# Supplementary material for: A combination of four Toxoplasma gondii nuclear-targeted effectors protects against interferon gamma-driven human host cell death
Source: mBio. 2024 Sep 18;15(10):e02124-24. doi: 10.1128/mbio.02124-24 (PMC11481881; doi:10.1128/mbio.02124-24)
Supplement: Tables S1 and S2 — Analysis summaries for CRISPR screens. [file mbio.02124-24-s0002.xlsx]

## Sheet: Table S1
Table S1 Analysis Summary for CRISPR Screen Conducted in Wild-Type Background.
ID	Product Description	num	RRA (neg|score)	neg|p-value	neg|fdr	neg|rank	neg|goodsgrna	neg|lfc	pos|score	pos|p-value	pos|fdr	pos|rank	pos|goodsgrna	pos|lfc
TGGT1_237230	MYR3	7	1.2712e-17	7.025e-07	0.00165	1	7	-0.81384	1	1	0.999999	7047	0	-0.81384
TGGT1_316250	GRA45	7	1.5698e-11	7.025e-07	0.00165	2	7	-1.5012	1	1	0.999999	7046	0	-1.5012
TGGT1_233710	inorganic anion transporter, sulfate permease (SulP) family protein	4	1.8138e-08	7.025e-07	0.00165	3	4	-1.068	1	1	0.999999	7045	0	-1.068
TGGT1_254470	MYR1	8	1.8533e-07	3.5125e-06	0.006188	4	7	-0.61614	0.9972	0.9973	0.999999	7020	0	-0.61614
TGGT1_319610	eIF2 kinase IF2K-D (incomplete catalytic triad)	5	6.2451e-06	3.5827e-05	0.050495	5	4	-1.409	0.66167	0.75661	0.999999	5033	1	-1.409
TGGT1_258580	ROP17	6	1.2756e-05	6.2522e-05	0.073432	6	4	-0.46898	0.90985	0.91244	0.999999	6363	1	-0.46898
TGGT1_212130	phospholipase, patatin family protein	6	1.7417e-05	8.9217e-05	0.089816	7	6	-0.31566	0.99998	0.99998	0.999999	7044	0	-0.31566
TGGT1_242900	Toxoplasma gondii family A protein	8	2.0583e-05	0.0001412	0.102475	8	6	-0.32133	0.93753	0.94932	0.999999	6552	1	-0.32133
TGGT1_249990	hypothetical protein	8	2.3312e-05	0.00016368	0.10486	9	5	-0.18432	0.86796	0.92602	0.999999	6124	1	-0.18432
TGGT1_236660	START domain-containing protein	5	2.482e-05	0.00011451	0.100866	10	4	-0.39023	0.74281	0.79226	0.999999	5431	1	-0.39023
TGGT1_201390	hypothetical protein	8	3.051e-05	0.00022129	0.12995	11	7	-0.2115	0.22191	0.45475	0.999999	2526	1	-0.2115
TGGT1_245600	hypothetical protein	9	3.5084e-05	0.00027608	0.146747	12	5	-0.22423	0.4194	0.68132	0.999999	3769	1	-0.22423
TGGT1_240060	IST	9	5.2021e-05	0.00039972	0.176052	13	7	-0.30714	0.99937	0.99933	0.999999	7039	0	-0.30714
TGGT1_264940	kelch repeat-containing protein	5	6.0495e-05	0.00029154	0.146747	14	4	-1.2764	0.96705	0.96698	0.999999	6774	0	-1.2764
TGGT1_231950	hypothetical protein	6	7.9159e-05	0.00044187	0.183168	15	5	-0.35541	0.2546	0.45548	0.999999	2793	1	-0.35541
TGGT1_315680	putative vacuolar protein sorting-associated protein vps4	6	0.00011146	0.00061749	0.241749	16	5	-0.44164	0.95892	0.95877	0.999999	6710	0	-0.44164
TGGT1_258990	bromodomain-containing protein	1	0.00014526	0.00014542	0.102475	17	1	-0.64294	0.99985	0.99986	0.999999	7043	0	-0.64294
TGGT1_273790	hypothetical protein	6	0.0002323	0.0011978	0.426819	18	5	-0.24093	0.89699	0.90282	0.999999	6287	1	-0.24093
TGGT1_216470	hypothetical protein	5	0.00029144	0.0013565	0.426819	19	3	-0.33277	0.60565	0.73612	0.999999	4723	1	-0.33277
TGGT1_306220	hypothetical protein	6	0.00029533	0.0015265	0.438218	20	4	-1.106	0.29004	0.49604	0.999999	3006	1	-1.106
TGGT1_236570	lysine decarboxylase family protein	5	0.00030186	0.0013931	0.426819	21	5	-1.2268	0.99569	0.99566	0.999999	7005	0	-1.2268
TGGT1_294400	hypothetical protein	7	0.0003389	0.0020717	0.521393	22	4	-0.19974	0.8727	0.9065	0.999999	6149	1	-0.19974
TGGT1_283780	glucose-6-phosphate isomerase GPI	1	0.00033895	0.00033509	0.157426	23	1	-0.41418	0.99966	0.99968	0.999999	7042	0	-0.41418
TGGT1_318160	MSP (Major sperm protein) domain-containing protein	4	0.00034438	0.0012975	0.426819	24	3	-0.96958	0.45468	0.60359	0.999999	3958	1	-0.96958
TGGT1_309200	zinc finger (CCCH type) motif-containing protein	4	0.00041954	0.0015546	0.438218	25	4	-0.52554	0.99958	0.9996	0.999999	7041	0	-0.52554
TGGT1_309195	hypothetical protein	6	0.00045619	0.0023119	0.561796	26	5	-0.34003	0.30297	0.51086	0.999999	3095	1	-0.34003
TGGT1_265250	RNA recognition motif-containing protein	9	0.00048688	0.0031015	0.705685	27	7	-0.79812	0.055864	0.18631	0.952651	994	2	-0.79812
TGGT1_207620	pyridine nucleotide-disulfide oxidoreductase domain-containing protein	3	0.00049137	0.0013439	0.426819	28	3	-0.77982	0.99951	0.9995	0.999999	7040	0	-0.77982
TGGT1_318220	hypothetical protein	7	0.00053246	0.0031043	0.705685	29	3	0.12856	0.058665	0.17902	0.952651	1037	4	0.12856
TGGT1_232140	hypothetical protein	7	0.00055346	0.0032392	0.713335	30	6	-0.50936	0.63266	0.78258	0.999999	4884	1	-0.50936
TGGT1_216940	hypothetical protein	3	0.00062831	0.0017078	0.462871	31	2	-0.64148	0.048534	0.11557	0.925467	901	1	-0.64148
TGGT1_224950	calcium-dependent protein kinase CDPK5	10	0.00065307	0.0045346	0.741787	32	7	-0.15298	0.50104	0.75425	0.999999	4203	1	-0.15298
TGGT1_270360	hypothetical protein	8	0.00068797	0.0041707	0.734777	33	6	-0.21786	0.63784	0.81259	0.999999	4914	2	-0.21786
TGGT1_249390	glutamate/leucine/phenylalanine/valine dehydrogenase family protein	6	0.00071004	0.0036368	0.734777	34	6	-0.38021	0.99884	0.99886	0.999999	7034	0	-0.38021
TGGT1_291600	gamma interferon inducible lysosomal thiol reductase (GILT) protein	6	0.00071254	0.0036509	0.734777	35	4	-0.31142	0.14094	0.31915	0.999999	1913	2	-0.31142
TGGT1_231960	GRA28	8	0.00076528	0.0046316	0.741787	36	7	-0.25184	0.99715	0.99725	0.999999	7019	0	-0.25184
TGGT1_308830	dual specificity protein phosphatase	6	0.00078881	0.0040204	0.734777	37	6	-0.4636	0.99879	0.9988	0.999999	7033	0	-0.4636
TGGT1_318450	zinc finger, C3HC4 type (RING finger) domain-containing protein	7	0.00085545	0.0049435	0.747098	38	6	-0.20553	0.37437	0.5961	0.999999	3511	1	-0.20553
TGGT1_220160	WD domain-containing protein	5	0.00088741	0.0039333	0.734777	39	2	-0.45134	0.96833	0.96825	0.999999	6790	0	-0.45134
TGGT1_264752	HEAT repeat-containing protein	2	0.00091197	0.0017879	0.46663	40	2	-0.84661	0.99909	0.99915	0.999999	7037	0	-0.84661
TGGT1_268800	hypothetical protein	5	0.00091392	0.0040471	0.734777	41	5	-0.22924	0.99909	0.99908	0.999999	7036	0	-0.22924
TGGT1_246080	NAD dependent epimerase/dehydratase family protein	6	0.00094111	0.0047496	0.743784	42	6	-0.19113	0.99906	0.99907	0.999999	7035	0	-0.19113
TGGT1_286160	non-specific serine/threonine protein kinase	8	0.00096085	0.0056909	0.747098	43	5	-0.39497	0.70819	0.84457	0.999999	5253	2	-0.39497
TGGT1_290920	oxidoreductase, 2OG-Fe(II) oxygenase family protein	7	0.00098383	0.0055476	0.747098	44	5	-0.23492	0.98087	0.98081	0.999999	6891	0	-0.23492
TGGT1_243382	hypothetical protein	7	0.00111	0.0061223	0.747098	45	4	-0.16028	0.7356	0.84476	0.999999	5405	2	-0.16028
TGGT1_278530	putative multiprotein bridging factor type 1 family transcriptional co-activator	4	0.0012129	0.0044405	0.741787	46	4	-0.85439	0.99815	0.99821	0.999999	7027	0	-0.85439
TGGT1_260375	hypothetical protein	5	0.0012881	0.0057499	0.747098	47	5	-0.28047	0.99871	0.99869	0.999999	7032	0	-0.28047
TGGT1_410710	toxoplasma gondii family B protein	5	0.0013712	0.006149	0.747098	48	2	-0.29347	0.30387	0.48962	0.999999	3101	2	-0.29347
TGGT1_258920	hypothetical protein	6	0.0014216	0.007058	0.76896	49	4	-1.0215	0.18974	0.37856	0.999999	2276	2	-1.0215
TGGT1_201180A	hypothetical protein	4	0.0014668	0.0053046	0.747098	50	2	-0.13292	0.74758	0.76111	0.999999	5456	1	-0.13292
TGGT1_293400	hypothetical protein	3	0.001498	0.0040752	0.734777	51	3	-2.4553	0.9985	0.99851	0.999999	7031	0	-2.4553
TGGT1_286595	hypothetical protein	9	0.0015586	0.0093861	0.76896	52	7	-0.31256	0.14411	0.35716	0.999999	1947	1	-0.31256
TGGT1_201670	DnaJ domain-containing protein	7	0.0016124	0.0084012	0.76896	53	2	-0.02016	0.076831	0.21562	0.973747	1264	3	-0.02016
TGGT1_297880	dense granule protein DG32	7	0.0016935	0.0087777	0.76896	54	5	-0.2455	0.013703	0.055797	0.823284	348	2	-0.2455
TGGT1_259090	ubiquitin-conjugating enzyme subfamily protein	5	0.0018015	0.007974	0.76896	55	3	-0.50874	0.89503	0.89526	0.999999	6270	0	-0.50874
TGGT1_267875	putative NBP2b protein	4	0.0018258	0.0065761	0.747445	56	4	-0.37205	0.99817	0.99822	0.999999	7028	0	-0.37205
TGGT1_208530	nicotinate phosphoribosyltransferase	8	0.0018692	0.010444	0.76896	57	4	-0.21684	0.74272	0.86155	0.999999	5430	2	-0.21684
TGGT1_266390	DNA mismatch repair protein, C-terminal domain-containing protein	5	0.0019027	0.0083969	0.76896	58	4	-0.93341	0.18221	0.35051	0.999999	2220	1	-0.93341
TGGT1_251540	dense granule protein GRA9	6	0.0019154	0.0093622	0.76896	59	5	-0.29052	0.92194	0.92249	0.999999	6446	1	-0.29052
TGGT1_215680	SAG-related sequence SRS18	7	0.0019382	0.0098595	0.76896	60	5	-0.15706	0.2354	0.46268	0.999999	2652	2	-0.15706
TGGT1_293270	hypothetical protein	5	0.0019514	0.0085726	0.76896	61	5	-0.22031	0.99805	0.998	0.999999	7026	0	-0.22031
TGGT1_251650	hypothetical protein	5	0.0019651	0.0086231	0.76896	62	3	-0.26456	0.67436	0.76164	0.999999	5092	1	-0.26456
TGGT1_269315	hypothetical protein	5	0.002072	0.0090854	0.76896	63	3	-0.89839	0.4145	0.57878	0.999999	3742	2	-0.89839
TGGT1_227280	dense granule protein GRA3	8	0.0020743	0.011463	0.776002	64	5	-0.24571	0.019586	0.078314	0.877387	463	1	-0.24571
TGGT1_286910	hypothetical protein	7	0.0021049	0.010585	0.76896	65	5	-0.56195	0.20902	0.43106	0.999999	2429	2	-0.56195
TGGT1_262530	leucine rich repeat-containing protein	4	0.0021163	0.0076397	0.76896	66	4	-0.46936	0.98441	0.98459	0.999999	6921	0	-0.46936
TGGT1_290970	8-amino-7-oxononanoate synthase	5	0.0021174	0.0092512	0.76896	67	3	-0.12653	0.85191	0.85758	0.999999	6018	1	-0.12653
TGGT1_224750	SAG-related sequence SRS40F	6	0.0021563	0.010547	0.76896	68	6	-0.38316	0.99784	0.99787	0.999999	7025	0	-0.38316
TGGT1_272660	hypothetical protein	5	0.0021632	0.0094394	0.76896	69	4	-0.49392	0.84423	0.85192	0.999999	5967	1	-0.49392
TGGT1_261670	ribonuclease H1/H2 small subunit protein	4	0.0021791	0.0078532	0.76896	70	4	-0.48791	0.99782	0.99786	0.999999	7024	0	-0.48791
TGGT1_215580	hypothetical protein	6	0.0022034	0.010743	0.772127	71	5	-0.29133	0.93988	0.93973	0.999999	6565	0	-0.29133
TGGT1_225102	hypothetical protein	6	0.0022253	0.010847	0.772127	72	3	-0.27567	0.3643	0.57976	0.999999	3440	2	-0.27567
TGGT1_243980	hypothetical protein	2	0.0022595	0.0044517	0.741787	73	2	-0.52839	0.99774	0.99779	0.999999	7023	0	-0.52839
TGGT1_256035	hypothetical protein	3	0.0022741	0.0061237	0.747098	74	1	-0.050224	0.68488	0.68818	0.999999	5144	1	-0.050224
TGGT1_237200	sphingolipid delta 4 desaturase/c-4 hydroxylase protein des2 family protein	7	0.0023149	0.011562	0.776002	75	5	-0.79166	0.9307	0.93561	0.999999	6509	1	-0.79166
TGGT1_235440	hypothetical protein	6	0.0023512	0.011367	0.776002	76	4	-0.38525	0.29004	0.49604	0.999999	3004	1	-0.38525
TGGT1_291900	Ydr279p family (RNase H2 complex component) protein	5	0.0023513	0.010188	0.76896	77	4	-0.30497	0.7915	0.818	0.999999	5672	1	-0.30497
TGGT1_227840	Memo family protein	6	0.0023629	0.011406	0.776002	78	4	-0.18479	0.86034	0.88031	0.999999	6096	1	-0.18479
TGGT1_293450	protein phosphatase 2c containing protein	9	0.002411	0.013647	0.811345	79	4	-0.091708	0.70579	0.86353	0.999999	5239	2	-0.091708
TGGT1_263710	acyl-CoA:cholesterol acyltransferase alpha ACAT1-alpha	3	0.0024315	0.0065494	0.747445	80	2	-0.75633	0.90067	0.90007	0.999999	6313	0	-0.75633
TGGT1_219450	WD domain, G-beta repeat-containing protein	6	0.0024732	0.011822	0.785961	81	5	-0.24828	0.98788	0.98779	0.999999	6946	0	-0.24828
TGGT1_263200	hypothetical protein	4	0.0025025	0.009018	0.76896	82	2	-0.37249	0.84644	0.84661	0.999999	5985	0	-0.37249
TGGT1_204055	hypothetical protein	9	0.0025477	0.014294	0.81751	83	6	-0.16503	0.60344	0.80055	0.999999	4709	2	-0.16503
TGGT1_266010	phosphatidylinositol 3- and 4-kinase	3	0.0025641	0.0069358	0.76896	84	1	-0.044577	0.85291	0.85229	0.999999	6023	0	-0.044577
TGGT1_264900	hypothetical protein	2	0.0026527	0.0052188	0.747098	85	2	-0.35741	0.99735	0.99741	0.999999	7022	0	-0.35741
TGGT1_271770	hypothetical protein	3	0.0026608	0.007221	0.76896	86	1	0.027003	0.80193	0.80134	0.999999	5733	0	0.027003
TGGT1_321370	hypothetical protein	5	0.0026903	0.011531	0.776002	87	5	-0.82741	0.99731	0.99725	0.999999	7021	0	-0.82741
TGGT1_252410	hypothetical protein	4	0.0026984	0.009705	0.76896	88	3	-0.21019	0.90134	0.9014	0.999999	6315	0	-0.21019
TGGT1_230205	hypothetical protein	7	0.002732	0.013414	0.811345	89	5	-0.19646	0.74604	0.85163	0.999999	5448	1	-0.19646
TGGT1_263740	ABC transporter transmembrane region domain-containing protein	7	0.0028035	0.013726	0.811345	90	4	-0.16228	0.22332	0.45098	0.999999	2539	2	-0.16228
TGGT1_280680	hypothetical protein	7	0.002817	0.013785	0.811345	91	4	-0.19228	0.95638	0.95623	0.999999	6689	1	-0.19228
TGGT1_254090	hypothetical protein	8	0.002821	0.015241	0.820245	92	4	-1.0733	0.92847	0.94535	0.999999	6493	1	-1.0733
TGGT1_270060	hypothetical protein	5	0.0029181	0.012485	0.799865	93	3	-0.16541	0.98216	0.98227	0.999999	6904	0	-0.16541
TGGT1_293060	SPRY domain-containing protein	4	0.0029353	0.010464	0.76896	94	4	-0.27402	0.99706	0.99713	0.999999	7018	0	-0.27402
TGGT1_259270	SAG-related sequence SRS26E	7	0.0030319	0.014766	0.820245	95	5	-0.16072	0.66461	0.80096	0.999999	5042	2	-0.16072
TGGT1_410360	putative transmembrane protein	8	0.0030965	0.016585	0.831367	96	5	-0.1629	0.56497	0.76902	0.999999	4520	2	-0.1629
TGGT1_240990	hypothetical protein	2	0.0031423	0.006097	0.747098	97	2	-0.73396	0.99686	0.99694	0.999999	7017	0	-0.73396
TGGT1_232240	hypothetical protein	2	0.0032739	0.0063471	0.747442	98	2	-1.4165	0.99673	0.99681	0.999999	7016	0	-1.4165
TGGT1_408850	hypothetical protein	5	0.0032769	0.013957	0.812822	99	3	-0.35862	0.82352	0.83789	0.999999	5847	1	-0.35862
TGGT1_244280	hypothetical protein	7	0.0033042	0.015964	0.830997	100	6	-0.21384	0.99111	0.99101	0.999999	6969	0	-0.21384
TGGT1_224220	serine/threonine-protein phosphatase PP2A catalytic subunit	6	0.0033091	0.014889	0.820245	101	5	-1.0595	0.1412	0.31946	0.999999	1916	1	-1.0595
TGGT1_206570	putative kinesin	6	0.0033847	0.015176	0.820245	102	2	-0.029271	0.55184	0.70836	0.999999	4455	2	-0.029271
TGGT1_312120	hypothetical protein	4	0.0034685	0.012231	0.799865	103	3	-0.43072	0.4102	0.55843	0.999999	3704	1	-0.43072
TGGT1_250340	centrin 2	1	0.0034702	0.0034289	0.732223	104	1	-0.33572	0.99653	0.99659	0.999999	7014	0	-0.33572
TGGT1_214260	putative alpha-glucan water dikinase 1	4	0.0034846	0.012282	0.799865	105	4	-0.44853	0.99652	0.99662	0.999999	7013	0	-0.44853
TGGT1_277572	Toxoplasma gondii family D protein	5	0.0035503	0.01514	0.820245	106	5	-0.2919	0.99645	0.99639	0.999999	7012	0	-0.2919
TGGT1_362550	putative transmembrane protein	6	0.0035778	0.015925	0.830997	107	2	0.0031444	0.0034813	0.015534	0.713463	113	2	0.0031444
TGGT1_224210	hypothetical protein	3	0.0035845	0.0097598	0.76896	108	3	-0.74829	0.97419	0.97422	0.999999	6836	0	-0.74829
TGGT1_223780	hypothetical protein	4	0.0035991	0.012684	0.805236	109	2	-0.91436	0.5571	0.65048	0.999999	4480	1	-0.91436
TGGT1_265460	hypothetical protein	6	0.003643	0.016155	0.830997	110	4	-0.84848	0.61267	0.7509	0.999999	4748	1	-0.84848
TGGT1_228140	hypothetical protein	3	0.00367	0.010013	0.76896	111	2	-0.39547	0.7652	0.7647	0.999999	5525	0	-0.39547
TGGT1_260640	autophagy protein apg9 protein	4	0.0037415	0.013198	0.811345	112	4	-0.21793	0.99626	0.99636	0.999999	7011	0	-0.21793
TGGT1_260440	nuclear factor NF3	3	0.0037698	0.010295	0.76896	113	2	-0.79277	0.93224	0.93205	0.999999	6517	0	-0.79277
TGGT1_278700	hypothetical protein	6	0.0037756	0.016604	0.831367	114	5	-0.18634	0.96074	0.96064	0.999999	6728	0	-0.18634
TGGT1_243302	hypothetical protein	5	0.0037811	0.016085	0.830997	115	2	0.19658	0.024531	0.075873	0.872112	544	2	0.19658
TGGT1_319360	SAG-related sequence SRS17A	4	0.0037848	0.013334	0.811345	116	2	-0.046716	0.056419	0.13429	0.928028	1001	2	-0.046716
TGGT1_210781	ubiquitin carboxyl-terminal hydrolase	3	0.0038101	0.010392	0.76896	117	2	-1.035	0.86135	0.86076	0.999999	6101	0	-1.035
TGGT1_295720	putative sulfite oxidase	3	0.0038495	0.01051	0.76896	118	3	-0.50907	0.99615	0.99612	0.999999	7010	0	-0.50907
TGGT1_268230	hypothetical protein	8	0.0038568	0.020157	0.842533	119	7	-0.17977	0.79843	0.89113	0.999999	5713	1	-0.17977
TGGT1_244950	hypothetical protein	7	0.0038701	0.018437	0.832278	120	5	-0.55887	0.85475	0.89978	0.999999	6035	1	-0.55887
TGGT1_217520	hypothetical protein	7	0.0039009	0.018566	0.832278	121	4	-0.17985	0.20067	0.4185	0.999999	2364	2	-0.17985
TGGT1_200600	hypothetical protein	6	0.0039102	0.017059	0.832278	122	5	-0.35747	0.43364	0.63002	0.999999	3857	1	-0.35747
TGGT1_208020	AP2 domain transcription factor AP2Ib-1	4	0.0039325	0.013816	0.811345	123	1	-0.13189	0.5787	0.66101	0.999999	4594	1	-0.13189
TGGT1_249365	hypothetical protein	9	0.0040039	0.021116	0.842533	124	6	-0.13946	0.88264	0.94112	0.999999	6203	1	-0.13946
TGGT1_294990	hypothetical protein	9	0.0040325	0.021246	0.842533	125	5	-0.11212	0.34624	0.60712	0.999999	3355	4	-0.11212
TGGT1_307603	adenylate kinase	4	0.0040612	0.014254	0.81751	126	2	-0.032037	0.42717	0.57566	0.999999	3813	2	-0.032037
TGGT1_217870	DHHC zinc finger domain-containing protein	8	0.004064	0.021151	0.842533	127	7	-0.31722	0.86003	0.92416	0.999999	6093	1	-0.31722
TGGT1_262060	hypothetical protein	5	0.0040675	0.017222	0.832278	128	3	-1.082	0.35384	0.52932	0.999999	3386	2	-1.082
TGGT1_203875	hypothetical protein	7	0.0040852	0.019357	0.842533	129	4	-0.2135	0.33955	0.56326	0.999999	3318	2	-0.2135
TGGT1_224460	putative aminopeptidase n	6	0.0041018	0.017779	0.832278	130	4	-0.25594	0.85604	0.87789	0.999999	6043	1	-0.25594
TGGT1_310300	hypothetical protein	2	0.0041204	0.0078968	0.76896	131	2	-0.28259	0.99588	0.99599	0.999999	7009	0	-0.28259
TGGT1_268380	RNA recognition motif-containing protein	6	0.004198	0.01812	0.832278	132	3	-0.089984	0.92427	0.92459	0.999999	6462	1	-0.089984
TGGT1_298060	Toxoplasma gondii family C protein	9	0.0042655	0.022273	0.842533	133	4	0.16742	0.017366	0.074571	0.871476	421	5	0.16742
TGGT1_214090	signal peptidase	4	0.0043035	0.015048	0.820245	134	3	-0.34902	0.95264	0.95275	0.999999	6657	0	-0.34902
TGGT1_313240	putative ethylene-responsive RNA helicase	2	0.0043048	0.0082396	0.76896	135	2	-0.97786	0.9957	0.99582	0.999999	7006	0	-0.97786
TGGT1_297350	hypothetical protein	6	0.00435	0.01866	0.832278	136	3	-0.18194	0.87284	0.88739	0.999999	6151	1	-0.18194
TGGT1_236670	hypothetical protein	12	0.0043643	0.025572	0.844652	137	7	-0.13547	0.25109	0.54556	0.999999	2768	5	-0.13547
TGGT1_223450	hypothetical protein	8	0.0043672	0.022585	0.842533	138	4	-0.090701	0.9214	0.94241	0.999999	6442	1	-0.090701
TGGT1_230970	hypothetical protein	9	0.004405	0.022908	0.842533	139	4	0.0048584	0.39631	0.65842	0.999999	3620	4	0.0048584
TGGT1_257160	hypothetical protein	7	0.0044837	0.021067	0.842533	140	5	-0.3046	0.28295	0.50923	0.999999	2961	1	-0.3046
TGGT1_224935	hypothetical protein	8	0.0045016	0.023208	0.843039	141	6	-0.21506	0.96494	0.96596	0.999999	6755	1	-0.21506
TGGT1_226410	EF-1 guanine nucleotide exchange domain-containing protein	8	0.0045774	0.023571	0.844652	142	7	-0.16805	0.81627	0.90138	0.999999	5806	1	-0.16805
TGGT1_311390	tRNA (guanine(9)-N(1))-methyltransferase	5	0.0047298	0.019731	0.842533	143	5	-0.20823	0.99527	0.99526	0.999999	7003	0	-0.20823
TGGT1_228370	hypothetical protein	5	0.0047524	0.019827	0.842533	144	3	-0.20241	0.95991	0.95985	0.999999	6717	0	-0.20241
TGGT1_253030	glycosyl hydrolase, family 31 protein	4	0.0047644	0.016634	0.831367	145	3	-0.41466	0.51321	0.63047	0.999999	4259	1	-0.41466
TGGT1_202900	zinc finger (CCCH type) motif-containing protein	7	0.0047757	0.022304	0.842533	146	3	-0.10307	0.83023	0.89166	0.999999	5888	1	-0.10307
TGGT1_239400	hypothetical protein	6	0.0048469	0.020417	0.842533	147	4	-0.28135	0.72004	0.82372	0.999999	5321	1	-0.28135
TGGT1_321680	hypothetical protein	5	0.0048814	0.020292	0.842533	148	4	-0.87223	0.94695	0.9468	0.999999	6625	0	-0.87223
TGGT1_308860	hypothetical protein	7	0.0049556	0.023075	0.842533	149	5	-0.51604	0.77472	0.87091	0.999999	5587	2	-0.51604
TGGT1_320100	RNA recognition motif-containing protein	6	0.0049572	0.020826	0.842533	150	4	-0.5719	0.97534	0.97527	0.999999	6849	0	-0.5719
TGGT1_204100 Jeroen paper mentioned	eIF2 kinase IF2K-C	2	0.0049973	0.0095434	0.76896	151	1	0.26537	0.19082	0.25999	0.97949	2287	1	0.26537
TGGT1_253830	hypothetical protein	2	0.0050505	0.0096586	0.76896	152	2	-1.9729	0.99495	0.995	0.999999	7002	0	-1.9729
TGGT1_280810	hypothetical protein	3	0.005141	0.013792	0.811345	153	3	-0.24102	0.99486	0.99476	0.999999	7001	0	-0.24102
TGGT1_216780	hypothetical protein	1	0.0051488	0.0050657	0.747098	154	1	-5.617	0.99485	0.99495	0.999999	7000	0	-5.617
TGGT1_264030	putative aminotransferase	7	0.0052341	0.024219	0.844652	155	2	0.097428	0.20242	0.42113	0.999999	2383	4	0.097428
TGGT1_312660	hypothetical protein	4	0.0052386	0.018222	0.832278	156	3	-0.96461	0.9643	0.96448	0.999999	6749	0	-0.96461
TGGT1_289290	hypothetical protein	5	0.0052964	0.021875	0.842533	157	5	-0.75791	0.9947	0.99468	0.999999	6998	0	-0.75791
TGGT1_357300	hypothetical protein	4	0.0052981	0.018417	0.832278	158	3	-0.20014	0.93295	0.93305	0.999999	6522	0	-0.20014
TGGT1_253760	hypothetical protein	5	0.0053315	0.022006	0.842533	159	3	-0.18798	0.76801	0.8049	0.999999	5551	1	-0.18798
TGGT1_221700	hypothetical protein	5	0.0053749	0.022183	0.842533	160	5	-0.24087	0.99463	0.99462	0.999999	6996	0	-0.24087
TGGT1_237510	hypothetical protein	7	0.0054386	0.02508	0.844652	161	4	-0.25969	0.28363	0.5099	0.999999	2967	2	-0.25969
TGGT1_305020	hypothetical protein	1	0.0054393	0.0053537	0.747098	162	1	-5.1494	0.99456	0.99464	0.999999	6995	0	-5.1494
TGGT1_203310	dense granule protein GRA7	10	0.0054835	0.030221	0.859503	163	5	-0.044056	0.63905	0.83243	0.999999	4926	3	-0.044056
TGGT1_233300	RhoGAP domain-containing protein	4	0.0054931	0.01902	0.837717	164	4	-0.21106	0.99451	0.99459	0.999999	6994	0	-0.21106
TGGT1_320620	queuine tRNA ribosyl transferase	6	0.0055074	0.022793	0.842533	165	1	0.39011	0.013617	0.05094	0.820566	343	4	0.39011
TGGT1_205730	hypothetical protein	8	0.0056831	0.027964	0.844652	166	5	-0.19824	0.83762	0.91441	0.999999	5922	1	-0.19824
TGGT1_278020	hypothetical protein	1	0.0057299	0.0056347	0.747098	167	1	-3.9036	0.99427	0.99437	0.999999	6993	0	-3.9036
TGGT1_312580	hypothetical protein	3	0.0057511	0.015364	0.820245	168	1	-0.0067028	0.60096	0.62011	0.999999	4698	1	-0.0067028
TGGT1_216810	5'-nucleotidase, C-terminal domain-containing protein	7	0.0057656	0.026382	0.844652	169	5	-0.73145	0.98938	0.98936	0.999999	6957	0	-0.73145
TGGT1_275850	dense granule protein GRA12	4	0.0058869	0.020311	0.842533	170	4	-0.30861	0.9919	0.99197	0.999999	6973	0	-0.30861
TGGT1_203810	kelch repeat-containing protein	7	0.0058937	0.026899	0.844652	171	6	-0.17195	0.40875	0.62846	0.999999	3694	1	-0.17195
TGGT1_209210	hypothetical protein	2	0.0059424	0.011324	0.776002	172	2	-2.1794	0.99406	0.99407	0.999999	6991	0	-2.1794
TGGT1_225160	hypothetical protein	6	0.0059479	0.024328	0.844652	173	5	-0.2149	0.61529	0.7527	0.999999	4757	1	-0.2149
TGGT1_365740	hypothetical protein	8	0.0061027	0.029579	0.859503	174	4	-0.053875	0.11241	0.29759	0.999717	1637	3	-0.053875
TGGT1_297650	Ser/Thr phosphatase family protein	7	0.0061614	0.028047	0.844652	175	4	-0.10678	0.61707	0.7736	0.999999	4764	2	-0.10678
TGGT1_320260	hypothetical protein	6	0.0061732	0.02518	0.844652	176	3	-0.099349	0.12724	0.29968	0.999717	1782	2	-0.099349
TGGT1_293900	sporozoite protein with an altered thrombospondin repeat SPATR	5	0.0062177	0.02539	0.844652	177	5	-0.60975	0.99378	0.99381	0.999999	6988	0	-0.60975
TGGT1_295340	UV excision repair protein Rad23 protein	7	0.0063222	0.028737	0.850882	178	6	-0.58915	0.95806	0.95789	0.999999	6698	0	-0.58915
TGGT1_242350	tetratricopeptide repeat-containing protein	3	0.0063298	0.016921	0.832278	179	1	-0.091545	0.67933	0.6834	0.999999	5114	1	-0.091545
TGGT1_318500	cpw-wpc domain-containing protein	6	0.0063401	0.02577	0.844652	180	4	-0.26103	0.82179	0.86109	0.999999	5834	1	-0.26103
TGGT1_311250	hypothetical protein	5	0.006371	0.025966	0.844652	181	4	-0.28365	0.9685	0.96841	0.999999	6792	0	-0.28365
TGGT1_222090	hypothetical protein	6	0.0064185	0.026055	0.844652	182	5	-0.62756	0.9808	0.98075	0.999999	6889	0	-0.62756
TGGT1_305260	hypothetical protein	1	0.0064401	0.0063639	0.747442	183	1	-0.7722	0.99356	0.99365	0.999999	6986	0	-0.7722
TGGT1_240520	hypothetical protein	4	0.0064619	0.022164	0.842533	184	4	-0.80123	0.99354	0.9936	0.999999	6984	0	-0.80123
TGGT1_272905	hypothetical protein	4	0.0064697	0.022188	0.842533	185	3	-0.33464	0.88898	0.88894	0.999999	6229	0	-0.33464
TGGT1_278790	Tctex2-related light chain	6	0.006477	0.026274	0.844652	186	5	-0.68972	0.67528	0.79721	0.999999	5101	1	-0.68972
TGGT1_238380	hypothetical protein	8	0.0064846	0.031102	0.859503	187	4	-0.044756	0.38368	0.62776	0.999999	3567	3	-0.044756
TGGT1_204150	hypothetical protein	5	0.006495	0.026358	0.844652	188	3	-0.99229	0.099489	0.2274	0.973747	1507	1	-0.99229
TGGT1_261940	hydrolase, alpha/beta fold family protein	2	0.0065416	0.012387	0.799865	189	2	-0.88485	0.99346	0.99351	0.999999	6983	0	-0.88485
TGGT1_306010	hypothetical protein	5	0.0065881	0.026617	0.844652	190	3	-0.1571	0.79748	0.82157	0.999999	5710	1	-0.1571
TGGT1_209020	hypothetical protein	7	0.0065993	0.029862	0.859503	191	4	-0.44686	0.082037	0.22504	0.973747	1325	2	-0.44686
TGGT1_238040	hypothetical protein	6	0.0066122	0.026798	0.844652	192	3	-0.048967	0.15985	0.34237	0.999999	2077	3	-0.048967
TGGT1_263260	transporter, major facilitator family protein	6	0.0066636	0.026989	0.844652	193	2	-0.47407	0.80348	0.85327	0.999999	5739	1	-0.47407
TGGT1_220580	hypothetical protein	6	0.0067084	0.027133	0.844652	194	2	0.1705	0.12529	0.296	0.999717	1760	3	0.1705
TGGT1_318480	SWI2/SNF2-containing protein RAD5	4	0.0067273	0.023033	0.842533	195	2	-1.0681	0.15366	0.29726	0.999717	2023	1	-1.0681
TGGT1_215343	hypothetical protein	7	0.0068097	0.030725	0.859503	196	3	0.075505	0.16732	0.36724	0.999999	2128	4	0.075505
TGGT1_286650	hypothetical protein	5	0.0068409	0.027355	0.844652	197	1	-0.028221	0.93988	0.93976	0.999999	6566	0	-0.028221
TGGT1_201890	MORN repeat-containing protein	3	0.0069083	0.018398	0.832278	198	1	-0.12874	0.82572	0.82517	0.999999	5862	0	-0.12874
TGGT1_225280	hypothetical protein	4	0.0069268	0.023721	0.844652	199	3	-0.95398	0.27078	0.41612	0.999999	2888	1	-0.95398
TGGT1_209960	glycosyltransferase	6	0.0069274	0.027978	0.844652	200	4	-0.26252	0.047548	0.13966	0.928028	890	1	-0.26252
TGGT1_223480	sushi domain (scr repeat) domain-containing protein	3	0.0069459	0.018502	0.832278	201	3	-0.42134	0.99078	0.99078	0.999999	6967	0	-0.42134
TGGT1_362760	hypothetical protein	4	0.0069566	0.023801	0.844652	202	4	-0.22637	0.99304	0.99313	0.999999	6980	0	-0.22637
TGGT1_318650	transhydrogenase	8	0.0070105	0.033111	0.887193	203	5	-0.094392	0.55653	0.76247	0.999999	4477	3	-0.094392
TGGT1_230470	putative rhoptry kinase family protein ROP46	6	0.0070487	0.028412	0.848485	204	3	-0.03779	0.46474	0.64975	0.999999	4015	1	-0.03779
TGGT1_225413	hypothetical protein	6	0.0072413	0.029073	0.850931	205	2	-0.018591	0.5255	0.69021	0.999999	4314	1	-0.018591
TGGT1_243310	hypothetical protein	2	0.0072765	0.01372	0.811345	206	2	-2.8155	0.99272	0.99273	0.999999	6979	0	-2.8155
TGGT1_320160	hypothetical protein	8	0.007366	0.034542	0.90491	207	5	-0.1839	0.88605	0.93089	0.999999	6220	1	-0.1839
TGGT1_294970	hypothetical protein	8	0.0074059	0.034707	0.905849	208	4	-0.12141	0.65326	0.81927	0.999999	4981	2	-0.12141
TGGT1_293310	putative ribosomal protein L20	2	0.007636	0.014385	0.81751	209	1	-0.3922	0.7725	0.77318	0.999999	5578	0	-0.3922
TGGT1_251520	hypothetical protein	6	0.0076685	0.030585	0.859503	210	3	-0.47383	0.97804	0.978	0.999999	6867	0	-0.47383
TGGT1_251470	hypothetical protein	3	0.0077417	0.020663	0.842533	211	2	-0.41902	0.53309	0.57174	0.999999	4362	1	-0.41902
TGGT1_295460	Got1 family protein	4	0.0078863	0.026888	0.844652	212	4	-0.28921	0.99211	0.99216	0.999999	6975	0	-0.28921
TGGT1_295760	calcium-dependent protein kinase CDPK4A	8	0.0079823	0.036942	0.912541	213	6	-0.1993	0.2638	0.50875	0.999999	2845	1	-0.1993
TGGT1_289023	hypothetical protein	6	0.0080111	0.03174	0.869426	214	1	-0.039296	0.23792	0.43604	0.999999	2667	2	-0.039296
TGGT1_257420	hypothetical protein	3	0.0080268	0.021389	0.842533	215	3	-0.5144	0.99197	0.992	0.999999	6974	0	-0.5144
TGGT1_300990	Toxoplasma gondii family C protein	8	0.008032	0.037116	0.912541	216	4	-0.042214	0.52275	0.73602	0.999999	4301	3	-0.042214
TGGT1_253070	hydrolase, TatD family protein	6	0.0080387	0.031831	0.869426	217	5	-0.35843	0.98534	0.98536	0.999999	6928	0	-0.35843
TGGT1_278720	hypothetical protein	8	0.0080577	0.037218	0.912541	218	5	-0.206	0.99463	0.99471	0.999999	6997	0	-0.206
TGGT1_263135	hypothetical protein	9	0.0080787	0.039121	0.912541	219	5	-0.15011	0.73569	0.87438	0.999999	5406	2	-0.15011
TGGT1_248225	putative PF2 arrest specific protein 8/11	5	0.0081244	0.031095	0.859503	220	2	0.045157	0.071998	0.18406	0.952651	1201	2	0.045157
TGGT1_313330	rhoptry kinase family protein ROP27	8	0.0081433	0.037534	0.912541	221	4	-0.16815	0.00032298	0.0021335	0.484989	26	3	-0.16815
TGGT1_257520	synaptobrevin protein	2	0.0081504	0.015325	0.820245	222	1	-0.090677	0.53088	0.53398	0.999999	4345	1	-0.090677
TGGT1_205130	hypothetical protein	4	0.0081742	0.027763	0.844652	223	1	0.2021	0.22841	0.37278	0.999999	2585	2	0.2021
TGGT1_313580	cytochrome b5 family heme/steroid binding domain-containing protein	2	0.0083075	0.015641	0.828743	224	2	-1.1153	0.99169	0.9917	0.999999	6972	0	-1.1153
TGGT1_315320	SAG-related sequence SRS52A	8	0.0083623	0.038441	0.912541	225	3	-0.043466	0.97319	0.97338	0.999999	6828	0	-0.043466
TGGT1_227580	transmembrane amino acid transporter protein	9	0.0083784	0.040384	0.915523	226	7	-0.18061	0.51992	0.74635	0.999999	4291	2	-0.18061
TGGT1_310620	starch binding domain-containing protein	4	0.0085591	0.029101	0.850931	227	1	-0.035749	0.79465	0.79809	0.999999	5688	1	-0.035749
TGGT1_304890	hypothetical protein	1	0.0086029	0.0083688	0.76896	228	1	-6.1045	0.9914	0.99144	0.999999	6971	0	-6.1045
TGGT1_251400	hypothetical protein	8	0.0086186	0.039418	0.912541	229	4	-0.091325	0.52767	0.73978	0.999999	4327	2	-0.091325
TGGT1_208570	putative ubiquitin conjugating enzyme E2	9	0.0086992	0.041733	0.915928	230	5	-0.14644	0.80765	0.90377	0.999999	5759	2	-0.14644
TGGT1_283495	hypothetical protein	5	0.0087062	0.032765	0.881283	231	3	-0.22786	0.95813	0.95812	0.999999	6699	0	-0.22786
TGGT1_289820	TBC domain-containing protein	4	0.0088157	0.029948	0.859503	232	1	-0.0018088	0.86367	0.86393	0.999999	6106	0	-0.0018088
TGGT1_203060	hypothetical protein	1	0.0088288	0.0086035	0.76896	233	1	-0.48649	0.99117	0.99121	0.999999	6970	0	-0.48649
TGGT1_226920	hypothetical protein	7	0.0088916	0.039045	0.912541	234	3	0.064605	0.12582	0.30031	0.999717	1767	3	0.064605
TGGT1_259200	hypothetical protein	9	0.0089312	0.042642	0.915928	235	6	-0.53789	0.91951	0.95319	0.999999	6425	1	-0.53789
TGGT1_258770	putative polypeptide n-acetylgalactosaminyltransferase 12	5	0.0089958	0.033624	0.894134	236	4	-0.24023	0.96934	0.96931	0.999999	6797	0	-0.24023
TGGT1_215900	hypothetical protein	7	0.0090551	0.039699	0.912541	237	4	-0.23769	0.46503	0.68101	0.999999	4017	2	-0.23769
TGGT1_320250	SAG-related sequence SRS15A	4	0.0090722	0.030735	0.859503	238	1	0.030045	0.72009	0.74214	0.999999	5322	1	0.030045
TGGT1_288600	WD domain, G-beta repeat-containing protein	7	0.0091342	0.040014	0.912541	239	5	-0.28051	0.71361	0.83066	0.999999	5275	1	-0.28051
TGGT1_201240	hypothetical protein	6	0.0091649	0.035843	0.912541	240	4	-0.063724	0.96766	0.96757	0.999999	6781	0	-0.063724
TGGT1_275970	putative tubulin	5	0.0092464	0.034371	0.90491	241	3	-0.19482	0.59606	0.73266	0.999999	4679	1	-0.19482
TGGT1_305490	programmed cell death protein 2, c-terminal domain-containing protein	7	0.0093128	0.040755	0.915928	242	5	-0.38565	0.91636	0.9268	0.999999	6402	1	-0.38565
TGGT1_268680	hypothetical protein	6	0.0093198	0.036401	0.912541	243	5	-0.26867	0.14196	0.3204	0.999999	1920	1	-0.26867
TGGT1_206290	hypothetical protein	4	0.0093641	0.03169	0.869426	244	4	-0.22117	0.99064	0.99075	0.999999	6965	0	-0.22117
TGGT1_288550	hypothetical protein	6	0.0095039	0.036977	0.912541	245	4	-0.50187	0.94978	0.94975	0.999999	6639	0	-0.50187
TGGT1_249410	hypothetical protein	9	0.0095257	0.045056	0.917659	246	5	-0.1169	0.17313	0.40678	0.999999	2166	3	-0.1169
TGGT1_231980	hypothetical protein	2	0.0095671	0.017931	0.832278	247	2	-4.5937	0.99043	0.99048	0.999999	6963	0	-4.5937
TGGT1_307760	Tubulin-tyrosine ligase family protein	6	0.0096181	0.037375	0.912541	248	2	0.11899	0.058459	0.16324	0.951782	1035	4	0.11899
TGGT1_242790	hypothetical protein	7	0.0096509	0.042104	0.915928	249	6	-0.1835	0.98681	0.98676	0.999999	6938	0	-0.1835
TGGT1_205050	hypothetical protein	3	0.00966	0.025687	0.844652	250	3	-1.4311	0.99034	0.99035	0.999999	6961	0	-1.4311
TGGT1_204560	putative type I fatty acid synthase	3	0.0097012	0.025775	0.844652	251	2	-1.5089	0.69512	0.69737	0.999999	5192	1	-1.5089
TGGT1_318275	peptidyl-prolyl cis-trans isomerase, FKBP-type domain-containing protein	4	0.0097028	0.03273	0.881283	252	4	-0.21018	0.9903	0.99047	0.999999	6960	0	-0.21018
TGGT1_200370	prenyltransferase and squalene oxidase repeat-containing protein	6	0.0097474	0.037848	0.912541	253	5	-1.12	0.92794	0.92799	0.999999	6486	1	-1.12
TGGT1_247570	hypothetical protein	7	0.0097698	0.042555	0.915928	254	5	-0.27375	0.36562	0.58788	0.999999	3447	1	-0.27375
TGGT1_316200	phosphoglycerate mutase family protein	5	0.0098096	0.036033	0.912541	255	4	-0.41215	0.98726	0.98734	0.999999	6942	0	-0.41215
TGGT1_215220	hypothetical protein	7	0.010028	0.043554	0.915928	256	6	-0.75164	0.97728	0.97717	0.999999	6859	0	-0.75164
TGGT1_309610	hypothetical protein	6	0.01016	0.039211	0.912541	257	4	-0.34349	0.057611	0.16145	0.950918	1024	2	-0.34349
TGGT1_208722	hypothetical protein	4	0.010255	0.034465	0.90491	258	3	-0.73615	0.80493	0.80703	0.999999	5750	1	-0.73615
TGGT1_234950	protein kinase (incomplete catalytic triad)	9	0.010267	0.048213	0.921589	259	4	-0.090865	0.83265	0.91516	0.999999	5899	1	-0.090865
TGGT1_205290	serine/threonine specific protein phosphatase	6	0.010344	0.0399	0.912541	260	5	-0.17667	0.84202	0.87058	0.999999	5951	1	-0.17667
TGGT1_314362	hypothetical protein	3	0.010471	0.027643	0.844652	261	3	-0.23023	0.95624	0.95641	0.999999	6686	0	-0.23023
TGGT1_248610	hypothetical protein	3	0.010486	0.027676	0.844652	262	3	-0.20942	0.98951	0.98949	0.999999	6958	0	-0.20942
TGGT1_209120	hypothetical protein	5	0.010496	0.037986	0.912541	263	4	-0.9186	0.89374	0.89401	0.999999	6265	1	-0.9186
TGGT1_207960	hypothetical protein	2	0.010694	0.020101	0.842533	264	2	-0.51433	0.98931	0.98938	0.999999	6956	0	-0.51433
TGGT1_245475	hypothetical protein	7	0.010713	0.046291	0.921505	265	4	-0.17544	0.93301	0.93717	0.999999	6524	1	-0.17544
TGGT1_201760	hypothetical protein	5	0.010763	0.038755	0.912541	266	4	-0.14375	0.58595	0.72409	0.999999	4633	1	-0.14375
TGGT1_311150	hypothetical protein	2	0.010785	0.020287	0.842533	267	2	-0.89004	0.98426	0.98442	0.999999	6920	0	-0.89004
TGGT1_290860	putative amino acid transporter	6	0.010914	0.041878	0.915928	268	5	-0.45719	0.98903	0.98898	0.999999	6954	0	-0.45719
TGGT1_213380	hypothetical protein	6	0.011033	0.042292	0.915928	269	3	-0.26068	0.88213	0.89304	0.999999	6201	1	-0.26068
TGGT1_308950	histidine acid phosphatase superfamily protein	7	0.011048	0.047605	0.921589	270	4	-0.50366	0.46002	0.67635	0.999999	3993	3	-0.50366
TGGT1_243680	dihydrodipicolinate reductase	8	0.011113	0.048672	0.921589	271	6	-0.19782	0.35732	0.60739	0.999999	3408	1	-0.19782
TGGT1_216050	tetratricopeptide repeat-containing protein	4	0.011168	0.037395	0.912541	272	4	-0.5764	0.98807	0.98824	0.999999	6947	0	-0.5764
TGGT1_305130	hypothetical protein	4	0.011298	0.037799	0.912541	273	2	-0.16202	0.041685	0.10564	0.911442	805	1	-0.16202
TGGT1_247330	hypothetical protein	2	0.011393	0.021458	0.842533	274	2	-2.0798	0.98861	0.98872	0.999999	6950	0	-2.0798
TGGT1_287990	hypothetical protein	8	0.01141	0.049756	0.922253	275	6	-0.24392	0.80384	0.89417	0.999999	5744	1	-0.24392
TGGT1_234270	hypothetical protein	5	0.011556	0.040987	0.915928	276	4	-0.20316	0.97511	0.9752	0.999999	6844	0	-0.20316
TGGT1_213280	SAG-related sequence SRS25	9	0.011561	0.053586	0.924043	277	7	-0.11228	0.98623	0.98613	0.999999	6934	0	-0.11228
TGGT1_305850	RNA recognition motif-containing protein	6	0.01157	0.044184	0.915928	278	4	-0.50355	0.16888	0.35337	0.999999	2139	1	-0.50355
TGGT1_225210	hypothetical protein	7	0.011579	0.04941	0.921589	279	4	-0.20155	0.85881	0.90127	0.999999	6088	1	-0.20155
TGGT1_293380	histone lysine acetyltransferase HAT1	4	0.011635	0.038805	0.912541	280	1	-0.17819	0.26588	0.41122	0.999999	2862	1	-0.17819
TGGT1_241010	K+ channel tetramerisation domain-containing protein	6	0.011749	0.044782	0.915928	281	2	0.0055543	0.15172	0.33235	0.999999	2011	1	0.0055543
TGGT1_207350	hypothetical protein	7	0.011803	0.050124	0.922253	282	1	0.10531	0.15077	0.34147	0.999999	2003	4	0.10531
TGGT1_226860	SAG-related sequence SRS67	10	0.011885	0.056178	0.924043	283	7	-0.10539	0.99355	0.9937	0.999999	6985	0	-0.10539
TGGT1_269582	hypothetical protein	5	0.011956	0.042149	0.915928	284	4	-0.21141	0.72719	0.78486	0.999999	5358	1	-0.21141
TGGT1_288950	AP2 domain transcription factor AP2IX-4	6	0.011983	0.045539	0.917864	285	4	-0.32388	0.67454	0.79663	0.999999	5095	2	-0.32388
TGGT1_313475	hypothetical protein	7	0.012027	0.050818	0.924043	286	5	-0.18188	0.96284	0.96254	0.999999	6740	0	-0.18188
TGGT1_275410	Proteasome/cyclosome repeat-containing protein	2	0.012133	0.022902	0.842533	287	2	-2.263	0.96828	0.96865	0.999999	6788	0	-2.263
TGGT1_229720	hypothetical protein	4	0.012153	0.040404	0.915523	288	4	-0.18213	0.98785	0.98803	0.999999	6945	0	-0.18213
TGGT1_230200	hypothetical protein	7	0.012186	0.051277	0.924043	289	4	-0.23981	0.4912	0.70502	0.999999	4155	1	-0.23981
TGGT1_213740	hypothetical protein	5	0.012287	0.042984	0.915928	290	4	-0.99439	0.92684	0.92679	0.999999	6481	0	-0.99439
TGGT1_308970	hypothetical protein	9	0.012293	0.056585	0.924043	291	7	-0.10157	0.62717	0.81605	0.999999	4861	1	-0.10157
TGGT1_287240	hypothetical protein	6	0.012355	0.046811	0.921589	292	5	-0.52764	0.73318	0.82778	0.999999	5391	1	-0.52764
TGGT1_237160	hypothetical protein	4	0.012401	0.041147	0.915928	293	4	-0.17288	0.9876	0.98779	0.999999	6944	0	-0.17288
TGGT1_279450	putative adenylosuccinate synthetase	8	0.012457	0.05357	0.924043	294	2	-0.049367	0.78949	0.88612	0.999999	5661	1	-0.049367
TGGT1_232010	protein phosphatase 2C domain-containing protein	5	0.012619	0.04389	0.915928	295	4	-0.41722	0.99009	0.99022	0.999999	6959	0	-0.41722
TGGT1_224540	hypothetical protein	15	0.012767	0.069468	0.959414	296	9	-0.23947	0.94811	0.98645	0.999999	6633	3	-0.23947
TGGT1_295140	1-phosphatidylinositol 4-kinase	5	0.012769	0.044271	0.915928	297	4	-0.22659	0.9485	0.94838	0.999999	6636	0	-0.22659
TGGT1_216375	hypothetical protein	4	0.012786	0.042339	0.915928	298	2	-0.096643	0.74611	0.76007	0.999999	5449	1	-0.096643
TGGT1_275860	hypothetical protein	10	0.012855	0.05986	0.933267	299	6	-0.19443	0.97452	0.97938	0.999999	6840	1	-0.19443
TGGT1_211660	hypothetical protein	5	0.012862	0.044528	0.915928	300	3	-0.34708	0.53156	0.67673	0.999999	4352	1	-0.34708
TGGT1_259900	hypothetical protein	5	0.012926	0.044678	0.915928	301	1	0.0068794	0.44721	0.60594	0.999999	3917	2	0.0068794
TGGT1_219520	histone arginine methyltransferase PRMT1	6	0.012928	0.048689	0.921589	302	5	-1.0227	0.53042	0.69373	0.999999	4341	1	-1.0227
TGGT1_225098	hypothetical protein	8	0.012934	0.055253	0.924043	303	4	-0.065951	0.22346	0.45682	0.999999	2541	2	-0.065951
TGGT1_220240	hypothetical protein	9	0.012992	0.059388	0.933267	304	5	-0.12264	0.028676	0.10936	0.915024	605	4	-0.12264
TGGT1_209060	thrombospondin type 1 domain-containing protein	4	0.013117	0.043404	0.915928	305	3	-0.52162	0.79429	0.79776	0.999999	5684	1	-0.52162
TGGT1_321280	hypothetical protein	4	0.013141	0.043473	0.915928	306	4	-0.70836	0.98686	0.98704	0.999999	6939	0	-0.70836
TGGT1_409580	toxoplasma gondii family A protein	5	0.01324	0.045567	0.917864	307	4	-0.21775	0.95401	0.95389	0.999999	6667	0	-0.21775
TGGT1_224710	hypothetical protein	4	0.013242	0.043765	0.915928	308	3	-0.4715	0.93408	0.93419	0.999999	6533	0	-0.4715
TGGT1_216830	DTW domain-containing protein	5	0.013245	0.045587	0.917864	309	2	-0.087171	0.89862	0.8989	0.999999	6298	0	-0.087171
TGGT1_254490	Sel1 repeat-containing protein	2	0.013341	0.025081	0.844652	310	2	-2.1585	0.98666	0.98686	0.999999	6937	0	-2.1585
TGGT1_272280	putative PP2C	3	0.013341	0.034842	0.906014	311	3	-0.22904	0.9767	0.97661	0.999999	6858	0	-0.22904
TGGT1_248820	hypothetical protein	5	0.013405	0.046054	0.921505	312	2	-0.0053447	0.49661	0.64698	0.999999	4181	2	-0.0053447
TGGT1_232090	3-hydroxyacyl-CoA dehydrogenase, NAD binding domain-containing protein	5	0.01341	0.046072	0.921505	313	3	-0.31187	0.11365	0.24925	0.97949	1650	2	-0.31187
TGGT1_314700	hypothetical protein	10	0.013416	0.06194	0.938603	314	7	-0.21433	0.95529	0.97241	0.999999	6676	1	-0.21433
TGGT1_237600	Armadillo/beta-catenin family repeat-containing protein	6	0.013461	0.050474	0.923865	315	5	-0.31297	0.82264	0.86147	0.999999	5844	1	-0.31297
TGGT1_205680	hypothetical protein	7	0.013523	0.055391	0.924043	316	4	-0.14325	0.68833	0.8152	0.999999	5162	1	-0.14325
TGGT1_242640	hypothetical protein	2	0.013546	0.025447	0.844652	317	2	-1.088	0.98645	0.98666	0.999999	6935	0	-1.088
TGGT1_207450	DNA segment, Chr 10, Wayne State University 52, expressed family protein	7	0.013587	0.055601	0.924043	318	3	-0.026352	0.96716	0.96695	0.999999	6776	0	-0.026352
TGGT1_306080	ATP-dependent DNA helicase, RecQ family protein	4	0.013588	0.044841	0.915928	319	3	-1.7724	0.9282	0.92835	0.999999	6492	0	-1.7724
TGGT1_204090	eIF2 kinase IF2K-C	8	0.013664	0.057844	0.924328	320	4	-0.080157	0.36613	0.6142	0.999999	3453	3	-0.080157
TGGT1_312940	hypothetical protein	2	0.013672	0.025678	0.844652	321	1	0.81095	0.14319	0.22638	0.973747	1930	1	0.81095
TGGT1_313440	hypothetical protein	7	0.013814	0.056316	0.924043	322	4	-0.11751	0.93721	0.94008	0.999999	6548	1	-0.11751
TGGT1_215320	hypothetical protein	9	0.013871	0.062949	0.939828	323	4	0.12938	0.20121	0.44877	0.999999	2367	4	0.12938
TGGT1_313190	Rab18/RabC-family small GTPase	5	0.013884	0.047343	0.921589	324	3	-0.39661	0.35759	0.53237	0.999999	3410	2	-0.39661
TGGT1_236070	pyrroline-5-carboxylate reductase	7	0.014003	0.056816	0.924043	325	5	-0.27708	0.97893	0.9788	0.999999	6875	0	-0.27708
TGGT1_214070	hypothetical protein	7	0.014038	0.056909	0.924043	326	4	-0.20878	0.9958	0.99582	0.999999	7008	0	-0.20878
TGGT1_209530	hypothetical protein	5	0.014084	0.047894	0.921589	327	4	-0.36507	0.37812	0.54881	0.999999	3533	1	-0.36507
TGGT1_249760	vitamin k epoxide reductase family protein	5	0.014116	0.047983	0.921589	328	3	-0.28533	0.38533	0.55477	0.999999	3574	2	-0.28533
TGGT1_255175	hypothetical protein	3	0.014132	0.03676	0.912541	329	3	-0.17145	0.98587	0.98586	0.999999	6933	0	-0.17145
TGGT1_265870	hypothetical protein	12	0.014254	0.068999	0.959414	330	8	-0.17542	0.99838	0.99833	0.999999	7030	0	-0.17542
TGGT1_229160	DHHC zinc finger domain-containing protein	4	0.014295	0.046999	0.921589	331	4	-0.54277	0.9857	0.98588	0.999999	6931	0	-0.54277
TGGT1_288420	hypothetical protein	5	0.014304	0.048476	0.921589	332	3	-0.38744	0.73026	0.78627	0.999999	5378	1	-0.38744
TGGT1_316320	ABC transporter transmembrane region domain-containing protein	6	0.014365	0.053431	0.924043	333	3	-0.058712	0.6402	0.77089	0.999999	4935	2	-0.058712
TGGT1_320460	ABC transporter transmembrane region domain-containing protein	4	0.01437	0.047213	0.921589	334	4	-0.55691	0.98563	0.9858	0.999999	6930	0	-0.55691
TGGT1_253050	hypothetical protein	4	0.014447	0.047475	0.921589	335	2	-0.19442	0.8782	0.87833	0.999999	6183	0	-0.19442
TGGT1_290590	hypothetical protein	6	0.014534	0.053929	0.924043	336	1	-0.046836	0.41248	0.61653	0.999999	3719	2	-0.046836
TGGT1_253690	hypothetical protein	8	0.014575	0.061015	0.938603	337	6	-0.1334	0.97563	0.9759	0.999999	6851	0	-0.1334
TGGT1_315260	alanine dehydrogenase	6	0.014579	0.054092	0.924043	338	4	-0.13539	0.24008	0.43849	0.999999	2687	2	-0.13539
TGGT1_288265	hypothetical protein	4	0.014629	0.048025	0.921589	339	4	-0.34313	0.98537	0.98557	0.999999	6929	0	-0.34313
TGGT1_281580	putative PP2C	5	0.014687	0.049546	0.921589	340	4	-1.1329	0.009807	0.035922	0.800564	254	1	-1.1329
TGGT1_234990	hypothetical protein	6	0.014799	0.054788	0.924043	341	5	-0.63107	0.0050253	0.021057	0.739312	156	1	-0.63107
TGGT1_232130	hypothetical protein	6	0.014928	0.055193	0.924043	342	4	-0.38155	0.99325	0.99318	0.999999	6981	0	-0.38155
TGGT1_215550	hypothetical protein	4	0.014955	0.049024	0.921589	343	4	-0.78338	0.98505	0.98524	0.999999	6926	0	-0.78338
TGGT1_283520	hypothetical protein	8	0.014989	0.062464	0.938603	344	6	-0.42671	0.98875	0.98879	0.999999	6952	0	-0.42671
TGGT1_310940	hypothetical protein	8	0.015008	0.062551	0.938603	345	4	-0.088856	0.79015	0.8865	0.999999	5664	1	-0.088856
TGGT1_243482	putative dynein heavy chain	6	0.015108	0.055756	0.924043	346	2	-0.044007	0.23047	0.42712	0.999999	2606	2	-0.044007
TGGT1_273390	mitochondrial carrier superfamily protein	4	0.015236	0.049871	0.922253	347	4	-0.39126	0.98476	0.98493	0.999999	6923	0	-0.39126
TGGT1_250710	microneme protein MIC10	10	0.015499	0.069688	0.959414	348	7	-0.19488	0.51366	0.76491	0.999999	4262	3	-0.19488
TGGT1_253680	hypothetical protein	8	0.015518	0.064355	0.949029	349	3	0.16165	0.032152	0.11821	0.927435	658	5	0.16165
TGGT1_217640	hypothetical protein	9	0.015551	0.068792	0.959414	350	4	-0.038658	0.50039	0.7338	0.999999	4199	3	-0.038658
TGGT1_261955	hypothetical protein	8	0.015585	0.064602	0.949029	351	6	-0.18573	0.98488	0.98513	0.999999	6925	0	-0.18573
TGGT1_213360	leucine rich repeat-containing protein	5	0.015623	0.052113	0.924043	352	2	0.027157	0.85473	0.85975	0.999999	6034	1	0.027157
TGGT1_305580	ankyrin repeat-containing protein	6	0.015682	0.057568	0.924328	353	4	-0.10628	0.62558	0.76022	0.999999	4860	2	-0.10628
TGGT1_246930	calmodulin CAM1	6	0.015719	0.057687	0.924328	354	4	-0.37283	0.87725	0.89008	0.999999	6178	1	-0.37283
TGGT1_212190	RNA recognition motif-containing protein	5	0.015788	0.052545	0.924043	355	4	-1.066	0.99248	0.99254	0.999999	6977	0	-1.066
TGGT1_253470	alveolin domain containing intermediate filament IMC13	7	0.015891	0.0626	0.938603	356	5	-0.1717	0.8319	0.89219	0.999999	5894	1	-0.1717
TGGT1_297845	hypothetical protein	3	0.016087	0.041683	0.915928	357	2	-0.17286	0.78005	0.7795	0.999999	5617	0	-0.17286
TGGT1_409280	hypothetical protein	4	0.016101	0.052446	0.924043	358	3	-0.31876	0.085378	0.18864	0.952651	1353	1	-0.31876
TGGT1_258170	hypothetical protein	4	0.016111	0.05247	0.924043	359	4	-0.33612	0.98389	0.98404	0.999999	6916	0	-0.33612
TGGT1_203380	DnaJ domain-containing protein	2	0.016111	0.030173	0.859503	360	2	-3.5527	0.98389	0.98405	0.999999	6915	0	-3.5527
TGGT1_313070	hypothetical protein	6	0.016296	0.059603	0.933267	361	3	-0.10788	0.10631	0.26026	0.97949	1590	3	-0.10788
TGGT1_217930	hypothetical protein	4	0.01637	0.053261	0.924043	362	3	-0.33326	0.93371	0.93383	0.999999	6530	0	-0.33326
TGGT1_212275	hypothetical protein	5	0.016435	0.054425	0.924043	363	3	-0.058776	0.05734	0.15757	0.948344	1020	2	-0.058776
TGGT1_316370	hypothetical protein	2	0.016453	0.0308	0.859503	364	2	-0.78504	0.98355	0.98371	0.999999	6914	0	-0.78504
TGGT1_239748	hypothetical protein	1	0.016609	0.016491	0.831367	365	1	-0.98557	0.98339	0.98344	0.999999	6913	0	-0.98557
TGGT1_239630	cytidine and deoxycytidylate deaminase zinc-binding region domain-containing protein	5	0.01661	0.05493	0.924043	366	3	-0.13928	0.69255	0.76918	0.999999	5184	1	-0.13928
TGGT1_226450	hypothetical protein	6	0.016686	0.060837	0.938603	367	5	-0.15122	0.39163	0.60347	0.999999	3601	1	-0.15122
TGGT1_310235	hypothetical protein	4	0.016739	0.054351	0.924043	368	4	-0.28128	0.98326	0.98342	0.999999	6911	0	-0.28128
TGGT1_271030	AP2 domain transcription factor AP2VIII-6	4	0.016744	0.054366	0.924043	369	2	-0.2384	0.73192	0.75005	0.999999	5387	1	-0.2384
TGGT1_231930	hypothetical protein	5	0.016753	0.055305	0.924043	370	2	-0.2655	0.55417	0.69645	0.999999	4471	1	-0.2655
TGGT1_247652	hypothetical protein	3	0.016759	0.043359	0.915928	371	3	-0.32883	0.98324	0.98322	0.999999	6910	0	-0.32883
TGGT1_306195	hypothetical protein	6	0.016793	0.061173	0.938603	372	4	-0.48182	0.98273	0.98269	0.999999	6908	0	-0.48182
TGGT1_356120	putative kelch repeat protein	8	0.016896	0.069242	0.959414	373	5	-0.15127	0.4158	0.65291	0.999999	3752	1	-0.15127
TGGT1_295030	hypothetical protein	8	0.016976	0.06951	0.959414	374	5	-0.1376	0.99365	0.99369	0.999999	6987	0	-0.1376
TGGT1_290210	hypothetical protein	8	0.016978	0.069518	0.959414	375	5	-0.16908	0.93296	0.94722	0.999999	6523	1	-0.16908
TGGT1_297810	hypothetical protein	3	0.016996	0.043925	0.915928	376	1	-0.16305	0.79329	0.79265	0.999999	5680	0	-0.16305
TGGT1_232170	hypothetical protein	7	0.01704	0.066156	0.955943	377	4	-0.38668	0.2069	0.42784	0.999999	2415	3	-0.38668
TGGT1_246460	hypothetical protein	8	0.017096	0.069917	0.959414	378	5	-0.18728	0.83936	0.91555	0.999999	5933	2	-0.18728
TGGT1_248160	hypothetical protein	7	0.017099	0.06634	0.956033	379	4	-0.30018	0.94539	0.9463	0.999999	6609	1	-0.30018
TGGT1_249010	hypothetical protein	4	0.017116	0.055471	0.924043	380	3	-0.6918	0.9774	0.97767	0.999999	6861	0	-0.6918
TGGT1_239620	5'-nucleotidase, C-terminal domain-containing protein	6	0.017155	0.062291	0.938603	381	3	0.10795	0.070849	0.18963	0.952651	1190	3	0.10795
TGGT1_275795	hypothetical protein	8	0.017288	0.070603	0.959414	382	5	-0.16585	0.45365	0.68216	0.999999	3949	2	-0.16585
TGGT1_214980	hypothetical protein	3	0.017292	0.044608	0.915928	383	2	-0.29344	0.43772	0.51134	0.999999	3877	1	-0.29344
TGGT1_301415	hypothetical protein	5	0.017321	0.056852	0.924043	384	4	-0.26248	0.59276	0.73027	0.999999	4666	1	-0.26248
TGGT1_232510	hypothetical protein	4	0.017344	0.05613	0.924043	385	4	-1.1502	0.98266	0.98282	0.999999	6907	0	-1.1502
TGGT1_233340	hypothetical protein	6	0.017349	0.062878	0.939828	386	4	-0.22185	0.25498	0.4559	0.999999	2796	1	-0.22185
TGGT1_244010	hypothetical protein	2	0.017368	0.032453	0.879608	387	2	-0.49705	0.98263	0.98282	0.999999	6906	0	-0.49705
TGGT1_313840	hypothetical protein	8	0.017644	0.071858	0.959995	388	6	-0.18964	0.99936	0.99938	0.999999	7038	0	-0.18964
TGGT1_314860	zinc knuckle domain-containing protein	5	0.017665	0.057761	0.924328	389	4	-0.35629	0.98114	0.98125	0.999999	6895	0	-0.35629
TGGT1_314750	hypothetical protein	1	0.017706	0.017597	0.832278	390	1	-1.2441	0.98229	0.98231	0.999999	6905	0	-1.2441
TGGT1_268390	hypothetical protein	5	0.017798	0.058125	0.926717	391	2	-0.2511	0.90329	0.90348	0.999999	6327	0	-0.2511
TGGT1_211380	hypothetical protein	7	0.017827	0.06839	0.959414	392	5	-0.12872	0.96083	0.96055	0.999999	6729	0	-0.12872
TGGT1_291330	RNA recognition motif-containing protein	5	0.017868	0.058305	0.927486	393	2	-0.018783	0.81258	0.83097	0.999999	5785	1	-0.018783
TGGT1_309030	hypothetical protein	5	0.018186	0.059214	0.933267	394	2	-0.023263	0.56749	0.7079	0.999999	4538	2	-0.023263
TGGT1_310380	brix domain containing protein	1	0.01819	0.018079	0.832278	395	1	-0.9677	0.98181	0.98179	0.999999	6901	0	-0.9677
TGGT1_264050	ubiquitin-conjugating enzyme subfamily protein	1	0.018255	0.018128	0.832278	396	1	-0.24681	0.98175	0.98173	0.999999	6900	0	-0.24681
TGGT1_221895	hypothetical protein	6	0.018293	0.066028	0.955943	397	4	-0.1821	0.39674	0.6067	0.999999	3624	1	-0.1821
TGGT1_202100	hypothetical protein	3	0.018495	0.047433	0.921589	398	2	-0.20007	0.27211	0.40216	0.999999	2905	1	-0.20007
TGGT1_268950	hypothetical protein	2	0.018522	0.034392	0.90491	399	2	-1.004	0.98148	0.98167	0.999999	6898	0	-1.004
TGGT1_224100	hypothetical protein	3	0.018527	0.047509	0.921589	400	2	-0.38885	0.53046	0.56997	0.999999	4342	1	-0.38885
TGGT1_219678	hypothetical protein	4	0.018573	0.05877	0.928595	401	2	0.31865	0.017137	0.055511	0.823284	420	2	0.31865
TGGT1_310650	hypothetical protein	8	0.018611	0.075085	0.963703	402	3	0.044644	0.088917	0.24916	0.97949	1397	3	0.044644
TGGT1_269720	hypothetical protein	1	0.018675	0.018594	0.832278	403	1	-1.5316	0.98133	0.98129	0.999999	6897	0	-1.5316
TGGT1_217530	hypothetical protein	9	0.018715	0.079082	0.963703	404	5	-0.071823	0.43863	0.69446	0.999999	3884	3	-0.071823
TGGT1_237450	hypothetical protein	1	0.018965	0.018947	0.837717	405	1	-3.2432	0.98103	0.98098	0.999999	6894	0	-3.2432
TGGT1_410260	putative transmembrane protein	3	0.019005	0.048717	0.921589	406	2	-0.19816	0.9468	0.94679	0.999999	6623	0	-0.19816
TGGT1_242600	6-phosphogluconate dehydrogenase	4	0.019037	0.059813	0.933267	407	2	-0.16056	0.67054	0.71065	0.999999	5075	1	-0.16056
TGGT1_266460	putative small ubiquitin family modifier	2	0.01904	0.035266	0.910728	408	2	-0.32625	0.98096	0.98115	0.999999	6893	0	-0.32625
TGGT1_246920	glutathione reductase	2	0.019051	0.035281	0.910728	409	2	-0.23882	0.95154	0.95203	0.999999	6648	0	-0.23882
TGGT1_286810	hypothetical protein	5	0.019101	0.061541	0.938603	410	3	-0.17982	0.62023	0.7412	0.999999	4779	1	-0.17982
TGGT1_253000	ELMO/CED-12 family protein	5	0.019113	0.061572	0.938603	411	4	-0.28111	0.59516	0.73235	0.999999	4675	1	-0.28111
TGGT1_244165	hypothetical protein	6	0.019401	0.069527	0.959414	412	5	-0.27267	0.24331	0.44237	0.999999	2710	1	-0.27267
TGGT1_246650	DHHC zinc finger domain-containing protein	6	0.019435	0.069627	0.959414	413	5	-0.21132	0.71896	0.82339	0.999999	5307	1	-0.21132
TGGT1_238270	hypothetical protein	7	0.019473	0.073313	0.963703	414	3	0.092537	0.18903	0.40072	0.999999	2273	3	0.092537
TGGT1_295400	hypothetical protein	3	0.019545	0.050021	0.922253	415	3	-0.79763	0.98045	0.98039	0.999999	6888	0	-0.79763
TGGT1_214190	SAG-related sequence SRS46	6	0.019546	0.070012	0.959414	416	5	-0.10742	0.85441	0.87699	0.999999	6032	1	-0.10742
TGGT1_277050	hypothetical protein	4	0.019582	0.060956	0.938603	417	3	-0.78934	0.95638	0.95654	0.999999	6688	0	-0.78934
TGGT1_276860	hypothetical protein	7	0.019597	0.073679	0.963703	418	5	-0.21003	0.3971	0.6176	0.999999	3627	2	-0.21003
TGGT1_216660	hypothetical protein	7	0.019605	0.073707	0.963703	419	1	0.13589	0.017984	0.068699	0.868363	429	5	0.13589
TGGT1_306480	CAM kinase, CDPK family	8	0.019781	0.078971	0.963703	420	5	-0.17165	0.55253	0.75928	0.999999	4458	2	-0.17165
TGGT1_229700	hypothetical protein	5	0.019942	0.063794	0.944453	421	2	-0.11601	0.66605	0.75833	0.999999	5052	1	-0.11601
TGGT1_231410	hypothetical protein	2	0.019982	0.03693	0.912541	422	2	-2.6882	0.98002	0.98025	0.999999	6885	0	-2.6882
TGGT1_231380	DNA-directed RNA polymerase II RPB4	2	0.019982	0.03693	0.912541	423	2	-3.2761	0.98002	0.98025	0.999999	6886	0	-3.2761
TGGT1_234980	hypothetical protein	4	0.020142	0.06209	0.938603	424	3	-0.34618	0.82547	0.82591	0.999999	5860	1	-0.34618
TGGT1_294960	hypothetical protein	6	0.020235	0.072215	0.959995	425	3	-0.20961	0.9185	0.91949	0.999999	6414	1	-0.20961
TGGT1_305635	hypothetical protein	5	0.020403	0.065035	0.949029	426	4	-0.33928	0.97516	0.97524	0.999999	6845	0	-0.33928
TGGT1_320010	hypothetical protein	5	0.02041	0.065046	0.949029	427	3	-0.23987	0.12476	0.26609	0.984495	1756	2	-0.23987
TGGT1_252380	hypothetical protein	6	0.020451	0.072965	0.96289	428	2	0.0060536	0.48624	0.66407	0.999999	4124	2	0.0060536
TGGT1_257685	hypothetical protein	3	0.020546	0.052392	0.924043	429	3	-0.18731	0.97945	0.97932	0.999999	6878	0	-0.18731
TGGT1_251420	hypothetical protein	7	0.020551	0.076462	0.963703	430	3	0.045273	0.27637	0.50273	0.999999	2927	3	0.045273
TGGT1_218250	TAP42 family protein	2	0.020561	0.037965	0.912541	431	2	-0.91247	0.97944	0.97965	0.999999	6877	0	-0.91247
TGGT1_251680	putative histamine-releasing factor	3	0.020775	0.052942	0.924043	432	3	-2.4262	0.97922	0.97909	0.999999	6876	0	-2.4262
TGGT1_266680	hypothetical protein	6	0.020841	0.074271	0.963703	433	5	-0.13433	0.58223	0.72927	0.999999	4613	1	-0.13433
TGGT1_310920	hypothetical protein	4	0.020945	0.063762	0.944453	434	1	0.077941	0.076398	0.17226	0.952651	1253	2	0.077941
TGGT1_243150	Toxoplasma gondii family A protein	5	0.021045	0.066656	0.958628	435	2	-0.28796	0.25829	0.45392	0.999999	2814	2	-0.28796
TGGT1_233290	hypothetical protein	10	0.021166	0.090328	0.963703	436	3	-0.0095065	0.46373	0.72296	0.999999	4012	2	-0.0095065
TGGT1_291680	Sec23/Sec24 trunk domain-containing protein	1	0.021289	0.021262	0.842533	437	1	-4.5084	0.97871	0.9787	0.999999	6872	0	-4.5084
TGGT1_220450	ribonuclease HI protein	3	0.021298	0.054167	0.924043	438	2	-0.21821	0.90222	0.90172	0.999999	6321	0	-0.21821
TGGT1_267585	hypothetical protein	4	0.021305	0.064514	0.949029	439	2	-0.16957	0.21719	0.36153	0.999999	2495	1	-0.16957
TGGT1_286130	hypothetical protein	6	0.021318	0.075804	0.963703	440	4	-0.38481	0.38546	0.59965	0.999999	3575	1	-0.38481
TGGT1_214930	hypothetical protein	7	0.021323	0.078687	0.963703	441	4	-0.25476	0.3752	0.59689	0.999999	3519	2	-0.25476
TGGT1_288670	hypothetical protein	6	0.02133	0.075837	0.963703	442	5	-0.20972	0.98655	0.9865	0.999999	6936	0	-0.20972
TGGT1_266372	hypothetical protein	2	0.021352	0.039364	0.912541	443	1	0.47261	0.060894	0.10699	0.914675	1072	1	0.47261
TGGT1_259890	Kazal-type serine protease inhibitor domain-containing protein	6	0.021359	0.075934	0.963703	444	4	-0.17917	0.31593	0.52563	0.999999	3170	2	-0.17917
TGGT1_310740	hypothetical protein	5	0.021363	0.067575	0.959414	445	4	-0.29744	0.78976	0.81698	0.999999	5662	1	-0.29744
TGGT1_217430	protease inhibitor PI1	7	0.021381	0.078848	0.963703	446	3	-0.04951	0.27106	0.49737	0.999999	2891	2	-0.04951
TGGT1_310610	hypothetical protein	7	0.021393	0.078881	0.963703	447	5	-0.18376	0.10036	0.25709	0.97949	1519	1	-0.18376
TGGT1_311830	hypothetical protein	7	0.021393	0.078881	0.963703	448	5	-0.23003	0.18865	0.40011	0.999999	2270	2	-0.23003
TGGT1_258010	putative calcium signaling protein kinase RAD53	5	0.021521	0.067993	0.959414	449	3	-0.33879	0.55295	0.69535	0.999999	4460	2	-0.33879
TGGT1_270130	hypothetical protein	7	0.021603	0.079425	0.963703	450	2	0.18681	0.063348	0.19067	0.952651	1107	4	0.18681
TGGT1_254500	hypothetical protein	4	0.02163	0.065213	0.949503	451	3	-1.066	0.041685	0.10564	0.911442	803	1	-1.066
TGGT1_258105	hypothetical protein	6	0.021639	0.076824	0.963703	452	4	-0.36068	0.96486	0.96471	0.999999	6753	0	-0.36068
TGGT1_244870	hypothetical protein	12	0.021668	0.09752	0.963703	453	7	-0.19546	0.68632	0.88356	0.999999	5148	2	-0.19546
TGGT1_262520	putative cyclophilin	1	0.021709	0.021692	0.842533	454	1	-0.2888	0.97829	0.97827	0.999999	6869	0	-0.2888
TGGT1_243970	hypothetical protein	7	0.021741	0.079824	0.963703	455	4	-0.26445	0.96994	0.96966	0.999999	6802	0	-0.26445
TGGT1_228400	WD domain, G-beta repeat-containing protein	7	0.021842	0.080122	0.963703	456	3	-0.17916	0.5416	0.73279	0.999999	4398	1	-0.17916
TGGT1_274020	kinesin motor domain-containing protein	7	0.021907	0.080334	0.963703	457	5	-0.087191	0.19858	0.41534	0.999999	2347	2	-0.087191
TGGT1_305930	hypothetical protein	8	0.021986	0.086486	0.963703	458	3	0.034555	0.19517	0.41938	0.999999	2320	4	0.034555
TGGT1_280690	DNA polymerase epsilon subunit B protein	2	0.022054	0.040692	0.915928	459	1	-0.90872	0.80795	0.80846	0.999999	5761	0	-0.90872
TGGT1_313852	hypothetical protein	4	0.022089	0.066198	0.955943	460	2	0.017987	0.83003	0.83029	0.999999	5887	1	0.017987
TGGT1_240300	zinc finger domain, LSD1 subclass domain-containing protein	5	0.022314	0.070146	0.959414	461	3	-0.077695	0.70039	0.7726	0.999999	5216	1	-0.077695
TGGT1_268700	hypothetical protein	5	0.022368	0.070287	0.959414	462	4	-1.1432	0.96562	0.96556	0.999999	6762	0	-1.1432
TGGT1_314267	hypothetical protein	3	0.022385	0.056748	0.924043	463	3	-0.32099	0.97761	0.97753	0.999999	6864	0	-0.32099
TGGT1_301210	putative NAD(P) transhydrogenase subunit beta	3	0.022407	0.056786	0.924043	464	2	-0.33406	0.43362	0.5089	0.999999	3856	1	-0.33406
TGGT1_235470	myosin A	2	0.022437	0.041413	0.915928	465	1	-0.453	0.78077	0.78141	0.999999	5620	0	-0.453
TGGT1_319900	hypothetical protein	1	0.022451	0.022468	0.842533	466	1	-0.33699	0.97755	0.97753	0.999999	6863	0	-0.33699
TGGT1_209600	hypothetical protein	9	0.022515	0.090772	0.963703	467	5	-0.1456	0.52698	0.75075	0.999999	4322	2	-0.1456
TGGT1_318430	malate dehydrogenase MDH	6	0.022589	0.079866	0.963703	468	5	-0.29425	0.40796	0.61367	0.999999	3691	1	-0.29425
TGGT1_281380	hypothetical protein	5	0.022596	0.070918	0.959995	469	3	-1.066	0.98822	0.98829	0.999999	6948	0	-1.066
TGGT1_279410	hypothetical protein	8	0.022628	0.088638	0.963703	470	3	-0.016625	0.5602	0.76528	0.999999	4492	3	-0.016625
TGGT1_245746		10	0.022642	0.095509	0.963703	471	5	-0.022752	0.96371	0.97505	0.999999	6744	1	-0.022752
TGGT1_270270	hypothetical protein	6	0.022663	0.080115	0.963703	472	4	-0.53709	0.98908	0.98901	0.999999	6955	0	-0.53709
TGGT1_252500	polo kinase	8	0.022682	0.088854	0.963703	473	4	-0.030362	0.32411	0.58128	0.999999	3231	3	-0.030362
TGGT1_286570	hypothetical protein	10	0.022748	0.095851	0.963703	474	4	0.046184	0.12645	0.34067	0.999999	1775	4	0.046184
TGGT1_315480	acyl-CoA dehydrogenase, middle domain-containing protein	6	0.022992	0.081244	0.963703	475	5	-0.10216	0.61721	0.75416	0.999999	4765	1	-0.10216
TGGT1_292325	hypothetical protein	8	0.023032	0.090041	0.963703	476	6	-0.12113	0.95421	0.9585	0.999999	6669	1	-0.12113
TGGT1_227570	transmembrane amino acid transporter protein	7	0.023285	0.084258	0.963703	477	4	-0.3098	0.49323	0.70684	0.999999	4167	1	-0.3098
TGGT1_242100	hypothetical protein	10	0.023324	0.097801	0.96392	478	3	-0.015441	0.32951	0.60576	0.999999	3271	3	-0.015441
TGGT1_215530	hypothetical protein	7	0.023382	0.084553	0.963703	479	4	-0.14704	0.66614	0.80188	0.999999	5053	2	-0.14704
TGGT1_254790	hypothetical protein	8	0.023443	0.091449	0.963703	480	4	-0.12012	0.15859	0.36863	0.999999	2067	2	-0.12012
TGGT1_227948	peptidase M16 inactive domain-containing protein	8	0.023483	0.09158	0.963703	481	5	-0.39696	0.17434	0.39073	0.999999	2171	3	-0.39696
TGGT1_202030	hypothetical protein	6	0.023525	0.082961	0.963703	482	4	-0.2264	0.99391	0.9939	0.999999	6990	0	-0.2264
TGGT1_225070	hypothetical protein	3	0.023778	0.060191	0.936343	483	1	0.21424	0.061215	0.13275	0.928028	1076	2	0.21424
TGGT1_259020	bradyzoite antigen BAG1	6	0.02378	0.083795	0.963703	484	5	-0.11378	0.96406	0.96392	0.999999	6748	0	-0.11378
TGGT1_313060	putative eukaryotic translation initiation factor 2B	1	0.023839	0.023782	0.844652	485	1	-0.51756	0.97616	0.97612	0.999999	6853	0	-0.51756
TGGT1_291590	hypothetical protein	5	0.024057	0.074742	0.963703	486	4	-0.19275	0.4979	0.64809	0.999999	4187	1	-0.19275
TGGT1_253790	zinc finger (CCCH type) motif-containing protein	4	0.024139	0.070482	0.959414	487	3	-0.34013	0.88347	0.88366	0.999999	6211	0	-0.34013
TGGT1_232740	hipothetical protein	4	0.024232	0.070659	0.959414	488	3	-0.31125	0.95486	0.95494	0.999999	6674	0	-0.31125
TGGT1_295060	exonuclease	5	0.024444	0.075738	0.963703	489	4	-0.15765	0.97976	0.97985	0.999999	6879	0	-0.15765
TGGT1_318632	hypothetical protein	6	0.024464	0.085889	0.963703	490	4	-0.31488	0.92587	0.92601	0.999999	6475	1	-0.31488
TGGT1_201785	hypothetical protein	8	0.024562	0.09523	0.963703	491	2	0.007788	0.73054	0.85545	0.999999	5380	1	0.007788
TGGT1_281970	adenylate kinase superfamily protein	2	0.02467	0.045265	0.917864	492	1	-0.19253	0.76081	0.76144	0.999999	5501	0	-0.19253
TGGT1_313250	hypothetical protein	7	0.024704	0.088401	0.963703	493	2	0.18773	0.082037	0.22504	0.973747	1326	4	0.18773
TGGT1_207590	protein phosphatase 2C domain-containing protein	6	0.024756	0.086739	0.963703	494	3	-0.037672	0.66567	0.78996	0.999999	5049	2	-0.037672
TGGT1_246340	DnaJ domain-containing protein	3	0.024756	0.06245	0.938603	495	3	-0.50305	0.97524	0.97518	0.999999	6847	0	-0.50305
TGGT1_214940	MIC2-associated protein M2AP	7	0.024862	0.088857	0.963703	496	4	-0.23487	0.89467	0.9158	0.999999	6267	1	-0.23487
TGGT1_320690	putative gamma-soluble NSF attachment protein	5	0.024939	0.077001	0.963703	497	4	-0.31139	0.98717	0.98726	0.999999	6941	0	-0.31139
TGGT1_233790	putative serine/threonine protein kinase AktR	7	0.024957	0.089153	0.963703	498	4	-0.19367	0.54665	0.73548	0.999999	4423	2	-0.19367
TGGT1_281960	hypothetical protein	4	0.025041	0.072337	0.959995	499	3	-0.88314	0.56282	0.65323	0.999999	4504	1	-0.88314
TGGT1_217800	hypothetical protein	7	0.025254	0.090007	0.963703	500	5	-0.35151	0.92493	0.93195	0.999999	6467	1	-0.35151
TGGT1_305150	tetratricopeptide repeat-containing protein	4	0.02527	0.072799	0.962504	501	3	-0.72125	0.96573	0.96593	0.999999	6765	0	-0.72125
TGGT1_261450	hypothetical protein	3	0.025302	0.063693	0.944453	502	2	-0.28753	0.30107	0.4359	0.999999	3082	1	-0.28753
TGGT1_298010	hypothetical protein	3	0.025337	0.06378	0.944453	503	3	-0.13171	0.97466	0.97465	0.999999	6841	0	-0.13171
TGGT1_225220	SCP family extracellular subfamily protein	5	0.0254	0.078196	0.963703	504	4	-0.18186	0.11511	0.25152	0.97949	1672	1	-0.18186
TGGT1_297065	hypothetical protein	5	0.025423	0.078259	0.963703	505	2	0.019533	0.48825	0.64006	0.999999	4138	2	0.019533
TGGT1_249680	RNA polymerase II associated Paf1 complex component PAF1	2	0.025499	0.046703	0.921589	506	1	-1.3261	0.81679	0.81707	0.999999	5810	0	-1.3261
TGGT1_293290	hypothetical protein	7	0.025588	0.090992	0.963703	507	1	0.38144	0.05689	0.17455	0.952651	1010	4	0.38144
TGGT1_258512	hypothetical protein	6	0.025735	0.089836	0.963703	508	4	-0.15802	0.13598	0.31288	0.999999	1876	2	-0.15802
TGGT1_290925	hypothetical protein	5	0.025968	0.079733	0.963703	509	3	-0.32263	0.93727	0.93711	0.999999	6549	0	-0.32263
TGGT1_258480	hypothetical protein	3	0.026063	0.065482	0.951444	510	2	-0.70291	0.70839	0.70949	0.999999	5254	1	-0.70291
TGGT1_262460	hypothetical protein	1	0.026067	0.026049	0.844652	511	1	-0.28921	0.97393	0.97391	0.999999	6833	0	-0.28921
TGGT1_247460	proliferating cell nuclear antigen PCNA1	1	0.026131	0.026108	0.844652	512	1	-0.19335	0.97387	0.97385	0.999999	6832	0	-0.19335
TGGT1_216415	hypothetical protein	4	0.026146	0.07459	0.963703	513	2	-0.086065	0.24025	0.385	0.999999	2689	1	-0.086065
TGGT1_310780	dense granule protein GRA4	10	0.026177	0.10767	0.967502	514	6	-0.13986	0.8715	0.94031	0.999999	6144	1	-0.13986
TGGT1_305570	intraflagellar transport protein IFT81	7	0.026329	0.093103	0.963703	515	3	-0.046975	0.57196	0.7489	0.999999	4554	1	-0.046975
TGGT1_280510	Dpy-30 motif protein	6	0.026338	0.091696	0.963703	516	4	-0.50652	0.76238	0.83785	0.999999	5510	1	-0.50652
TGGT1_290240	hypothetical protein	7	0.026371	0.093215	0.963703	517	2	0.19736	0.038941	0.12791	0.928028	759	5	0.19736
TGGT1_221710	TBC domain-containing protein	4	0.026486	0.07532	0.963703	518	3	-0.53298	0.97443	0.97478	0.999999	6839	0	-0.53298
TGGT1_239080	carrier superfamily protein	6	0.026498	0.092191	0.963703	519	3	0.091121	0.074108	0.19624	0.957021	1225	2	0.091121
TGGT1_268300	hypothetical protein	9	0.026555	0.10321	0.967502	520	4	-0.05305	0.60741	0.80301	0.999999	4733	3	-0.05305
TGGT1_250330	hypothetical protein	2	0.026709	0.048835	0.921589	521	1	-0.233	0.58069	0.58168	0.999999	4604	1	-0.233
TGGT1_295990	putative ubiquitin conjugating enzyme E2	1	0.026745	0.026769	0.844652	522	1	-1.2955	0.97326	0.97324	0.999999	6831	0	-1.2955
TGGT1_203970	dolichyl-diphosphooligosaccharide--protein glycosyltransferase	1	0.026777	0.026797	0.844652	523	1	-0.47297	0.97322	0.9732	0.999999	6830	0	-0.47297
TGGT1_263050	ribosomal protein RPL13	2	0.026802	0.049027	0.921589	524	2	-1.5223	0.9732	0.97349	0.999999	6829	0	-1.5223
TGGT1_216585	hypothetical protein	7	0.026833	0.094515	0.963703	525	3	-0.11981	0.99069	0.99065	0.999999	6966	0	-0.11981
TGGT1_293500	hypothetical protein	5	0.026902	0.082205	0.963703	526	4	-0.35636	0.73434	0.78819	0.999999	5396	1	-0.35636
TGGT1_280470	AP2 domain transcription factor AP2VIIa-1	8	0.026923	0.10298	0.967502	527	2	0.086615	0.42654	0.66135	0.999999	3808	3	0.086615
TGGT1_288370	hypothetical protein	2	0.026934	0.049271	0.921589	528	2	-0.38442	0.97307	0.97337	0.999999	6827	0	-0.38442
TGGT1_268660	hypothetical protein	5	0.026956	0.082339	0.963703	529	3	-0.14192	0.63868	0.74785	0.999999	4925	1	-0.14192
TGGT1_215560	histone arginine methyltransferase PRMT5	4	0.027035	0.076427	0.963703	530	3	-0.2681	0.95613	0.95627	0.999999	6682	0	-0.2681
TGGT1_271050	SAG-related sequence SRS34A	6	0.027119	0.0937	0.963703	531	4	-0.38255	0.89804	0.90362	0.999999	6294	1	-0.38255
TGGT1_207210	hypothetical protein	4	0.027162	0.076666	0.963703	532	3	-0.40749	0.96482	0.96502	0.999999	6752	0	-0.40749
TGGT1_315980	EREBP-4 family protein	6	0.027272	0.094031	0.963703	533	3	-0.19228	0.97844	0.97842	0.999999	6871	0	-0.19228
TGGT1_243590	endonuclease/exonuclease/phosphatase family protein	1	0.027326	0.027312	0.844652	534	1	-0.51434	0.97267	0.97266	0.999999	6821	0	-0.51434
TGGT1_263470	ubiquitin carboxyl-terminal hydrolase UCHL3	3	0.027405	0.068597	0.959414	535	2	-0.79287	0.9468	0.94679	0.999999	6614	0	-0.79287
TGGT1_218580	RNA methyltransferase, TrmH family protein	5	0.027473	0.083736	0.963703	536	4	-0.2831	0.55145	0.694	0.999999	4450	1	-0.2831
TGGT1_215130	adaptor-related protein complex 3, sigma 2 subunit	3	0.02749	0.068812	0.959414	537	1	-0.15164	0.07181	0.14688	0.933575	1197	1	-0.15164
TGGT1_316470	hypothetical protein	3	0.027509	0.068851	0.959414	538	2	-0.38102	0.84484	0.84421	0.999999	5974	0	-0.38102
TGGT1_263850	hypothetical protein	7	0.027539	0.096489	0.963703	539	5	-0.18142	0.91377	0.9254	0.999999	6391	1	-0.18142
TGGT1_311920	GRAM domain-containing protein	2	0.027558	0.05042	0.923865	540	2	-0.83346	0.97244	0.97275	0.999999	6818	0	-0.83346
TGGT1_320190	SAG-related sequence SRS16B	5	0.027692	0.084265	0.963703	541	1	0.031499	0.72827	0.78536	0.999999	5365	1	0.031499
TGGT1_248690	hypothetical protein	5	0.027712	0.084312	0.963703	542	2	-0.068824	0.56439	0.70519	0.999999	4515	1	-0.068824
TGGT1_314265	hypothetical protein	1	0.027745	0.027734	0.844652	543	1	-0.60221	0.97225	0.97224	0.999999	6817	0	-0.60221
TGGT1_248180	hypothetical protein	4	0.02776	0.077906	0.963703	544	3	-0.22289	0.087791	0.19311	0.952651	1381	1	-0.22289
TGGT1_289027	hypothetical protein	7	0.027796	0.097235	0.963703	545	3	-0.093084	0.20541	0.42562	0.999999	2402	2	-0.093084
TGGT1_223640	hypothetical protein	6	0.027852	0.095306	0.963703	546	2	-0.19993	0.068371	0.18449	0.952651	1171	2	-0.19993
TGGT1_213340	GMC oxidoreductase	7	0.027912	0.097573	0.963703	547	5	-0.23691	0.95838	0.95821	0.999999	6704	0	-0.23691
TGGT1_238995	ion channel protein	3	0.027984	0.069898	0.959414	548	3	-0.70987	0.97202	0.97196	0.999999	6816	0	-0.70987
TGGT1_313480	hypothetical protein	5	0.028007	0.085058	0.963703	549	2	-0.16305	0.3711	0.54317	0.999999	3489	2	-0.16305
TGGT1_297510	hypothetical protein	4	0.028081	0.078568	0.963703	550	3	-2.2047	0.085378	0.18864	0.952651	1356	1	-2.2047
TGGT1_244260	hypothetical protein	8	0.028099	0.10667	0.967502	551	2	0.024838	0.015645	0.064791	0.856612	386	2	0.024838
TGGT1_234250	hypothetical protein	4	0.028202	0.078798	0.963703	552	3	-0.48556	0.98181	0.982	0.999999	6902	0	-0.48556
TGGT1_244070	hypothetical protein	7	0.028344	0.098762	0.967502	553	4	-0.049363	0.70843	0.82747	0.999999	5255	2	-0.049363
TGGT1_207630	peptidyl-tRNA hydrolase domain-containing protein	1	0.028423	0.028415	0.848485	554	1	-0.65504	0.97158	0.97157	0.999999	6814	0	-0.65504
TGGT1_249580	hypothetical protein	2	0.028498	0.052044	0.924043	555	2	-0.34665	0.9715	0.97182	0.999999	6812	0	-0.34665
TGGT1_291005	hypothetical protein	5	0.028719	0.086877	0.963703	556	3	-0.16876	0.83993	0.84892	0.999999	5936	1	-0.16876
TGGT1_267430	DnaJ domain-containing protein	1	0.028778	0.028723	0.850882	557	1	-0.96771	0.97122	0.97126	0.999999	6810	0	-0.96771
TGGT1_269010	AP2 domain transcription factor AP2VIII-7	5	0.028802	0.087103	0.963703	558	4	-1.2169	0.98478	0.98493	0.999999	6924	0	-1.2169
TGGT1_319590	hypothetical protein	2	0.02881	0.052615	0.924043	559	2	-1.7418	0.96128	0.96167	0.999999	6732	0	-1.7418
TGGT1_280530	hypothetical protein	6	0.028821	0.097471	0.963703	560	4	-0.15014	0.28493	0.49022	0.999999	2978	2	-0.15014
TGGT1_304650	histidine acid phosphatase superfamily protein	3	0.028855	0.072015	0.959995	561	3	-0.72192	0.95312	0.95322	0.999999	6660	0	-0.72192
TGGT1_264790	hypothetical protein	3	0.028873	0.072046	0.959995	562	3	-0.59088	0.97113	0.97106	0.999999	6809	0	-0.59088
TGGT1_256780	hypothetical protein	7	0.028898	0.10042	0.967502	563	4	-0.11597	0.49034	0.70423	0.999999	4150	2	-0.11597
TGGT1_260370	AtPH1 family protein	8	0.028904	0.10927	0.967502	564	6	-0.18691	0.96564	0.96653	0.999999	6763	1	-0.18691
TGGT1_220120	hypothetical protein	5	0.028983	0.087602	0.963703	565	4	-0.49253	0.0047524	0.019827	0.739312	148	1	-0.49253
TGGT1_260800	hypothetical protein	1	0.029021	0.029	0.850931	566	1	-2.0374	0.97098	0.97099	0.999999	6808	0	-2.0374
TGGT1_321685	hypothetical protein	5	0.029027	0.087736	0.963703	567	3	-0.22031	0.97661	0.9767	0.999999	6856	0	-0.22031
TGGT1_227130	hypothetical protein	3	0.029105	0.072608	0.961783	568	2	-0.10896	0.77122	0.77073	0.999999	5573	0	-0.10896
TGGT1_312850	hypothetical protein	5	0.02912	0.087991	0.963703	569	3	-0.10324	0.68889	0.76768	0.999999	5166	1	-0.10324
TGGT1_248730	hypothetical protein	5	0.029133	0.088033	0.963703	570	3	-0.49453	0.92156	0.92157	0.999999	6445	0	-0.49453
TGGT1_231940	ThiF family protein	7	0.029266	0.10142	0.967502	571	4	-0.41141	0.30226	0.52775	0.999999	3087	1	-0.41141
TGGT1_217890	putative alkyl hydroperoxide reductase/ Thiol specific antioxidant/ Mal allergen	10	0.02936	0.11849	0.967502	572	6	-0.16296	0.85862	0.93507	0.999999	6083	2	-0.16296
TGGT1_278580	hypothetical protein	7	0.02938	0.10175	0.967502	573	4	-0.19141	0.30342	0.52889	0.999999	3096	1	-0.19141
TGGT1_356300	DNA-directed RNA polymerase I	2	0.029383	0.05359	0.924043	574	1	-0.22308	0.54801	0.55013	0.999999	4432	1	-0.22308
TGGT1_208350	hypothetical protein	8	0.029441	0.11087	0.967502	575	2	0.03199	0.63502	0.81138	0.999999	4897	2	0.03199
TGGT1_216090	hypothetical protein	4	0.029552	0.081516	0.963703	576	3	-0.15866	0.77262	0.77998	0.999999	5579	1	-0.15866
TGGT1_260870	zinc finger cdgsh type protein	9	0.029767	0.11277	0.967502	577	6	-0.081139	0.46711	0.71259	0.999999	4023	2	-0.081139
TGGT1_230610	transmembrane protein TMEM222	4	0.029937	0.082291	0.963703	578	2	-0.32159	0.21757	0.36194	0.999999	2504	2	-0.32159
TGGT1_305330	cyclin, N-terminal domain-containing protein	5	0.030013	0.090352	0.963703	579	4	-2.9187	0.20086	0.3768	0.999999	2366	1	-2.9187
TGGT1_311060	metal-dependent phosphohydrolase HD domain-containing protein	5	0.030013	0.090352	0.963703	580	3	-0.96785	0.78671	0.81525	0.999999	5645	1	-0.96785
TGGT1_276960	tetratricopeptide repeat-containing protein	2	0.030055	0.05477	0.924043	581	2	-0.30421	0.96994	0.97029	0.999999	6803	0	-0.30421
TGGT1_318700	putative eukaryotic initiation factor-6	1	0.030167	0.030156	0.859503	582	1	-0.61203	0.96983	0.9699	0.999999	6801	0	-0.61203
TGGT1_220585	hypothetical protein	6	0.030309	0.10104	0.967502	583	3	-0.033059	0.3514	0.56545	0.999999	3373	2	-0.033059
TGGT1_216785	hypothetical protein	6	0.030314	0.10105	0.967502	584	2	0.058017	0.25265	0.45321	0.999999	2781	3	0.058017
TGGT1_307000	hypothetical protein	6	0.030363	0.10117	0.967502	585	3	-0.35985	0.012589	0.047558	0.811228	321	2	-0.35985
TGGT1_269650	FFD and TFG box motifs protein	6	0.030363	0.10117	0.967502	586	3	0.67152	0.0010669	0.0053509	0.518413	50	3	0.67152
TGGT1_201210	hypothetical protein	3	0.030484	0.075838	0.963703	587	2	-0.4106	0.031429	0.078168	0.877387	652	1	-0.4106
TGGT1_243190	Toxoplasma gondii family A protein	7	0.030518	0.10497	0.967502	588	5	-0.12434	0.66716	0.80245	0.999999	5061	2	-0.12434
TGGT1_290585	hypothetical protein	5	0.030529	0.091599	0.963703	589	1	0.4486	0.033098	0.098253	0.902014	679	3	0.4486
TGGT1_212740	aromatic amino acid hydrolase AAH2	1	0.030554	0.030549	0.859503	590	1	-2.4182	0.96945	0.96948	0.999999	6798	0	-2.4182
TGGT1_237500	protein phosphatase 2C domain-containing protein	9	0.030575	0.11508	0.967502	591	3	0.051293	0.36176	0.62313	0.999999	3423	4	0.051293
TGGT1_256040	PA14 domain-containing protein	6	0.030687	0.10193	0.967502	592	2	0.014681	0.52784	0.69191	0.999999	4328	2	0.014681
TGGT1_297210	hypothetical protein	3	0.030718	0.0764	0.963703	593	2	-1.066	0.9468	0.94679	0.999999	6616	0	-1.066
TGGT1_264130	hypothetical protein	1	0.030844	0.030867	0.859503	594	1	-1.5788	0.96916	0.96919	0.999999	6796	0	-1.5788
TGGT1_246800	putative acylaminoacyl-peptidase	5	0.030867	0.092434	0.963703	595	4	-0.32441	0.99248	0.99254	0.999999	6978	0	-0.32441
TGGT1_208730	putative microneme protein	7	0.03088	0.10602	0.967502	596	4	-0.13935	0.35457	0.5775	0.999999	3392	2	-0.13935
TGGT1_306890	hypothetical protein	8	0.03095	0.11558	0.967502	597	3	-0.038876	0.72525	0.85287	0.999999	5351	1	-0.038876
TGGT1_300980	hypothetical protein	5	0.031001	0.092805	0.963703	598	2	0.29442	0.12086	0.26017	0.97949	1720	3	0.29442
TGGT1_232780	hypothetical protein	2	0.031036	0.056518	0.924043	599	1	-0.22602	0.4114	0.4281	0.999999	3714	1	-0.22602
TGGT1_228220	MYND finger domain-containing protein	6	0.031043	0.10269	0.967502	600	4	-0.47586	0.93068	0.93061	0.999999	6508	1	-0.47586
TGGT1_214220	hypothetical protein	9	0.031057	0.11651	0.967502	601	6	-0.13446	0.97659	0.97689	0.999999	6855	1	-0.13446
TGGT1_226640	putative zinc binding protein	8	0.031153	0.11613	0.967502	602	5	-0.21124	0.79067	0.8868	0.999999	5668	1	-0.21124
TGGT1_311260	putative myosin light chain MLC1	5	0.031168	0.093247	0.963703	603	3	-0.3767	0.014133	0.04794	0.811228	356	2	-0.3767
TGGT1_225910	hypothetical protein	3	0.031366	0.077985	0.963703	604	3	-0.22726	0.96863	0.96857	0.999999	6793	0	-0.22726
TGGT1_316520	1,4-alpha-glucan-branching enzyme	6	0.03139	0.10352	0.967502	605	2	-0.0065594	0.61542	0.7528	0.999999	4758	2	-0.0065594
TGGT1_217000	hypothetical protein	4	0.031441	0.08537	0.963703	606	3	-0.10265	0.77143	0.77904	0.999999	5574	1	-0.10265
TGGT1_263660	hypothetical protein	4	0.03145	0.085379	0.963703	607	2	0.13538	0.0010971	0.0040134	0.518413	52	2	0.13538
TGGT1_280518	hypothetical protein	5	0.031544	0.094177	0.963703	608	2	-0.18309	0.77573	0.8091	0.999999	5592	1	-0.18309
TGGT1_237490	centrin family protein	5	0.031631	0.09438	0.963703	609	1	-0.0039066	0.22208	0.40635	0.999999	2528	2	-0.0039066
TGGT1_214760	erythronate-4-phosphate dehydrogenase domain-containing protein	5	0.031705	0.094586	0.963703	610	2	-0.040102	0.8836	0.88437	0.999999	6212	1	-0.040102
TGGT1_289770	mu1 adaptin	2	0.031723	0.057683	0.924328	611	2	-3.3105	0.96828	0.96865	0.999999	6787	0	-3.3105
TGGT1_240710	RNA recognition motif-containing protein	2	0.031723	0.057683	0.924328	612	2	-1.5465	0.96828	0.96865	0.999999	6789	0	-1.5465
TGGT1_360000	hypothetical protein	6	0.031812	0.1045	0.967502	613	4	-0.27407	0.9105	0.91297	0.999999	6371	1	-0.27407
TGGT1_255215	hypothetical protein	6	0.031818	0.10451	0.967502	614	3	0.01184	0.35462	0.5691	0.999999	3394	3	0.01184
TGGT1_230040	hypothetical protein	4	0.031955	0.086366	0.963703	615	2	-0.085166	0.9125	0.91254	0.999999	6381	0	-0.085166
TGGT1_260200	helicase associated domain (ha2) protein	1	0.032039	0.032092	0.873179	616	1	-0.45252	0.96796	0.96806	0.999999	6784	0	-0.45252
TGGT1_217160	Der1 family protein	3	0.032228	0.079962	0.963703	617	2	-0.4685	0.33653	0.45452	0.999999	3306	1	-0.4685
TGGT1_296000	hypothetical protein	10	0.032286	0.12848	0.971015	618	4	-0.016734	0.10162	0.29536	0.999717	1537	4	-0.016734
TGGT1_261500	hydrolase	3	0.032506	0.080607	0.963703	619	3	-0.64338	0.96749	0.96742	0.999999	6779	0	-0.64338
TGGT1_280460	AP2 domain transcription factor AP2VIIa-2	5	0.032732	0.09733	0.963703	620	2	-0.30201	0.63868	0.74785	0.999999	4921	1	-0.30201
TGGT1_219610	hypothetical protein	5	0.032752	0.097395	0.963703	621	4	-0.096994	0.64865	0.75157	0.999999	4966	1	-0.096994
TGGT1_247660	thioredoxin domain-containing protein	5	0.032783	0.097493	0.963703	622	3	-0.1834	0.54473	0.68807	0.999999	4410	2	-0.1834
TGGT1_293420	transporter, major facilitator family protein	4	0.032837	0.088199	0.963703	623	2	-0.031269	0.89166	0.89159	0.999999	6252	0	-0.031269
TGGT1_205250	rhoptry protein ROP18	3	0.032863	0.081426	0.963703	624	3	-0.25758	0.96714	0.96708	0.999999	6775	0	-0.25758
TGGT1_315290	hypothetical protein	7	0.032955	0.11166	0.967502	625	4	-0.12324	0.65613	0.79604	0.999999	5006	1	-0.12324
TGGT1_275870	tubulin/FtsZ family, GTPase domain-containing protein	7	0.032992	0.11177	0.967502	626	4	-0.18019	0.38506	0.60618	0.999999	3572	3	-0.18019
TGGT1_240620	hypothetical protein	5	0.033071	0.098241	0.965554	627	4	-0.17632	0.98688	0.98697	0.999999	6940	0	-0.17632
TGGT1_210460	hypothetical protein	7	0.033086	0.11201	0.967502	628	5	-0.15878	0.54615	0.73518	0.999999	4419	1	-0.15878
TGGT1_234350	hypothetical protein	4	0.033133	0.088793	0.963703	629	3	-0.20049	0.95053	0.95055	0.999999	6642	0	-0.20049
TGGT1_209300	WD domain, G-beta repeat-containing protein	3	0.033152	0.082085	0.963703	630	3	-0.17731	0.96685	0.96677	0.999999	6773	0	-0.17731
TGGT1_284580	ribose-phosphate diphosphokinase subfamily protein	4	0.033248	0.088983	0.963703	631	3	-0.4475	0.64939	0.69851	0.999999	4968	1	-0.4475
TGGT1_221510	hypothetical protein	1	0.033266	0.033295	0.888745	632	1	-5.0319	0.96673	0.96685	0.999999	6771	0	-5.0319
TGGT1_271350	bifunctional protein FolC subfamily protein	2	0.033306	0.060532	0.937515	633	2	-1.049	0.96669	0.96708	0.999999	6770	0	-1.049
TGGT1_251760	putative subunit of proteaseome activator complex	5	0.03336	0.099019	0.967502	634	2	-0.078144	0.11818	0.25617	0.97949	1691	1	-0.078144
TGGT1_291880	hypothetical protein	6	0.033692	0.10866	0.967502	635	3	-0.17375	0.85254	0.87599	0.999999	6020	1	-0.17375
TGGT1_291920	hypothetical protein	9	0.033692	0.12416	0.967502	636	5	-0.066795	0.49528	0.7307	0.999999	4176	3	-0.066795
TGGT1_292335	hypothetical protein	8	0.03371	0.12237	0.967502	637	2	0.089352	0.2142	0.44468	0.999999	2465	3	0.089352
TGGT1_250100	hypothetical protein	8	0.033751	0.12247	0.967502	638	3	0.0056837	0.21692	0.44813	0.999999	2493	1	0.0056837
TGGT1_272400	casein kinase ii regulatory subunit protein	2	0.033893	0.061612	0.938603	639	1	0.051517	0.12051	0.20171	0.967481	1717	1	0.051517
TGGT1_221818	hypothetical protein	5	0.033936	0.10053	0.967502	640	3	-0.15524	0.84125	0.84984	0.999999	5946	1	-0.15524
TGGT1_311110	putative Ubiquitin-fold modifier 1 precursor family protein	7	0.033955	0.1143	0.967502	641	3	-0.0087626	0.067237	0.19841	0.9622	1157	2	-0.0087626
TGGT1_201895	hypothetical protein	4	0.034004	0.090505	0.963703	642	3	-0.29957	0.19909	0.34333	0.999999	2351	1	-0.29957
TGGT1_245760	hypothetical protein	8	0.03405	0.12316	0.967502	643	4	-0.10515	0.46106	0.68792	0.999999	4002	3	-0.10515
TGGT1_306400	hypothetical protein	9	0.034096	0.12534	0.970928	644	5	-0.13174	0.01472	0.065754	0.859751	366	2	-0.13174
TGGT1_227995	hypothetical protein	5	0.034209	0.10126	0.967502	645	3	-0.44964	0.70866	0.77639	0.999999	5258	1	-0.44964
TGGT1_208430	putative serine proteinase inhibitor PI-2	6	0.034267	0.10996	0.967502	646	2	0.023641	0.32816	0.53937	0.999999	3260	3	0.023641
TGGT1_211420	RNA recognition motif-containing protein	2	0.034381	0.062488	0.938603	647	2	-0.55079	0.96562	0.96599	0.999999	6761	0	-0.55079
TGGT1_204010	hypothetical protein	7	0.034429	0.11566	0.967502	648	5	-0.12593	0.57653	0.75129	0.999999	4577	1	-0.12593
TGGT1_244550	hypothetical protein	3	0.034571	0.085267	0.963703	649	3	-0.3444	0.96543	0.96539	0.999999	6759	0	-0.3444
TGGT1_280435	hypothetical protein	7	0.034613	0.11616	0.967502	650	3	0.013736	0.50299	0.71291	0.999999	4213	2	0.013736
TGGT1_242650	hypothetical protein	3	0.034818	0.085858	0.963703	651	3	-0.39774	0.96518	0.96515	0.999999	6756	0	-0.39774
TGGT1_240450	Maf family protein	6	0.035019	0.11174	0.967502	652	2	0.064824	0.19977	0.39049	0.999999	2355	2	0.064824
TGGT1_240840	histone lysine demethylase JmjC NO66	3	0.035118	0.086581	0.963703	653	3	-0.20229	0.96488	0.96488	0.999999	6754	0	-0.20229
TGGT1_270160	hypothetical protein	6	0.035207	0.11213	0.967502	654	3	-0.078831	0.29524	0.50201	0.999999	3038	2	-0.078831
TGGT1_242040	hypothetical protein	6	0.035404	0.11261	0.967502	655	3	-0.38881	0.7587	0.83652	0.999999	5495	1	-0.38881
TGGT1_462965	formin domain-containing protein	2	0.035606	0.064643	0.949029	656	1	-0.4513	0.35425	0.38191	0.999999	3389	1	-0.4513
TGGT1_252420	histone arginine methyltransferase PRMT3	7	0.035669	0.11902	0.967502	657	3	-0.043058	0.20902	0.43106	0.999999	2428	2	-0.043058
TGGT1_256800	hypothetical protein	3	0.035674	0.087841	0.963703	658	2	-0.34345	0.71174	0.71256	0.999999	5269	1	-0.34345
TGGT1_254510	ankyrin repeat-containing protein	4	0.035686	0.093832	0.963703	659	3	-0.22935	0.97999	0.98026	0.999999	6884	0	-0.22935
TGGT1_217450	general transcription factor IIH polypeptide 5 GTF2H5	2	0.035692	0.064782	0.949029	660	2	-2.0615	0.96431	0.96467	0.999999	6750	0	-2.0615
TGGT1_213860	hypothetical protein	4	0.03573	0.093916	0.963703	661	2	-0.16126	0.97577	0.97607	0.999999	6852	0	-0.16126
TGGT1_252070	KRUF family protein	7	0.035767	0.11929	0.967502	662	5	-0.23108	0.85527	0.89999	0.999999	6041	1	-0.23108
TGGT1_211000	hypothetical protein	4	0.035863	0.094145	0.963703	663	3	-0.1903	0.65413	0.70108	0.999999	4986	1	-0.1903
TGGT1_301450	FG-GAP repeat-containing protein	1	0.035945	0.035976	0.912541	664	1	-1.1202	0.96406	0.9642	0.999999	6747	0	-1.1202
TGGT1_253150	hypothetical protein	4	0.035982	0.094383	0.963703	665	1	0.029056	0.49606	0.62311	0.999999	4179	1	0.029056
TGGT1_363590	hypothetical protein	4	0.036107	0.094642	0.963703	666	2	-0.46072	0.78839	0.79291	0.999999	5655	1	-0.46072
TGGT1_203735	hypothetical protein	9	0.03619	0.13125	0.973783	667	4	-0.071757	0.52218	0.74779	0.999999	4297	3	-0.071757
TGGT1_262540	putative protein kinase	6	0.036236	0.11454	0.967502	668	4	-0.16634	0.55424	0.71005	0.999999	4472	2	-0.16634
TGGT1_276180	histone acetyltransferase TAF1/250	1	0.036332	0.036362	0.912541	669	1	-0.37016	0.96367	0.96382	0.999999	6743	0	-0.37016
TGGT1_266035	hypothetical protein	5	0.036335	0.1066	0.967502	670	3	-0.14152	0.563	0.70399	0.999999	4505	2	-0.14152
TGGT1_316380	hypothetical protein	5	0.036341	0.10661	0.967502	671	2	-0.096008	0.91392	0.91408	0.999999	6392	0	-0.096008
TGGT1_264660	SAG-related sequence SRS44	6	0.036511	0.11516	0.967502	672	3	-0.014339	0.42539	0.62482	0.999999	3802	2	-0.014339
TGGT1_310960	putative vacuolar atp synthase subunit f	5	0.036654	0.10735	0.967502	673	1	-0.12306	0.066435	0.17504	0.952651	1149	2	-0.12306
TGGT1_226072	Ser/Thr phosphatase family protein	4	0.036735	0.095924	0.963703	674	1	0.12063	0.11686	0.2445	0.978939	1683	3	0.12063
TGGT1_229010	rhoptry neck protein RON4	4	0.036826	0.096123	0.963703	675	3	-0.58326	0.85483	0.85497	0.999999	6037	0	-0.58326
TGGT1_236260	protein phosphatase 2C domain-containing protein	4	0.036861	0.096203	0.963703	676	2	-0.50588	0.83558	0.83575	0.999999	5908	0	-0.50588
TGGT1_285660		19	0.037095	0.17152	0.992065	677	11	-0.3097	0.0047835	0.033438	0.800564	150	8	-0.3097
TGGT1_297725	hypothetical protein	5	0.037121	0.10852	0.967502	678	2	0.027836	0.67442	0.76168	0.999999	5093	1	0.027836
TGGT1_269210	hypothetical protein	2	0.037134	0.067261	0.959414	679	2	-1.8525	0.96287	0.96319	0.999999	6741	0	-1.8525
TGGT1_253080	hypothetical protein	4	0.037237	0.096992	0.963703	680	2	-0.32091	0.7768	0.78348	0.999999	5597	1	-0.32091
TGGT1_261630	gamma interferon inducible lysosomal thiol reductase (GILT) protein	5	0.037256	0.10885	0.967502	681	3	-0.16623	0.1637	0.32367	0.999999	2103	1	-0.16623
TGGT1_226700	putative nuclease	6	0.037292	0.11699	0.967502	682	4	-0.27276	0.53017	0.69356	0.999999	4340	1	-0.27276
TGGT1_211640	hypothetical protein	5	0.037362	0.10911	0.967502	683	2	0.012135	0.051468	0.14356	0.928028	945	2	0.012135
TGGT1_230350	hypothetical protein	3	0.037654	0.092306	0.963703	684	3	-0.6942	0.96235	0.96242	0.999999	6739	0	-0.6942
TGGT1_224000	hypothetical protein	4	0.037752	0.098048	0.965008	685	3	-1.7647	0.81269	0.81393	0.999999	5786	1	-1.7647
TGGT1_283900	ATPase, AAA family protein	2	0.03776	0.068313	0.959414	686	1	-0.26862	0.60487	0.60568	0.999999	4719	0	-0.26862
TGGT1_263840	hypothetical protein	2	0.03779	0.068372	0.959414	687	2	-0.98958	0.96221	0.96258	0.999999	6738	0	-0.98958
TGGT1_262120	IQ calmodulin-binding motif domain-containing protein	6	0.037862	0.11838	0.967502	688	4	-0.39196	0.94782	0.9478	0.999999	6631	0	-0.39196
TGGT1_206910	hypothetical protein	6	0.038016	0.11876	0.967502	689	4	-0.49724	0.95038	0.95034	0.999999	6641	0	-0.49724
TGGT1_288050	putative intraflagellar transport protein	5	0.038045	0.1108	0.967502	690	4	-0.2031	0.96731	0.96722	0.999999	6778	0	-0.2031
TGGT1_276120	putative histone lysine methyltransferase, SET	3	0.038098	0.093312	0.963703	691	1	0.043033	0.78689	0.78628	0.999999	5646	0	0.043033
TGGT1_235478	pantothenate kinase	1	0.038124	0.038183	0.912541	692	1	-4.8795	0.96188	0.96204	0.999999	6735	0	-4.8795
TGGT1_248130	hypothetical protein	8	0.038339	0.13362	0.973783	693	2	-0.017496	0.90682	0.9373	0.999999	6347	1	-0.017496
TGGT1_239300	hypothetical protein	5	0.038366	0.1116	0.967502	694	3	-0.28866	0.9904	0.99052	0.999999	6962	0	-0.28866
TGGT1_286670	hypothetical protein	5	0.038376	0.11162	0.967502	695	1	0.17191	0.021703	0.06841	0.868363	502	4	0.17191
TGGT1_296950	hypothetical protein	3	0.038381	0.093889	0.963703	696	2	-0.68564	0.72296	0.72301	0.999999	5338	1	-0.68564
TGGT1_321510	hypothetical protein	6	0.038389	0.11957	0.967502	697	4	-0.16472	0.35011	0.56406	0.999999	3368	2	-0.16472
TGGT1_217920	hypothetical protein	5	0.03854	0.11203	0.967502	698	2	-0.066175	0.73009	0.78621	0.999999	5376	1	-0.066175
TGGT1_249230	hypothetical protein	6	0.038586	0.12001	0.967502	699	3	0.0084276	0.54719	0.70511	0.999999	4428	2	0.0084276
TGGT1_214370	hypothetical protein	1	0.038624	0.038686	0.912541	700	1	-0.4196	0.96138	0.96157	0.999999	6733	0	-0.4196
TGGT1_238960	EF hand domain-containing protein	4	0.038661	0.099917	0.967502	701	3	-0.30269	0.97999	0.98026	0.999999	6882	0	-0.30269
TGGT1_211480	putative GTP-binding protein engA	1	0.038753	0.038816	0.912541	702	1	-0.82059	0.96125	0.96144	0.999999	6731	0	-0.82059
TGGT1_314482	hypothetical protein	5	0.03882	0.1127	0.967502	703	3	-0.17398	0.82438	0.8385	0.999999	5855	1	-0.17398
TGGT1_309600	hypothetical protein	7	0.038893	0.12786	0.971015	704	4	-0.1636	0.92028	0.92917	0.999999	6433	1	-0.1636
TGGT1_278690	cpw-wpc domain-containing protein	8	0.038908	0.13501	0.976396	705	3	0.059054	0.16618	0.37931	0.999999	2119	4	0.059054
TGGT1_260530	Sel1 repeat-containing protein	7	0.038955	0.12805	0.971015	706	5	-0.10422	0.9905	0.99047	0.999999	6964	0	-0.10422
TGGT1_288730	hypothetical protein	6	0.03898	0.12089	0.967502	707	2	0.084036	0.10669	0.26102	0.97949	1596	4	0.084036
TGGT1_320280	hypothetical protein	9	0.03899	0.1394	0.976396	708	3	0.05047	0.37333	0.63514	0.999999	3503	4	0.05047
TGGT1_292160	hypothetical protein	1	0.039141	0.039187	0.912541	709	1	-0.18281	0.96086	0.96106	0.999999	6730	0	-0.18281
TGGT1_201170	hypothetical protein	8	0.03921	0.13575	0.976396	710	3	-0.067553	0.10058	0.27334	0.988815	1523	3	-0.067553
TGGT1_272900	putative DNA repair protein RAD51	4	0.039212	0.10095	0.967502	711	2	-0.19106	0.16086	0.30464	0.999717	2081	2	-0.19106
TGGT1_270280	hypothetical protein	7	0.039377	0.12912	0.971015	712	5	-0.13397	0.61863	0.77453	0.999999	4774	2	-0.13397
TGGT1_259540	hypothetical protein	3	0.0394	0.096137	0.963703	713	2	-0.37288	0.5704	0.59767	0.999999	4544	1	-0.37288
TGGT1_290260	thioredoxin family Trp26 protein	4	0.039412	0.10137	0.967502	714	3	-0.92918	0.97399	0.97434	0.999999	6834	0	-0.92918
TGGT1_232035	hypothetical protein	6	0.039523	0.12207	0.967502	715	2	0.10358	0.061871	0.17066	0.952651	1089	4	0.10358
TGGT1_278800	zinc finger protein 36 family 3 protein	2	0.039533	0.071473	0.959995	716	1	0.098273	0.37532	0.39863	0.999999	3521	1	0.098273
TGGT1_226490	hypothetical protein	4	0.03956	0.10167	0.967502	717	3	-0.21226	0.79622	0.79938	0.999999	5698	1	-0.21226
TGGT1_278080	Toxoplasma gondii family A protein	7	0.039592	0.12974	0.971015	718	2	0.077214	0.023538	0.084876	0.891508	527	3	0.077214
TGGT1_286250	hypothetical protein	7	0.039698	0.13	0.971015	719	5	-0.18007	0.81146	0.88601	0.999999	5778	1	-0.18007
TGGT1_227400	hypothetical protein	3	0.039701	0.096834	0.963703	720	1	0.040438	0.65142	0.65947	0.999999	4975	1	0.040438
TGGT1_311860	hypothetical protein	3	0.039829	0.097097	0.963703	721	2	-0.40099	0.91571	0.91518	0.999999	6399	0	-0.40099
TGGT1_225480	hypothetical protein	5	0.039876	0.11528	0.967502	722	2	-0.046459	0.8784	0.87963	0.999999	6184	1	-0.046459
TGGT1_268010	hypothetical protein	1	0.039899	0.039862	0.912541	723	1	-3.9219	0.9601	0.9603	0.999999	6721	0	-3.9219
TGGT1_253090	DEAD/DEAH box helicase domain-containing protein	1	0.039899	0.039862	0.912541	724	1	-4.8248	0.9601	0.9603	0.999999	6720	0	-4.8248
TGGT1_249470	Rhoptry kinase family protein	4	0.039995	0.10248	0.967502	725	2	-0.62975	0.88095	0.88115	0.999999	6194	0	-0.62975
TGGT1_262750	putative histone lysine methyltransferase, SET	2	0.040012	0.072285	0.959995	726	2	-0.60557	0.95999	0.96044	0.999999	6719	0	-0.60557
TGGT1_243360	hypothetical protein	6	0.040047	0.12325	0.967502	727	3	-0.070191	0.2173	0.41143	0.999999	2500	2	-0.070191
TGGT1_267540	AGC kinase	5	0.040075	0.11575	0.967502	728	3	-0.21291	0.32293	0.50475	0.999999	3222	2	-0.21291
TGGT1_211610	hypothetical protein	3	0.040093	0.097642	0.963703	729	3	-0.12007	0.95991	0.96006	0.999999	6716	0	-0.12007
TGGT1_267090	hypothetical protein	5	0.040266	0.11623	0.967502	730	4	-0.44334	0.98892	0.98905	0.999999	6953	0	-0.44334
TGGT1_273350	molybdopterin converting factor, subunit 2 protein	7	0.040299	0.13155	0.973783	731	2	-0.010272	0.010886	0.046985	0.811228	280	3	-0.010272
TGGT1_239610	hypothetical protein	6	0.040477	0.12425	0.967502	732	3	-0.19657	0.97541	0.97534	0.999999	6850	0	-0.19657
TGGT1_258810	SAG-related sequence SRS27B	7	0.040517	0.13214	0.973783	733	2	0.075085	0.36936	0.59146	0.999999	3476	3	0.075085
TGGT1_252440	peptidase c13 family protein	2	0.040608	0.073258	0.963703	734	1	-0.027342	0.40683	0.42434	0.999999	3682	1	-0.027342
TGGT1_284420	hypothetical protein	7	0.04075	0.13276	0.973783	735	3	-0.087021	0.39333	0.61411	0.999999	3609	3	-0.087021
TGGT1_273530	flagellar associated protein	7	0.040902	0.1332	0.973783	736	4	-0.15559	0.47321	0.68859	0.999999	4048	1	-0.15559
TGGT1_243400	hypothetical protein	7	0.041036	0.13361	0.973783	737	5	-0.17706	0.78422	0.87756	0.999999	5633	1	-0.17706
TGGT1_293190	endonuclease/exonuclease/phosphatase family protein	6	0.041168	0.12581	0.970928	738	4	-0.14641	0.63045	0.76371	0.999999	4874	2	-0.14641
TGGT1_219570	hypothetical protein	8	0.041217	0.14063	0.976396	739	5	-0.13832	0.92047	0.94209	0.999999	6435	1	-0.13832
TGGT1_311730	hypothetical protein	2	0.041304	0.074338	0.963703	740	1	-0.058614	0.20191	0.26767	0.984495	2376	1	-0.058614
TGGT1_244120	hypothetical protein	5	0.041345	0.11886	0.967502	741	3	-0.19929	0.0055561	0.022885	0.742154	171	2	-0.19929
TGGT1_258020	hypothetical protein	4	0.041497	0.10546	0.967502	742	2	-0.043395	0.56163	0.65264	0.999999	4500	1	-0.043395
TGGT1_272680	hypothetical protein	8	0.041576	0.14151	0.979069	743	5	-0.083925	0.87793	0.92863	0.999999	6182	1	-0.083925
TGGT1_228050	hypothetical protein	3	0.041585	0.10092	0.967502	744	1	-0.46468	0.9201	0.91971	0.999999	6430	0	-0.46468
TGGT1_243545	hypothetical protein	8	0.041627	0.14164	0.979069	745	4	-0.20514	0.26388	0.50883	0.999999	2846	3	-0.20514
TGGT1_313775	hypothetical protein	5	0.041657	0.11965	0.967502	746	1	-0.04735	0.94814	0.948	0.999999	6634	0	-0.04735
TGGT1_262420	AP2 domain transcription factor APVIIb-1/ADA2-B	3	0.041679	0.10113	0.967502	747	2	-0.15469	0.48177	0.53822	0.999999	4098	1	-0.15469
TGGT1_293390	putative cytochrome C-type heme lyase	1	0.041755	0.041764	0.915928	748	1	-0.47541	0.95824	0.95847	0.999999	6702	0	-0.47541
TGGT1_206430	formin FRM1	2	0.041761	0.075093	0.963703	749	2	-0.38348	0.95824	0.95876	0.999999	6701	0	-0.38348
TGGT1_291040	lactate dehydrogenase LDH2	6	0.041768	0.12711	0.971015	750	4	-0.2884	0.96381	0.96368	0.999999	6745	0	-0.2884
TGGT1_293560	hypothetical protein	6	0.041869	0.12734	0.971015	751	4	-0.12733	0.56952	0.7205	0.999999	4542	2	-0.12733
TGGT1_225470	peptide methionine sulfoxide reductase	4	0.041911	0.10622	0.967502	752	3	-0.2361	0.7827	0.7883	0.999999	5627	1	-0.2361
TGGT1_249340	hypothetical protein	8	0.041964	0.14247	0.980811	753	3	-0.059221	0.55317	0.75978	0.999999	4463	1	-0.059221
TGGT1_225745	hypothetical protein	5	0.042125	0.12083	0.967502	754	3	-0.27891	0.14372	0.29449	0.999717	1941	2	-0.27891
TGGT1_251885	hypothetical protein	7	0.042261	0.1369	0.976396	755	4	-0.22698	0.68748	0.81468	0.999999	5153	2	-0.22698
TGGT1_305485	hypothetical protein	7	0.042423	0.1373	0.976396	756	5	-0.18443	0.61487	0.7724	0.999999	4752	1	-0.18443
TGGT1_237410	protein phosphatase 2C domain-containing protein	5	0.042482	0.12173	0.967502	757	3	-0.12825	0.93851	0.93835	0.999999	6557	0	-0.12825
TGGT1_309370	adaptin n terminal region domain-containing protein	1	0.042546	0.042569	0.915928	758	1	-4.7681	0.95745	0.95767	0.999999	6694	0	-4.7681
TGGT1_229640	hypothetical protein	7	0.042561	0.13765	0.976396	759	5	-0.17676	0.74162	0.84877	0.999999	5427	2	-0.17676
TGGT1_313870	zinc finger, C3HC4 type (RING finger) domain-containing protein	4	0.042791	0.10799	0.967502	760	3	-0.99608	0.061785	0.14457	0.928028	1083	1	-0.99608
TGGT1_248140	hypothetical protein	5	0.042835	0.12262	0.967502	761	4	-0.14226	0.80801	0.82809	0.999999	5762	1	-0.14226
TGGT1_230070	BolA family protein	7	0.042914	0.13858	0.976396	762	4	-0.18665	0.91842	0.92805	0.999999	6413	1	-0.18665
TGGT1_222960	SCY kinase-related protein (incomplete catalytic triad)	6	0.042918	0.12957	0.971015	763	2	-0.083539	0.85367	0.87658	0.999999	6026	1	-0.083539
TGGT1_218215	hypothetical protein	3	0.042919	0.10388	0.967502	764	3	-0.39079	0.95708	0.95727	0.999999	6693	0	-0.39079
TGGT1_250880	kinase, pfkB family protein	5	0.042932	0.12285	0.967502	765	3	-0.15572	0.47381	0.62797	0.999999	4050	2	-0.15572
TGGT1_314330	ABC transporter, ATP-binding domain-containing protein	6	0.042982	0.12971	0.971015	766	3	-0.15525	0.37755	0.59458	0.999999	3530	1	-0.15525
TGGT1_207875	GCC2 and GCC3 domain-containing protein	4	0.042997	0.10838	0.967502	767	1	0.21077	0.046086	0.11432	0.920877	866	2	0.21077
TGGT1_319550	putative membrane protein C17G8.08c	4	0.043122	0.10861	0.967502	768	1	0.17932	0.085866	0.18955	0.952651	1361	3	0.17932
TGGT1_271892	hypothetical protein	8	0.043162	0.14533	0.981169	769	3	0.026894	0.1492	0.3555	0.999999	1984	3	0.026894
TGGT1_314350	hypothetical protein	4	0.04321	0.10879	0.967502	770	2	-0.17905	0.92364	0.9237	0.999999	6456	0	-0.17905
TGGT1_262590	hypothetical protein	3	0.043335	0.10484	0.967502	771	2	-0.26775	0.14499	0.24351	0.978939	1954	1	-0.26775
TGGT1_212970	protein kinase (incomplete catalytic triad)	7	0.043368	0.13983	0.976396	772	3	-0.048259	0.72666	0.83903	0.999999	5356	2	-0.048259
TGGT1_307270	hypothetical protein	6	0.043386	0.13062	0.973013	773	4	-0.39725	0.26275	0.46483	0.999999	2841	2	-0.39725
TGGT1_254290	hypothetical protein	5	0.043443	0.12409	0.967502	774	3	-0.2267	0.97531	0.97538	0.999999	6848	0	-0.2267
TGGT1_273360	ABC transporter transmembrane region domain-containing protein	4	0.043471	0.10931	0.967502	775	2	-0.1254	0.96553	0.96575	0.999999	6760	0	-0.1254
TGGT1_225930	triose-phosphate isomerase TPI-I	2	0.043515	0.078072	0.963703	776	1	-0.43677	0.85856	0.85873	0.999999	6075	0	-0.43677
TGGT1_224180	hypothetical protein	5	0.043628	0.12454	0.968707	777	3	-0.038083	0.22603	0.41171	0.999999	2564	1	-0.038083
TGGT1_258508	3'5'-cyclic nucleotide phosphodiesterase domain-containing protein	5	0.043747	0.12487	0.970161	778	4	-0.2309	0.79207	0.8183	0.999999	5674	1	-0.2309
TGGT1_247410	hypothetical protein	1	0.043789	0.043803	0.915928	779	1	-0.42979	0.95621	0.95641	0.999999	6685	0	-0.42979
TGGT1_260400	hypothetical protein	8	0.04381	0.14683	0.981169	780	3	-0.069466	0.83742	0.9143	0.999999	5918	2	-0.069466
TGGT1_224980	hypothetical protein	6	0.043823	0.13162	0.973783	781	3	-0.20567	0.77283	0.84163	0.999999	5582	1	-0.20567
TGGT1_361930	hypothetical protein	5	0.043839	0.12511	0.970928	782	2	0.18125	0.041345	0.11883	0.927435	800	3	0.18125
TGGT1_306860	hypothetical protein	4	0.043996	0.11041	0.967502	783	2	-0.3518	0.9416	0.94153	0.999999	6583	0	-0.3518
TGGT1_306280	mediator complex subunit MED7	2	0.04402	0.078885	0.963703	784	2	-0.6456	0.95459	0.95498	0.999999	6671	0	-0.6456
TGGT1_202375	hypothetical protein	2	0.044273	0.079289	0.963703	785	1	-0.050126	0.16327	0.24044	0.978939	2100	1	-0.050126
TGGT1_294740	hypothetical protein	1	0.044273	0.044313	0.915928	786	1	-0.31746	0.95573	0.95589	0.999999	6679	0	-0.31746
TGGT1_273290	Mpv17 / PMP22 family protein	1	0.044306	0.044347	0.915928	787	1	-0.51936	0.95569	0.95586	0.999999	6678	0	-0.51936
TGGT1_239650	hypothetical protein	7	0.044436	0.14266	0.980811	788	2	0.00058774	0.20222	0.42082	0.999999	2380	3	0.00058774
TGGT1_293440	hypothetical protein	7	0.044991	0.14412	0.981169	789	2	0.048526	0.035669	0.11892	0.927435	712	4	0.048526
TGGT1_462969	putative type I fatty acid synthase	6	0.045089	0.13454	0.976396	790	3	-0.048993	0.13513	0.31179	0.999999	1856	3	-0.048993
TGGT1_283855	hypothetical protein	3	0.045159	0.1089	0.967502	791	3	-0.19575	0.95484	0.95501	0.999999	6673	0	-0.19575
TGGT1_264000	aldehyde dehydrogenase	3	0.045224	0.10905	0.967502	792	2	-0.42673	0.90641	0.90593	0.999999	6345	0	-0.42673
TGGT1_214140	hypothetical protein	5	0.045359	0.12875	0.971015	793	3	-1.2086	0.93454	0.93442	0.999999	6535	0	-1.2086
TGGT1_208710	DNA/RNA non-specific endonuclease	7	0.045484	0.14548	0.981169	794	4	-0.13731	0.13006	0.30743	0.999717	1806	2	-0.13731
TGGT1_308960	ATPase, AAA family protein	4	0.045494	0.11329	0.967502	795	2	0.10608	0.072808	0.16548	0.952651	1209	2	0.10608
TGGT1_205350	putative integral membrane protein, GNS1/SUR4 family protein	6	0.0455	0.13541	0.976396	796	3	-0.14327	0.47018	0.65337	0.999999	4035	1	-0.14327
TGGT1_286420	hypothetical protein	4	0.045585	0.11349	0.967502	797	3	-1.6311	0.48712	0.61941	0.999999	4129	1	-1.6311
TGGT1_277930	hypothetical protein	5	0.045611	0.12938	0.971015	798	4	-0.23442	0.91011	0.91041	0.999999	6365	0	-0.23442
TGGT1_321390	hypothetical protein	3	0.045721	0.11012	0.967502	799	2	-0.6434	0.38046	0.47852	0.999999	3549	1	-0.6434
TGGT1_276810	hypothetical protein	5	0.045744	0.12971	0.971015	800	3	-0.14232	0.65213	0.75294	0.999999	4977	1	-0.14232
TGGT1_277020	hypothetical protein	3	0.045788	0.11027	0.967502	801	3	-0.43074	0.95421	0.95438	0.999999	6670	0	-0.43074
TGGT1_309885	hypothetical protein	2	0.04585	0.081944	0.963703	802	1	-2.5083	0.27083	0.31783	0.999999	2890	1	-2.5083
TGGT1_231870	tetratricopeptide repeat-containing protein	6	0.045874	0.13621	0.976396	803	3	-0.15032	0.23389	0.43121	0.999999	2637	2	-0.15032
TGGT1_266880	putative dihydrouridine synthase	9	0.045882	0.15926	0.992065	804	6	-0.081801	0.79063	0.89616	0.999999	5667	2	-0.081801
TGGT1_297900	hypothetical protein	5	0.045948	0.13021	0.971015	805	4	-0.18589	0.82944	0.84184	0.999999	5883	1	-0.18589
TGGT1_297110	kinesin motor domain-containing protein	4	0.045997	0.11429	0.967502	806	2	-0.19564	0.74504	0.75926	0.999999	5440	1	-0.19564
TGGT1_294270	histone arginine methyltransferase PRMT4/CARM1	3	0.046198	0.11117	0.967502	807	3	-0.2386	0.9538	0.95394	0.999999	6666	0	-0.2386
TGGT1_225130	hypothetical protein	1	0.04621	0.04626	0.921505	808	1	-0.40942	0.95379	0.95397	0.999999	6665	0	-0.40942
TGGT1_220570	hypothetical protein	4	0.046241	0.11474	0.967502	809	1	-0.11845	0.049602	0.12107	0.928028	918	2	-0.11845
TGGT1_211385	hypothetical protein	5	0.046596	0.13174	0.973783	810	4	-0.31931	0.92554	0.92549	0.999999	6471	0	-0.31931
TGGT1_236780	zinc finger, C3HC4 type (RING finger) domain-containing protein	6	0.046645	0.13788	0.976396	811	4	-0.31863	0.91293	0.91494	0.999999	6382	1	-0.31863
TGGT1_247590	methyltransferase domain-containing protein	2	0.04666	0.0833	0.963703	812	2	-0.45256	0.95334	0.95381	0.999999	6663	0	-0.45256
TGGT1_244400	hypothetical protein	5	0.046726	0.13208	0.973783	813	4	-0.14768	0.95235	0.95221	0.999999	6655	0	-0.14768
TGGT1_260580	hypothetical protein	3	0.046774	0.11244	0.967502	814	3	-0.16261	0.95323	0.95333	0.999999	6661	0	-0.16261
TGGT1_248440	hypothetical protein	6	0.046827	0.13827	0.976396	815	3	-0.0099594	0.30223	0.51001	0.999999	3086	3	-0.0099594
TGGT1_318575	hypothetical protein	9	0.046834	0.16179	0.992065	816	6	-0.17763	0.96721	0.97078	0.999999	6777	1	-0.17763
TGGT1_312520	tRNA dimethylallyltransferase	4	0.046864	0.11602	0.967502	817	1	0.20381	0.081992	0.18257	0.952651	1322	1	0.20381
TGGT1_262550	hypothetical protein	5	0.046883	0.13245	0.973783	818	3	-0.22287	0.11687	0.2542	0.97949	1684	2	-0.22287
TGGT1_250220	hypothetical protein	7	0.046905	0.14909	0.986524	819	2	0.067947	0.21745	0.44353	0.999999	2501	4	0.067947
TGGT1_278365	Toxoplasma gondii family A protein	3	0.046938	0.11283	0.967502	820	3	-0.12821	0.95306	0.95317	0.999999	6659	0	-0.12821
TGGT1_315700	hypothetical protein	3	0.047035	0.11308	0.967502	821	1	0.029651	0.76666	0.76618	0.999999	5538	0	0.029651
TGGT1_269300	lipase	5	0.047118	0.133	0.973783	822	4	-0.13004	0.91308	0.91326	0.999999	6384	0	-0.13004
TGGT1_213050	hypothetical protein	6	0.047475	0.13976	0.976396	823	4	-0.21293	0.70942	0.82048	0.999999	5260	1	-0.21293
TGGT1_262440	hypothetical protein	7	0.047691	0.15115	0.992065	824	4	-0.10274	0.94742	0.94805	0.999999	6630	1	-0.10274
TGGT1_253530	hypothetical protein	3	0.047717	0.11456	0.967502	825	3	-0.32295	0.95228	0.95243	0.999999	6654	0	-0.32295
TGGT1_281675	putative protein kinase	3	0.047877	0.11491	0.967502	826	3	-0.19321	0.95212	0.95228	0.999999	6652	0	-0.19321
TGGT1_249920	putative diphthine synthase	2	0.04793	0.085388	0.963703	827	1	-0.52888	0.41619	0.43222	0.999999	3755	1	-0.52888
TGGT1_281620	aldo/keto reductase family oxidoreductase	4	0.047985	0.11809	0.967502	828	2	-0.27085	0.84032	0.84043	0.999999	5938	0	-0.27085
TGGT1_251855	hypothetical protein	8	0.04817	0.15732	0.992065	829	5	-0.096824	0.98425	0.98452	0.999999	6919	0	-0.096824
TGGT1_268880	hypothetical protein	4	0.048225	0.11853	0.967502	830	3	-0.39414	0.9596	0.95979	0.999999	6714	0	-0.39414
TGGT1_260600	Pumilio-family RNA binding repeat-containing protein	5	0.048346	0.13602	0.976396	831	3	-0.42671	0.16789	0.32985	0.999999	2132	1	-0.42671
TGGT1_261210	putative 26s proteasome subunit p55	2	0.048348	0.086103	0.963703	832	2	-1.0821	0.95165	0.95214	0.999999	6649	0	-1.0821
TGGT1_256865	WD repeat domain 35 family protein	7	0.048362	0.15284	0.992065	833	3	0.00075557	0.47765	0.69275	0.999999	4074	2	0.00075557
TGGT1_269438	hypothetical protein	6	0.048393	0.1418	0.979069	834	3	-0.13252	0.56631	0.71832	0.999999	4529	1	-0.13252
TGGT1_307020	hypothetical protein	4	0.048454	0.11897	0.967502	835	3	-0.25137	0.98209	0.98228	0.999999	6903	0	-0.25137
TGGT1_265065	hypothetical protein	7	0.048724	0.15373	0.992065	836	4	-0.10564	0.45764	0.6741	0.999999	3979	3	-0.10564
TGGT1_247195	microneme protein MIC15	3	0.048752	0.11629	0.967502	837	2	-0.17747	0.9468	0.94679	0.999999	6622	0	-0.17747
TGGT1_243690	hypothetical protein	7	0.048774	0.15387	0.992065	838	1	0.042557	0.34233	0.56588	0.999999	3334	3	0.042557
TGGT1_257945	3'5'-cyclic nucleotide phosphodiesterase domain-containing protein	4	0.048878	0.11981	0.967502	839	3	-0.8795	0.97999	0.98026	0.999999	6883	0	-0.8795
TGGT1_216710	transporter, major facilitator family protein	5	0.048898	0.13742	0.976396	840	2	0.12224	0.20486	0.38238	0.999999	2398	3	0.12224
TGGT1_264020	hypothetical protein	4	0.048914	0.11986	0.967502	841	3	-0.21114	0.011123	0.037244	0.803587	285	1	-0.21114
TGGT1_232830	putative vacuolar proton translocating ATPase subunit A	1	0.048954	0.049098	0.921589	842	1	-0.80323	0.95105	0.95134	0.999999	6647	0	-0.80323
TGGT1_210330	SAG-related sequence SRS37B	2	0.04896	0.087143	0.963703	843	2	-0.56553	0.95104	0.95152	0.999999	6646	0	-0.56553
TGGT1_241830	peptidyl-prolyl cis-trans isomerase	6	0.049063	0.14319	0.981169	844	3	-0.1532	0.37676	0.59371	0.999999	3525	1	-0.1532
TGGT1_213020	hypothetical protein	2	0.049118	0.087397	0.963703	845	2	-0.66305	0.95088	0.95137	0.999999	6644	0	-0.66305
TGGT1_307090	hypothetical protein	4	0.049229	0.12051	0.967502	846	2	-0.20665	0.045618	0.11344	0.918988	859	1	-0.20665
TGGT1_222970	putative inositol(myo)-1(or 4)-monophosphatase 2	6	0.049346	0.14382	0.981169	847	3	0.0036682	0.13168	0.30759	0.999717	1825	3	0.0036682
TGGT1_229150	transporter, major facilitator family protein	4	0.049377	0.12077	0.967502	848	3	-0.20287	0.38915	0.53667	0.999999	3595	1	-0.20287
TGGT1_256070	CMGC kinase	1	0.049406	0.049565	0.921589	849	1	-0.47373	0.95059	0.95091	0.999999	6643	0	-0.47373
TGGT1_259250	ATP-dependent DNA helicase, RecQ family protein	3	0.049471	0.11726	0.967502	850	1	0.10417	0.25559	0.38182	0.999999	2803	2	0.10417
TGGT1_253020	hypothetical protein	3	0.049539	0.11735	0.967502	851	2	-0.50011	0.69025	0.69305	0.999999	5173	1	-0.50011
TGGT1_248380	hypothetical protein	7	0.04966	0.15617	0.992065	852	5	-0.10798	0.4002	0.62051	0.999999	3641	2	-0.10798
TGGT1_232290	hypothetical protein	8	0.049669	0.16095	0.992065	853	5	-0.14159	0.084624	0.23976	0.978939	1347	3	-0.14159
TGGT1_263360	WD domain, G-beta repeat-containing protein	3	0.049697	0.11757	0.967502	854	2	-0.34909	0.87075	0.87032	0.999999	6139	0	-0.34909
TGGT1_247850	hypothetical protein	2	0.049792	0.088564	0.963703	855	2	-0.11542	0.95021	0.95071	0.999999	6640	0	-0.11542
TGGT1_312100	plasma membrane-type Ca(2+)-ATPase A1 PMCAA1	4	0.04985	0.12163	0.967502	856	3	-0.18915	0.061785	0.14457	0.928028	1086	1	-0.18915
TGGT1_260825	hypothetical protein	7	0.049856	0.15666	0.992065	857	3	0.007599	0.36771	0.58988	0.999999	3462	3	0.007599
TGGT1_265780	flagellar/basal body protein	5	0.049971	0.13998	0.976396	858	3	-0.21825	0.98832	0.98841	0.999999	6949	0	-0.21825
TGGT1_212075	hypothetical protein	7	0.04998	0.157	0.992065	859	3	-0.0038818	0.38639	0.60745	0.999999	3581	3	-0.0038818
TGGT1_306235	hypothetical protein	5	0.050051	0.14016	0.976396	860	2	-0.16925	0.47544	0.6293	0.999999	4061	2	-0.16925
TGGT1_225290	GDA1/CD39 (nucleoside phosphatase) family protein	6	0.050079	0.14542	0.981169	861	3	-0.10706	0.0015141	0.0074907	0.567604	64	2	-0.10706
TGGT1_295920	hypothetical protein	9	0.050272	0.17132	0.992065	862	6	-0.10735	0.21837	0.46843	0.999999	2508	1	-0.10735
TGGT1_306895	hypothetical protein	6	0.05035	0.14605	0.981169	863	4	-0.12917	0.71018	0.82069	0.999999	5261	1	-0.12917
TGGT1_202490	AP2 domain transcription factor AP2VIIa-7	3	0.050446	0.11863	0.967502	864	2	-0.42914	0.95187	0.95201	0.999999	6651	0	-0.42914
TGGT1_409040	hypothetical protein	8	0.050463	0.16287	0.992065	865	4	-0.087951	0.58782	0.78662	0.999999	4647	3	-0.087951
TGGT1_255290	hypothetical protein	4	0.050509	0.12294	0.967502	866	3	-0.50464	0.34931	0.49606	0.999999	3366	1	-0.50464
TGGT1_249575	hypothetical protein	8	0.050534	0.16301	0.992065	867	4	-0.027287	0.032268	0.11848	0.927435	662	3	-0.027287
TGGT1_263210	ubiquitin interaction motif domain-containing protein	3	0.050594	0.11883	0.967502	868	1	2.6541	0.000998	0.0027278	0.518413	48	2	2.6541
TGGT1_221970	hypothetical protein	2	0.050646	0.090006	0.963703	869	2	-0.73325	0.94935	0.94984	0.999999	6638	0	-0.73325
TGGT1_299000	hypothetical protein	7	0.050721	0.15893	0.992065	870	4	-0.093603	0.59836	0.76317	0.999999	4689	2	-0.093603
TGGT1_278145	hypothetical protein	6	0.050731	0.14689	0.981169	871	4	-0.25698	0.66237	0.78754	0.999999	5037	2	-0.25698
TGGT1_294240	hypothetical protein	6	0.050732	0.14689	0.981169	872	4	-0.23464	0.9569	0.95673	0.999999	6692	0	-0.23464
TGGT1_209485	hypothetical protein	5	0.050781	0.14192	0.979069	873	2	0.19233	0.12155	0.26122	0.97949	1731	3	0.19233
TGGT1_209150	non-proton pumping type-II NADH dehydrogenase I	5	0.050819	0.14199	0.979069	874	4	-0.12718	0.87298	0.87481	0.999999	6152	1	-0.12718
TGGT1_238200	alpha/beta hydrolase fold domain-containing protein	8	0.050868	0.16378	0.992065	875	2	0.044619	0.45258	0.6813	0.999999	3940	3	0.044619
TGGT1_266600	Kazal-type serine protease inhibitor domain-containing protein	10	0.050928	0.17717	0.992065	876	4	0.008997	0.84206	0.92864	0.999999	5952	2	0.008997
TGGT1_267500	hypothetical protein	3	0.050968	0.11936	0.967502	877	2	-0.51571	0.35365	0.46389	0.999999	3383	1	-0.51571
TGGT1_221360	hypothetical protein	3	0.050993	0.1194	0.967502	878	2	-0.33269	0.91118	0.9107	0.999999	6375	0	-0.33269
TGGT1_409390	hypothetical protein	7	0.051153	0.16004	0.992065	879	4	-0.1171	0.97154	0.97124	0.999999	6813	0	-0.1171
TGGT1_201520	protein phosphatase 2C domain-containing protein	6	0.051262	0.14799	0.9829	880	1	0.039257	0.33008	0.54158	0.999999	3274	3	0.039257
TGGT1_247400	hypothetical protein	8	0.051269	0.16472	0.992065	881	5	-0.16989	0.40333	0.64307	0.999999	3658	3	-0.16989
TGGT1_320540	hypothetical protein	6	0.051537	0.14861	0.985204	882	3	-0.039935	0.2399	0.43827	0.999999	2684	3	-0.039935
TGGT1_248420	hypothetical protein	7	0.051612	0.16121	0.992065	883	5	-0.20142	0.89819	0.91748	0.999999	6295	1	-0.20142
TGGT1_202970	hypothetical protein	7	0.051837	0.16177	0.992065	884	5	-0.15245	0.99824	0.99829	0.999999	7029	0	-0.15245
TGGT1_245485	microneme protein MIC9	8	0.052083	0.16667	0.992065	885	4	-0.059348	0.42823	0.6627	0.999999	3820	2	-0.059348
TGGT1_288800	endonuclease/exonuclease/phosphatase family protein	8	0.0521	0.16672	0.992065	886	4	-0.3002	0.67843	0.83039	0.999999	5111	2	-0.3002
TGGT1_315958	radical SAM domain-containing protein	4	0.052209	0.12621	0.970928	887	1	0.08055	0.13016	0.26747	0.984495	1810	3	0.08055
TGGT1_221415	hypothetical protein	5	0.052218	0.14538	0.981169	888	1	-0.077707	0.83958	0.84868	0.999999	5934	1	-0.077707
TGGT1_264175	hypothetical protein	5	0.05223	0.1454	0.981169	889	4	-0.2534	0.98423	0.98438	0.999999	6917	0	-0.2534
TGGT1_232840	hypothetical protein	5	0.052257	0.14549	0.981169	890	3	-0.15967	0.83821	0.84773	0.999999	5926	1	-0.15967
TGGT1_215360	hypothetical protein	8	0.052396	0.16742	0.992065	891	4	-0.097943	0.2804	0.52957	0.999999	2949	3	-0.097943
TGGT1_267390	DNA-directed RNA polymerase I RPAC1	2	0.05246	0.093014	0.963703	892	1	-0.67819	0.86663	0.86689	0.999999	6117	0	-0.67819
TGGT1_208970	RNA recognition motif-containing protein	7	0.052664	0.16384	0.992065	893	3	0.050297	0.65748	0.79684	0.999999	5012	2	0.050297
TGGT1_274060	2-oxoglutarate/malate translocase OMT	5	0.052682	0.14646	0.981169	894	3	-0.19376	0.81918	0.83511	0.999999	5822	1	-0.19376
TGGT1_231790	hypothetical protein	1	0.052683	0.052739	0.924043	895	1	-4.5156	0.94732	0.94749	0.999999	6628	0	-4.5156
TGGT1_410650	tubulin-binding cofactor A	1	0.052683	0.052739	0.924043	896	1	-4.5156	0.94732	0.94749	0.999999	6629	0	-4.5156
TGGT1_205540	DEAD/DEAH box helicase domain-containing protein	2	0.05276	0.093476	0.963703	897	2	-0.20238	0.94724	0.9478	0.999999	6627	0	-0.20238
TGGT1_213752	herpesviridae ul52/ul70 dna primase	4	0.052794	0.12735	0.971015	898	2	-0.09121	0.85413	0.85426	0.999999	6030	0	-0.09121
TGGT1_245720	SWI2/SNF2-containing protein	8	0.052903	0.16866	0.992065	899	3	-0.029728	0.85289	0.92248	0.999999	6022	1	-0.029728
TGGT1_263230	hypothetical protein	4	0.052914	0.12758	0.971015	900	3	-0.23352	0.90495	0.90488	0.999999	6335	0	-0.23352
TGGT1_229320	Cof family hydrolase subfamily protein	5	0.052945	0.14712	0.981449	901	4	-0.11821	0.78362	0.81347	0.999999	5629	1	-0.11821
TGGT1_271037	hypothetical protein	8	0.053093	0.16908	0.992065	902	5	-0.17319	0.97258	0.97277	0.999999	6819	1	-0.17319
TGGT1_245450	hypothetical protein	1	0.053247	0.053316	0.924043	903	1	-0.97981	0.94675	0.9469	0.999999	6613	0	-0.97981
TGGT1_254365	phosphatidate cytidylyltransferase	5	0.053274	0.14791	0.9829	904	4	-0.64849	0.066435	0.17504	0.952651	1148	1	-0.64849
TGGT1_320600	cold-shock DNA-binding domain-containing protein	9	0.053483	0.18011	0.992065	905	5	-0.17972	0.67604	0.84816	0.999999	5104	3	-0.17972
TGGT1_312860	hypothetical protein	4	0.053742	0.12924	0.971015	906	2	-0.20309	0.86999	0.87012	0.999999	6133	0	-0.20309
TGGT1_360650	hypothetical protein	7	0.054024	0.16738	0.992065	907	3	0.054513	0.43631	0.65419	0.999999	3868	3	0.054513
TGGT1_281480	WD domain, G-beta repeat-containing protein	4	0.054057	0.12986	0.971015	908	3	-0.17329	0.49024	0.62073	0.999999	4149	1	-0.17329
TGGT1_218192	hypothetical protein	2	0.054093	0.095786	0.963703	909	2	-0.20346	0.90567	0.90576	0.999999	6339	0	-0.20346
TGGT1_366480	phosphofructokinase	7	0.054173	0.16774	0.992065	910	4	-0.19139	0.70092	0.82276	0.999999	5219	2	-0.19139
TGGT1_251620	putative flap structure-specific endonuclease 1	1	0.054184	0.054203	0.924043	911	1	-3.0496	0.94582	0.94599	0.999999	6612	0	-3.0496
TGGT1_216440	OTU family cysteine protease	5	0.054195	0.15012	0.99144	912	3	-0.13565	0.19491	0.3685	0.999999	2316	1	-0.13565
TGGT1_271760	seryl-tRNA synthetase (SerRS2)	3	0.054297	0.12381	0.967502	913	2	-3.1136	0.84389	0.84322	0.999999	5966	0	-3.1136
TGGT1_236640	zinc finger, C3HC4 type (RING finger) domain-containing protein	3	0.054297	0.12381	0.967502	914	2	-0.27275	0.94004	0.93994	0.999999	6567	0	-0.27275
TGGT1_261260		11	0.054527	0.19465	0.992065	915	4	0.10303	0.032938	0.13063	0.928028	675	6	0.10303
TGGT1_239700	regulator of chromosome condensation (RCC1) repeat-containing protein	5	0.054535	0.15093	0.992065	916	3	-0.28268	0.4227	0.58558	0.999999	3789	1	-0.28268
TGGT1_320770	Toxoplasma gondii family B protein	2	0.054585	0.096621	0.963703	917	2	-0.13854	0.94542	0.94591	0.999999	6610	0	-0.13854
TGGT1_229630	eIF2 kinase IF2K-A (incomplete catalytic triad)	2	0.054658	0.096768	0.963703	918	1	-1.4665	0.57305	0.57435	0.999999	4559	1	-1.4665
TGGT1_409720	hypothetical protein	9	0.054828	0.18361	0.992065	919	3	0.018093	0.055385	0.18505	0.952651	986	4	0.018093
TGGT1_201150	heavy metal translocating P-type ATPase subfamily protein	2	0.055091	0.097485	0.963703	920	2	-1.3508	0.94491	0.94542	0.999999	6605	0	-1.3508
TGGT1_217688	hypothetical protein	2	0.055091	0.097485	0.963703	921	2	-1.5438	0.94491	0.94542	0.999999	6604	0	-1.5438
TGGT1_258690	5-aminolevulinic acid synthase domain-containing protein	1	0.055249	0.055218	0.924043	922	1	-2.1219	0.94475	0.94496	0.999999	6603	0	-2.1219
TGGT1_286240	putative kelch repeat protein	5	0.055348	0.15284	0.992065	923	3	-0.30518	0.43635	0.59685	0.999999	3869	2	-0.30518
TGGT1_318380	hypothetical protein	9	0.055518	0.18543	0.992065	924	6	-0.17243	0.96963	0.97223	0.999999	6800	1	-0.17243
TGGT1_313400	DnaJ domain-containing protein	4	0.055554	0.13274	0.973783	925	1	0.23915	0.019498	0.060598	0.846337	461	2	0.23915
TGGT1_204490	hypothetical protein	4	0.055635	0.1329	0.973783	926	3	-0.29128	0.37047	0.51758	0.999999	3483	1	-0.29128
TGGT1_227615	hypothetical protein	9	0.055662	0.18581	0.992065	927	3	-0.0137	0.13624	0.34347	0.999999	1878	4	-0.0137
TGGT1_264060	PCI domain-containing protein	1	0.055701	0.055669	0.924043	928	1	-4.4449	0.9443	0.9445	0.999999	6598	0	-4.4449
TGGT1_312340	hypothetical protein	4	0.055923	0.13344	0.973783	929	3	-0.4963	0.46072	0.60866	0.999999	3999	1	-0.4963
TGGT1_234510	ankyrin repeat-containing protein	5	0.056077	0.15462	0.992065	930	3	-0.23603	0.53183	0.67694	0.999999	4353	1	-0.23603
TGGT1_215710	hypothetical protein	4	0.056112	0.13382	0.974179	931	2	-0.075531	0.64649	0.69689	0.999999	4961	1	-0.075531
TGGT1_241130	hypothetical protein	7	0.056112	0.17259	0.992065	932	4	-0.20178	0.54264	0.73338	0.999999	4403	1	-0.20178
TGGT1_215185	hypothetical protein	7	0.056138	0.17266	0.992065	933	2	0.0081429	0.12821	0.30433	0.999717	1789	3	0.0081429
TGGT1_203960	hypothetical protein	1	0.056153	0.056102	0.924043	934	1	-1.3251	0.94385	0.94403	0.999999	6597	0	-1.3251
TGGT1_289650	PEP-carboxykinase I	5	0.056197	0.15489	0.992065	935	3	-0.42139	0.95999	0.95991	0.999999	6718	0	-0.42139
TGGT1_263633	hypothetical protein	2	0.05631	0.099476	0.967502	936	2	-0.94891	0.94369	0.94419	0.999999	6596	0	-0.94891
TGGT1_294340	hypothetical protein	5	0.056326	0.1552	0.992065	937	4	-0.10277	0.42083	0.58404	0.999999	3779	1	-0.10277
TGGT1_462962	putative galactosyltransferase	2	0.056353	0.099543	0.967502	938	1	-0.061327	0.46905	0.47781	0.999999	4032	1	-0.061327
TGGT1_202600	hypothetical protein	5	0.056386	0.15532	0.992065	939	2	-0.027892	0.42964	0.59126	0.999999	3827	1	-0.027892
TGGT1_270740	Cwf15/Cwc15 cell cycle control protein	1	0.056411	0.056373	0.924043	940	1	-0.30706	0.94359	0.94378	0.999999	6595	0	-0.30706
TGGT1_245580	hypothetical protein	3	0.056475	0.12677	0.971015	941	1	-0.16305	0.80566	0.80506	0.999999	5754	0	-0.16305
TGGT1_294805	hypothetical protein	8	0.056527	0.17714	0.992065	942	2	-0.027256	0.93052	0.9462	0.999999	6505	1	-0.027256
TGGT1_206640	hypothetical protein	2	0.056648	0.10005	0.967502	943	2	-0.84834	0.94335	0.94386	0.999999	6594	0	-0.84834
TGGT1_214080	toxofilin	7	0.056912	0.17463	0.992065	944	5	-0.13438	0.96219	0.9619	0.999999	6737	0	-0.13438
TGGT1_300020	ATP-dependent metallopeptidase HflB subfamily protein	5	0.056929	0.15662	0.992065	945	2	0.059351	0.24832	0.44231	0.999999	2756	1	0.059351
TGGT1_313780	hypothetical protein	5	0.057134	0.15709	0.992065	946	2	-0.076179	0.79168	0.81809	0.999999	5673	1	-0.076179
TGGT1_310240	hypothetical protein	2	0.057519	0.10158	0.967502	947	2	-0.99057	0.94248	0.943	0.999999	6591	0	-0.99057
TGGT1_270970	hypothetical protein	5	0.057596	0.15816	0.992065	948	3	-0.20205	0.92049	0.9205	0.999999	6436	0	-0.20205
TGGT1_306470	isoprenylcysteine carboxyl methyltransferase (icmt) family protein	8	0.057625	0.17967	0.992065	949	3	-0.18391	0.89274	0.93286	0.999999	6256	1	-0.18391
TGGT1_239070	hypothetical protein	5	0.057669	0.15832	0.992065	950	4	-0.20935	0.94547	0.94529	0.999999	6611	0	-0.20935
TGGT1_259100	hypothetical protein	5	0.057688	0.15835	0.992065	951	4	-0.088884	0.49061	0.64199	0.999999	4153	1	-0.088884
TGGT1_315380	SAG-related sequence SRS53B	4	0.05769	0.13684	0.976396	952	3	-0.16607	0.56524	0.65439	0.999999	4522	1	-0.16607
TGGT1_261010	putative tat-binding family protein	1	0.057751	0.057707	0.924328	953	1	-1.2418	0.94225	0.94252	0.999999	6589	0	-1.2418
TGGT1_278830	glucose-6-phosphate 1-dehydrogenase	6	0.057959	0.16243	0.992065	954	3	-0.12059	0.2065	0.39847	0.999999	2411	2	-0.12059
TGGT1_305610	hypothetical protein	5	0.058079	0.1593	0.992065	955	2	-0.05629	0.6928	0.76925	0.999999	5185	1	-0.05629
TGGT1_290678	hypothetical protein	4	0.058083	0.13759	0.976396	956	3	-0.23311	0.87438	0.8745	0.999999	6162	0	-0.23311
TGGT1_408980	hypothetical protein	4	0.058149	0.13771	0.976396	957	2	-0.32983	0.75657	0.76766	0.999999	5487	1	-0.32983
TGGT1_241880	3'5'-cyclic nucleotide phosphodiesterase domain-containing protein	5	0.058191	0.15956	0.992065	958	3	-0.19426	0.79527	0.82025	0.999999	5692	1	-0.19426
TGGT1_254690	phospholipase/carboxylesterase	3	0.058225	0.12918	0.971015	959	2	-0.3409	0.85514	0.85444	0.999999	6038	0	-0.3409
TGGT1_257130	zinc finger (CCCH type) motif-containing protein	7	0.058259	0.17801	0.992065	960	3	-0.11752	0.036803	0.12204	0.928028	728	3	-0.11752
TGGT1_269170	hypothetical protein	7	0.058299	0.17811	0.992065	961	5	-0.19255	0.16058	0.357	0.999999	2080	2	-0.19255
TGGT1_357770	putative transmembrane protein	2	0.058499	0.10316	0.967502	962	2	-0.18823	0.9415	0.942	0.999999	6582	0	-0.18823
TGGT1_309352	SAG-related sequence SRS55N	6	0.058507	0.16358	0.992065	963	2	0.030264	0.49517	0.67005	0.999999	4175	2	0.030264
TGGT1_213746	hypothetical protein	8	0.058524	0.18172	0.992065	964	5	-0.1883	0.3987	0.63933	0.999999	3635	2	-0.1883
TGGT1_300110	hypothetical protein	5	0.058541	0.16043	0.992065	965	3	-0.055172	0.36308	0.53681	0.999999	3433	2	-0.055172
TGGT1_214160	hypothetical protein	2	0.058593	0.10334	0.967502	966	2	-0.41488	0.94141	0.94189	0.999999	6580	0	-0.41488
TGGT1_230990	hypothetical protein	1	0.058606	0.058557	0.928595	967	1	-0.34749	0.94139	0.94166	0.999999	6579	0	-0.34749
TGGT1_208410	hypothetical protein	6	0.058652	0.16392	0.992065	968	2	0.1586	0.070616	0.18912	0.952651	1186	3	0.1586
TGGT1_242860	hypothetical protein	2	0.058703	0.10351	0.967502	969	2	-2.6894	0.86998	0.87017	0.999999	6132	0	-2.6894
TGGT1_228040	PPIC-type PPIASE domain-containing protein	3	0.058735	0.12979	0.971015	970	2	-0.13645	0.57981	0.60447	0.999999	4600	1	-0.13645
TGGT1_304900	hypothetical protein	6	0.058807	0.16425	0.992065	971	2	0.13486	0.0077183	0.030708	0.79489	210	3	0.13486
TGGT1_261030	pyridine nucleotide-disulfide oxidoreductase domain-containing protein	1	0.058832	0.058749	0.928595	972	1	-0.80696	0.94117	0.94143	0.999999	6576	0	-0.80696
TGGT1_310670	putative glycogen phosphorylase 1	9	0.05897	0.1945	0.992065	973	1	0.10671	0.30545	0.56403	0.999999	3111	3	0.10671
TGGT1_224845	hypothetical protein	7	0.059192	0.18034	0.992065	974	5	-0.081737	0.97664	0.97652	0.999999	6857	0	-0.081737
TGGT1_248760	subtilisin SUB7	4	0.059259	0.13983	0.976396	975	1	0.46251	0.013617	0.044913	0.811228	344	3	0.46251
TGGT1_315500	hypothetical protein	9	0.059388	0.19558	0.992065	976	6	-0.16554	0.2906	0.54824	0.999999	3007	3	-0.16554
TGGT1_255720	hypothetical protein	2	0.059471	0.1047	0.967502	977	2	-0.82008	0.94053	0.94101	0.999999	6573	0	-0.82008
TGGT1_215080	hypothetical protein	1	0.059542	0.059483	0.933267	978	1	-0.84744	0.94046	0.94068	0.999999	6571	0	-0.84744
TGGT1_243560	hypothetical protein	7	0.05958	0.1813	0.992065	979	4	-0.1241	0.57667	0.75139	0.999999	4580	2	-0.1241
TGGT1_268210	AGC kinase	2	0.059674	0.10499	0.967502	980	1	0.44761	0.31654	0.35237	0.999999	3175	1	0.44761
TGGT1_235590	hypothetical protein	9	0.059768	0.19661	0.992065	981	6	-0.095114	0.81097	0.90527	0.999999	5774	2	-0.095114
TGGT1_215510	MraW methylase family protein	5	0.059771	0.16326	0.992065	982	2	0.0024703	0.52541	0.67141	0.999999	4313	2	0.0024703
TGGT1_203040	hypothetical protein	7	0.059794	0.18187	0.992065	983	3	-0.030941	0.82517	0.89011	0.999999	5859	1	-0.030941
TGGT1_289970	hypothetical protein	9	0.060077	0.19745	0.992065	984	4	0.0024483	0.062185	0.2029	0.967481	1095	4	0.0024483
TGGT1_255895	hypothetical protein	5	0.060231	0.16431	0.992065	985	2	0.053588	0.82072	0.83611	0.999999	5830	1	0.053588
TGGT1_267060	ribosomal protein RPL14	2	0.060237	0.10587	0.967502	986	2	-1.2838	0.89642	0.89664	0.999999	6285	0	-1.2838
TGGT1_203610	putative 3'-5' exoribonuclease csl4	6	0.060309	0.16753	0.992065	987	2	0.203	0.17799	0.3644	0.999999	2191	3	0.203
TGGT1_255620	B9-C2 domain-containing protein	6	0.060319	0.16754	0.992065	988	4	-0.15998	0.9847	0.9847	0.999999	6922	0	-0.15998
TGGT1_316390	hypothetical protein	7	0.060345	0.18325	0.992065	989	5	-0.12536	0.7876	0.87951	0.999999	5650	1	-0.12536
TGGT1_243410	tetratricopeptide repeat-containing protein	2	0.060362	0.10608	0.967502	990	2	-0.33938	0.88211	0.88225	0.999999	6200	0	-0.33938
TGGT1_228180	putative cytochrome C oxidase assembly factor COX15	1	0.060446	0.06038	0.937225	991	1	-1.0036	0.93955	0.93976	0.999999	6563	0	-1.0036
TGGT1_225955	hypothetical protein	7	0.060458	0.18354	0.992065	992	3	-0.033119	0.66101	0.79889	0.999999	5028	2	-0.033119
TGGT1_311880	hypothetical protein	6	0.060468	0.16787	0.992065	993	2	-0.053306	0.51982	0.68645	0.999999	4289	2	-0.053306
TGGT1_254410	putative protein phosphatase 2C	3	0.060474	0.13217	0.973783	994	2	-0.77263	0.89061	0.89008	0.999999	6244	0	-0.77263
TGGT1_273150	zinc finger, C3HC4 type (RING finger) domain-containing protein	5	0.06048	0.16488	0.992065	995	4	-0.14737	0.81772	0.8342	0.999999	5816	1	-0.14737
TGGT1_228690	phosphatidylinositol 3- and 4-kinase	5	0.060519	0.16498	0.992065	996	4	-0.25037	0.96535	0.96527	0.999999	6758	0	-0.25037
TGGT1_270820	hypothetical protein	7	0.060571	0.18382	0.992065	997	4	-0.20209	0.59541	0.76159	0.999999	4676	1	-0.20209
TGGT1_289180	putative thioredoxin family redox-active protein	4	0.060696	0.14261	0.980811	998	3	-0.40048	0.84699	0.8472	0.999999	5987	0	-0.40048
TGGT1_291970	hypothetical protein	8	0.060936	0.18719	0.992065	999	2	-0.041237	0.68275	0.83239	0.999999	5129	2	-0.041237
TGGT1_205300	hypothetical protein	3	0.06094	0.13279	0.973783	1000	2	-0.41399	0.55175	0.58454	0.999999	4453	1	-0.41399
TGGT1_256100	tetratricopeptide repeat-containing protein	3	0.061033	0.1329	0.973783	1001	1	-0.0042512	0.72742	0.72725	0.999999	5360	1	-0.0042512
TGGT1_201700	WD domain, G-beta repeat-containing protein	2	0.061176	0.10745	0.967502	1002	1	-0.17761	0.27798	0.32314	0.999999	2935	1	-0.17761
TGGT1_300300	hypothetical protein	6	0.061178	0.16941	0.992065	1003	2	0.14072	0.69832	0.81483	0.999999	5207	2	0.14072
TGGT1_300090	hypothetical protein	8	0.06118	0.18776	0.992065	1004	4	-0.10521	0.4907	0.71087	0.999999	4154	2	-0.10521
TGGT1_314550	hypothetical protein	5	0.061293	0.16675	0.992065	1005	3	-0.15708	0.96656	0.96649	0.999999	6768	0	-0.15708
TGGT1_305810	hypothetical protein	5	0.061358	0.16691	0.992065	1006	4	-0.16209	0.782	0.8126	0.999999	5625	1	-0.16209
TGGT1_265542	protein phosphatase 2C domain-containing protein	2	0.061551	0.10805	0.967502	1007	1	-2.5549	0.80061	0.80102	0.999999	5726	0	-2.5549
TGGT1_213325	TBC domain-containing protein	2	0.061599	0.10812	0.967502	1008	2	-0.63281	0.9384	0.93885	0.999999	6555	0	-0.63281
TGGT1_307980	putative GTP-binding protein lepA	6	0.061627	0.17036	0.992065	1009	4	-0.1685	0.94471	0.94465	0.999999	6601	0	-0.1685
TGGT1_268178	hypothetical protein	5	0.061692	0.1677	0.992065	1010	4	-0.18317	0.61642	0.73988	0.999999	4761	1	-0.18317
TGGT1_315560	ATP-binding cassette G family transporter ABCG77	6	0.061835	0.17083	0.992065	1011	3	-0.13049	0.51212	0.68128	0.999999	4250	2	-0.13049
TGGT1_265790	hypothetical protein	4	0.061849	0.14481	0.981169	1012	2	-0.79145	0.21553	0.3599	0.999999	2481	2	-0.79145
TGGT1_268790	hypothetical protein	7	0.061905	0.18706	0.992065	1013	5	-0.11221	0.50928	0.71613	0.999999	4235	1	-0.11221
TGGT1_294898	tetratricopeptide repeat-containing protein	4	0.062321	0.14567	0.981169	1014	2	-0.14126	0.91369	0.91373	0.999999	6390	0	-0.14126
TGGT1_306342	hypothetical protein	7	0.062377	0.18822	0.992065	1015	4	-0.10136	0.13905	0.32254	0.999999	1896	3	-0.10136
TGGT1_227140	hypothetical protein	3	0.06281	0.13527	0.976396	1016	2	-0.29855	0.79912	0.79851	0.999999	5715	0	-0.29855
TGGT1_238110	replication factor a protein 3 protein	4	0.062831	0.14666	0.981169	1017	2	-0.16892	0.95668	0.95682	0.999999	6691	0	-0.16892
TGGT1_221720	hypothetical protein	2	0.062864	0.11022	0.967502	1018	1	0.31327	0.13492	0.22073	0.973747	1853	1	0.31327
TGGT1_214310	hypothetical protein	8	0.063021	0.19206	0.992065	1019	4	-0.45554	0.98424	0.98452	0.999999	6918	0	-0.45554
TGGT1_299220	hypothetical protein	5	0.063078	0.17018	0.992065	1020	2	-0.28796	0.77699	0.8098	0.999999	5598	1	-0.28796
TGGT1_260310	ATP-binding cassette transporter ABC.B1	6	0.063121	0.17361	0.992065	1021	3	0.019263	0.29347	0.49996	0.999999	3025	3	0.019263
TGGT1_214290	DJ-1 family protein	6	0.063145	0.17366	0.992065	1022	4	-0.18311	0.047884	0.14037	0.928028	893	2	-0.18311
TGGT1_244660	hypothetical protein	6	0.063247	0.17392	0.992065	1023	2	-0.16986	0.87063	0.8861	0.999999	6137	1	-0.16986
TGGT1_316900	Sas10 C-terminal domain-containing protein	3	0.063352	0.13599	0.976396	1024	1	0.18661	0.53918	0.57583	0.999999	4389	1	0.18661
TGGT1_320150	elongation factor Tu GTP binding domain-containing protein	2	0.063375	0.11107	0.967502	1025	2	-0.17443	0.93663	0.93706	0.999999	6547	0	-0.17443
TGGT1_232610	histone acetyltransferase subunit nua4 protein	5	0.063377	0.17068	0.992065	1026	2	0.0029341	0.52583	0.67181	0.999999	4317	2	0.0029341
TGGT1_204330	hypothetical protein	5	0.063452	0.17082	0.992065	1027	3	-0.48719	0.56555	0.70619	0.999999	4525	1	-0.48719
TGGT1_273690	Wee kinase	8	0.06346	0.19313	0.992065	1028	5	-0.17476	0.48997	0.71028	0.999999	4147	3	-0.17476
TGGT1_269270	leucine rich repeat-containing protein	6	0.063806	0.17512	0.992065	1029	3	-0.059806	0.88965	0.89779	0.999999	6238	1	-0.059806
TGGT1_217040	hypothetical protein	5	0.063831	0.17143	0.992065	1030	3	-0.48147	0.56737	0.70777	0.999999	4537	1	-0.48147
TGGT1_213480	hypothetical protein	8	0.063888	0.19416	0.992065	1031	5	-0.14319	0.15597	0.36502	0.999999	2045	3	-0.14319
TGGT1_271010	hypothetical protein	5	0.063977	0.17168	0.992065	1032	2	0.12702	0.16527	0.32601	0.999999	2113	3	0.12702
TGGT1_220380	hypothetical protein	3	0.064187	0.13714	0.976396	1033	1	0.044437	0.56628	0.59474	0.999999	4528	1	0.044437
TGGT1_216020	peptidase family c78 protein	7	0.064232	0.19287	0.992065	1034	3	-0.042928	0.65479	0.7953	0.999999	4994	2	-0.042928
TGGT1_204270	hypothetical protein	3	0.064279	0.13724	0.976396	1035	2	-0.46522	0.93973	0.93961	0.999999	6564	0	-0.46522
TGGT1_268980	hypothetical protein	9	0.064583	0.20905	0.992065	1036	3	0.11891	0.022232	0.08975	0.89206	508	6	0.11891
TGGT1_251940	leucine rich repeat-containing protein	5	0.064677	0.17276	0.992065	1037	1	-0.049225	0.77937	0.81104	0.999999	5611	1	-0.049225
TGGT1_247920	methyltransferase domain-containing protein	3	0.064701	0.13779	0.976396	1038	2	-0.23297	0.88853	0.88796	0.999999	6227	0	-0.23297
TGGT1_272460	hypothetical protein	7	0.064718	0.19411	0.992065	1039	4	-0.095896	0.71746	0.83315	0.999999	5298	1	-0.095896
TGGT1_309190	hypothetical protein	6	0.064831	0.17731	0.992065	1040	4	-0.22116	0.78791	0.84724	0.999999	5652	1	-0.22116
TGGT1_310055	hypothetical protein	7	0.064892	0.19452	0.992065	1041	1	0.029612	0.30043	0.52601	0.999999	3075	3	0.029612
TGGT1_215890	hypothetical protein	4	0.06492	0.15057	0.992065	1042	2	0.10408	0.24839	0.39338	0.999999	2758	2	0.10408
TGGT1_233170	hypothetical protein	2	0.064961	0.11374	0.967502	1043	2	-0.55338	0.93504	0.93553	0.999999	6540	0	-0.55338
TGGT1_224275	hypothetical protein	2	0.064988	0.11379	0.967502	1044	1	-0.10875	0.75843	0.75909	0.999999	5492	0	-0.10875
TGGT1_275798	putative microneme protein	6	0.065221	0.17816	0.992065	1045	4	-0.18415	0.63554	0.76743	0.999999	4898	1	-0.18415
TGGT1_236060	hypothetical protein	7	0.065319	0.19552	0.992065	1046	3	-0.011028	0.24629	0.47334	0.999999	2740	3	-0.011028
TGGT1_248980	NudC family protein	6	0.065609	0.17897	0.992065	1047	2	0.11231	0.036352	0.1145	0.920877	720	4	0.11231
TGGT1_313230	eukaryotic initiation factor-2, alpha subunit	2	0.065803	0.11507	0.967502	1048	2	-0.91092	0.9342	0.93469	0.999999	6534	0	-0.91092
TGGT1_310760	protein phosphatase 2C domain-containing protein	6	0.065818	0.1794	0.992065	1049	3	-0.085252	0.97442	0.97432	0.999999	6838	0	-0.085252
TGGT1_291150	hypothetical protein	6	0.06587	0.1795	0.992065	1050	2	-0.011062	0.39406	0.60498	0.999999	3612	2	-0.011062
TGGT1_235450	ubiquitin-conjugating enzyme subfamily protein	7	0.065931	0.19659	0.992065	1051	4	-0.3226	0.69628	0.81992	0.999999	5194	2	-0.3226
TGGT1_212980	hypothetical protein	3	0.065988	0.13957	0.976396	1052	2	-2.9187	0.10238	0.18798	0.952651	1545	1	-2.9187
TGGT1_306390	hypothetical protein	3	0.065988	0.13957	0.976396	1053	2	-0.43104	0.9333	0.93312	0.999999	6525	0	-0.43104
TGGT1_213610	hypothetical protein	7	0.066059	0.19682	0.992065	1054	4	-0.14346	0.99577	0.99577	0.999999	7007	0	-0.14346
TGGT1_295020	Sterol-sensing domain of SREBP cleavage-activation domain-containing protein	6	0.066163	0.1801	0.992065	1055	3	-0.080737	0.51828	0.6854	0.999999	4287	1	-0.080737
TGGT1_251490	ACR, COG2135 domain-containing protein	6	0.066227	0.18024	0.992065	1056	4	-0.23034	0.15837	0.3406	0.999999	2065	2	-0.23034
TGGT1_238077	hypothetical protein	6	0.066421	0.1806	0.992065	1057	3	-0.11677	0.69495	0.81219	0.999999	5191	1	-0.11677
TGGT1_233157	hypothetical protein	2	0.066484	0.1162	0.967502	1058	2	-0.16745	0.93352	0.93399	0.999999	6527	0	-0.16745
TGGT1_210420	hypothetical protein	4	0.066492	0.15355	0.992065	1059	3	-0.32291	0.46315	0.60961	0.999999	4007	1	-0.32291
TGGT1_250905	hypothetical protein	6	0.066596	0.18095	0.992065	1060	4	-0.15215	0.94434	0.94429	0.999999	6599	0	-0.15215
TGGT1_257050	3-methyl-2-oxobutanoate hydroxymethyltransferase	7	0.066659	0.19794	0.992065	1061	4	-0.22951	0.53048	0.7269	0.999999	4343	1	-0.22951
TGGT1_291160	putative dynein light polypeptide 4, axonemal	3	0.066771	0.14059	0.976396	1062	2	-0.30673	0.83716	0.83655	0.999999	5916	0	-0.30673
TGGT1_262160	hypothetical protein	7	0.066848	0.1983	0.992065	1063	3	0.018502	0.68035	0.81026	0.999999	5119	2	0.018502
TGGT1_277220	hypothetical protein	2	0.067168	0.11732	0.967502	1064	2	-0.36344	0.93283	0.9333	0.999999	6521	0	-0.36344
TGGT1_259570	putative CMP/dCMP deaminase, zinc-binding	2	0.067218	0.1174	0.967502	1065	2	-1.4117	0.93278	0.93325	0.999999	6520	0	-1.4117
TGGT1_295935	KRUF family protein	7	0.067237	0.19901	0.992065	1066	3	0.0085639	0.075348	0.21293	0.973747	1247	3	0.0085639
TGGT1_221265	hypothetical protein	5	0.06734	0.17708	0.992065	1067	3	-0.20967	0.25409	0.45018	0.999999	2790	1	-0.20967
TGGT1_300100	rhoptry neck protein RON2	2	0.067419	0.11771	0.967502	1068	2	-0.36678	0.93258	0.93305	0.999999	6519	0	-0.36678
TGGT1_307450	hypothetical protein	5	0.067428	0.17722	0.992065	1069	3	-0.37193	0.057156	0.15713	0.948143	1014	2	-0.37193
TGGT1_212900	hypothetical protein	6	0.067498	0.18283	0.992065	1070	2	-0.03579	0.77793	0.84346	0.999999	5604	1	-0.03579
TGGT1_311500	ThiF family protein	1	0.067645	0.067466	0.959414	1071	1	-4.2093	0.93236	0.93263	0.999999	6518	0	-4.2093
TGGT1_227560	putative IWS1 transcription factor	7	0.067662	0.19972	0.992065	1072	2	0.21353	0.011163	0.047862	0.811228	288	3	0.21353
TGGT1_316570		2	0.067805	0.11832	0.967502	1073	2	-1.6828	0.93219	0.93266	0.999999	6516	0	-1.6828
TGGT1_295950	KRUF family protein	7	0.067875	0.20012	0.992065	1074	3	0.10568	0.00097879	0.0055055	0.518413	47	4	0.10568
TGGT1_264748	hypothetical protein	6	0.068115	0.18413	0.992065	1075	4	-0.16031	0.97409	0.97404	0.999999	6835	0	-0.16031
TGGT1_226010	pterin-4-alpha-carbinolamine dehydratase	9	0.06812	0.21614	0.992065	1076	3	0.042828	0.019473	0.081221	0.885014	460	4	0.042828
TGGT1_309100	hypothetical protein	4	0.06825	0.1569	0.992065	1077	3	-1.0261	0.80928	0.81083	0.999999	5767	1	-1.0261
TGGT1_233810	Sel1 repeat-containing protein	4	0.06825	0.1569	0.992065	1078	3	-0.79088	0.9602	0.96038	0.999999	6724	0	-0.79088
TGGT1_222240	hypothetical protein	7	0.068401	0.20109	0.992065	1079	3	-0.050343	0.39239	0.61318	0.999999	3605	3	-0.050343
TGGT1_261220	transcription elongation factor SPT4	1	0.068645	0.068486	0.959414	1080	1	-0.36407	0.93135	0.9316	0.999999	6513	0	-0.36407
TGGT1_299820	hypothetical protein	6	0.068737	0.18545	0.992065	1081	2	0.0080747	0.36017	0.57519	0.999999	3421	3	0.0080747
TGGT1_268820	hypothetical protein	6	0.068961	0.18588	0.992065	1082	4	-0.092111	0.9335	0.93342	0.999999	6526	0	-0.092111
TGGT1_263860	hypothetical protein	3	0.069208	0.14377	0.981169	1083	2	-0.35493	0.095608	0.1789	0.952651	1465	1	-0.35493
TGGT1_222250	hypothetical protein	4	0.06921	0.1586	0.992065	1084	2	-0.65989	0.85453	0.85465	0.999999	6033	0	-0.65989
TGGT1_307840	SF-assemblin/beta giardin protein	4	0.069251	0.15867	0.992065	1085	2	-0.040024	0.42385	0.57228	0.999999	3793	2	-0.040024
TGGT1_245630	hypothetical protein	2	0.06929	0.12075	0.967502	1086	1	-0.53783	0.52805	0.53132	0.999999	4329	1	-0.53783
TGGT1_233760	hypothetical protein	3	0.069366	0.14397	0.981169	1087	2	-0.20703	0.41532	0.49851	0.999999	3749	1	-0.20703
TGGT1_272595	hypothetical protein	6	0.069422	0.18687	0.992065	1088	4	-0.95179	0.085224	0.21867	0.973747	1351	1	-0.95179
TGGT1_248310	SNF7 family protein	6	0.069462	0.18695	0.992065	1089	2	0.10749	0.328	0.53919	0.999999	3258	3	0.10749
TGGT1_287230	inorganic anion transporter, sulfate permease (SulP) family protein	5	0.069516	0.18051	0.992065	1090	2	-0.097544	0.12515	0.26664	0.984495	1759	2	-0.097544
TGGT1_232620	hypothetical protein	5	0.069563	0.1806	0.992065	1091	2	-0.0081258	0.90497	0.90514	0.999999	6336	0	-0.0081258
TGGT1_252480	hypothetical protein	2	0.069602	0.12122	0.967502	1092	1	-0.33833	0.72029	0.72123	0.999999	5325	0	-0.33833
TGGT1_218195	hypothetical protein	5	0.069738	0.18092	0.992065	1093	2	-0.05329	0.17485	0.34001	0.999999	2175	2	-0.05329
TGGT1_210320	SAG-related sequence SRS37A	7	0.069785	0.20347	0.992065	1094	4	-0.11849	0.34478	0.56825	0.999999	3347	3	-0.11849
TGGT1_262860	putative ADP-ribosylation factor family protein 1	7	0.069788	0.20348	0.992065	1095	1	0.040396	0.21679	0.44258	0.999999	2492	4	0.040396
TGGT1_260670	putative centrin	2	0.069923	0.12171	0.967502	1096	2	-1.8187	0.93008	0.93055	0.999999	6504	0	-1.8187
TGGT1_312830	hypothetical protein	4	0.069957	0.16002	0.992065	1097	3	-0.18383	0.23467	0.3793	0.999999	2645	1	-0.18383
TGGT1_314840	ubiquitin carboxyl-terminal hydrolase	2	0.070037	0.12191	0.967502	1098	1	-0.12623	0.47991	0.48721	0.999999	4085	1	-0.12623
TGGT1_297070	hypothetical protein	4	0.070067	0.16023	0.992065	1099	2	-0.0814	0.84288	0.84302	0.999999	5954	0	-0.0814
TGGT1_315670	HEAT repeat-containing protein	4	0.070311	0.1607	0.992065	1100	2	-1.6932	0.9556	0.95573	0.999999	6677	0	-1.6932
TGGT1_277510	cytoplasmic dynein intermediate chain	1	0.070453	0.07025	0.959414	1101	1	-0.77252	0.92955	0.92984	0.999999	6500	0	-0.77252
TGGT1_209470	hypothetical protein	7	0.070585	0.2049	0.992065	1102	3	-0.049022	0.84841	0.8976	0.999999	6000	1	-0.049022
TGGT1_289216	hypothetical protein	4	0.070701	0.16147	0.992065	1103	2	-0.055262	0.15492	0.29853	0.999717	2041	2	-0.055262
TGGT1_249030	endonuclease/exonuclease/phosphatase family protein	7	0.070764	0.20523	0.992065	1104	3	-0.027719	0.03132	0.10714	0.914675	647	3	-0.027719
TGGT1_298050	hypothetical protein	3	0.070888	0.14595	0.981169	1105	1	0.022888	0.30518	0.43797	0.999999	3105	1	0.022888
TGGT1_260810	hypothetical protein	2	0.070917	0.12338	0.967502	1106	2	-1.8011	0.92908	0.92954	0.999999	6496	0	-1.8011
TGGT1_309780	hypothetical protein	2	0.071011	0.12354	0.967502	1107	2	-1.4124	0.92899	0.92946	0.999999	6495	0	-1.4124
TGGT1_224670	DnaJ domain-containing protein	4	0.071123	0.16224	0.992065	1108	3	-0.31733	0.90985	0.90983	0.999999	6362	0	-0.31733
TGGT1_254620	ribosomal protein RPL39	2	0.071158	0.12378	0.967502	1109	1	-0.44835	0.7057	0.7066	0.999999	5237	0	-0.44835
TGGT1_207470	hypothetical protein	6	0.07123	0.19058	0.992065	1110	3	-0.11205	0.055883	0.15767	0.948344	995	2	-0.11205
TGGT1_205490	putative integral membrane protein	9	0.071284	0.22242	0.992065	1111	3	0.20965	0.050091	0.17076	0.952651	926	6	0.20965
TGGT1_240755	hypothetical protein	4	0.071289	0.16256	0.992065	1112	1	0.24264	0.19119	0.33543	0.999999	2291	2	0.24264
TGGT1_230430	putative vesicle-associated membrane protein	3	0.071303	0.14654	0.981169	1113	1	1.1998	0.050025	0.11761	0.927435	925	2	1.1998
TGGT1_409540	protamine protein P1	2	0.07133	0.12404	0.967502	1114	2	-2.5944	0.92867	0.92917	0.999999	6494	0	-2.5944
TGGT1_324600	heat shock protein	7	0.07135	0.20632	0.992065	1115	4	-0.075808	0.81595	0.88738	0.999999	5804	1	-0.075808
TGGT1_267740	hypothetical protein	7	0.071698	0.20693	0.992065	1116	3	0.23226	0.0483	0.15262	0.943438	897	4	0.23226
TGGT1_316240	hypothetical protein	3	0.071764	0.14721	0.981449	1117	1	0.0052836	0.028202	0.070429	0.868363	596	1	0.0052836
TGGT1_316450	longevity-assurance protein (LAG1) domain-containing protein	1	0.071841	0.071613	0.959995	1118	1	-4.1214	0.92816	0.92853	0.999999	6488	0	-4.1214
TGGT1_237110	putative replication factor C subunit 2	1	0.071841	0.071613	0.959995	1119	1	-4.1214	0.92816	0.92853	0.999999	6491	0	-4.1214
TGGT1_203270	ATP-dependent Clp endopeptidase, proteolytic subunit ClpP domain-containing protein	1	0.071841	0.071613	0.959995	1120	1	-4.1214	0.92816	0.92853	0.999999	6489	0	-4.1214
TGGT1_313980	putative ribosome biogenesis protein nep1	1	0.071841	0.071613	0.959995	1121	1	-4.1214	0.92816	0.92853	0.999999	6490	0	-4.1214
TGGT1_291090	SWI2/SNF2-containing protein	3	0.071896	0.1474	0.981812	1122	2	-0.45404	0.83472	0.83413	0.999999	5901	0	-0.45404
TGGT1_249160	UAA transporter family protein	3	0.07204	0.14757	0.981979	1123	1	0.33824	0.098865	0.18326	0.952651	1497	2	0.33824
TGGT1_239110	leucine rich repeat-containing protein	5	0.072195	0.18496	0.992065	1124	3	-0.15189	0.74778	0.79463	0.999999	5457	1	-0.15189
TGGT1_265030	hypothetical protein	5	0.072265	0.18509	0.992065	1125	3	-0.11638	0.63358	0.74598	0.999999	4892	1	-0.11638
TGGT1_273040	hypothetical protein	6	0.072338	0.19284	0.992065	1126	2	0.065172	0.14791	0.32782	0.999999	1975	3	0.065172
TGGT1_245740	hypothetical protein	6	0.072672	0.19349	0.992065	1127	4	-0.20774	0.63995	0.77071	0.999999	4934	1	-0.20774
TGGT1_222340	NOL1/NOP2/sun family protein	2	0.072829	0.12648	0.970928	1128	2	-0.9709	0.92717	0.92761	0.999999	6484	0	-0.9709
TGGT1_239890	SCP family extracellular subfamily protein	9	0.072915	0.22563	0.992065	1129	4	-0.019367	0.77206	0.88847	0.999999	5577	2	-0.019367
TGGT1_247610	putative small nuclear ribonucleoprotein E	2	0.073082	0.12689	0.971015	1130	2	-0.94546	0.92692	0.92735	0.999999	6482	0	-0.94546
TGGT1_266770	cpw-wpc domain-containing protein	7	0.073238	0.20968	0.992065	1131	2	0.006375	0.95892	0.95872	0.999999	6708	0	0.006375
TGGT1_239590	WD domain, G-beta repeat-containing protein	2	0.073257	0.12716	0.971015	1132	2	-1.4686	0.92674	0.92717	0.999999	6480	0	-1.4686
TGGT1_216155	hypothetical protein	8	0.073265	0.21518	0.992065	1133	5	-0.14139	0.55333	0.7599	0.999999	4464	2	-0.14139
TGGT1_224570	hypothetical protein	4	0.073385	0.16667	0.992065	1134	3	-0.41989	0.9763	0.9766	0.999999	6854	0	-0.41989
TGGT1_310400	glycosyl transferase family 8 protein	6	0.073406	0.19502	0.992065	1135	4	-0.095297	0.67285	0.79544	0.999999	5088	1	-0.095297
TGGT1_272020	hypothetical protein	8	0.073571	0.21587	0.992065	1136	2	-0.016821	0.94035	0.9507	0.999999	6570	1	-0.016821
TGGT1_209510	hypothetical protein	3	0.073631	0.14974	0.989909	1137	2	-0.41165	0.44658	0.51652	0.999999	3910	1	-0.41165
TGGT1_203880	hypothetical protein	5	0.073647	0.18728	0.992065	1138	3	-0.23207	0.041069	0.11815	0.927435	795	2	-0.23207
TGGT1_313050	oxidoreductase, short chain dehydrogenase/reductase family protein	6	0.073654	0.19551	0.992065	1139	3	-0.20351	0.97748	0.97744	0.999999	6862	0	-0.20351
TGGT1_236000	putative ferredoxin	8	0.073675	0.21612	0.992065	1140	3	-0.11341	0.51011	0.72603	0.999999	4242	2	-0.11341
TGGT1_216490	hypothetical protein	6	0.073852	0.19591	0.992065	1141	3	-0.13863	0.98298	0.98293	0.999999	6909	0	-0.13863
TGGT1_201640	hypothetical protein	6	0.073852	0.19591	0.992065	1142	3	-0.15316	0.94046	0.94038	0.999999	6572	0	-0.15316
TGGT1_208030	microneme protein MIC4	10	0.074076	0.23375	0.992065	1143	2	0.258	0.016009	0.07149	0.87019	397	7	0.258
TGGT1_209515	hypothetical protein	3	0.074433	0.15081	0.992065	1144	1	0.056033	0.0041102	0.011191	0.651788	133	1	0.056033
TGGT1_249650	putative apolipoprotein A-I binding protein	2	0.07445	0.12908	0.971015	1145	2	-0.19105	0.92555	0.92598	0.999999	6473	0	-0.19105
TGGT1_248560	hypothetical protein	6	0.074516	0.19727	0.992065	1146	4	-0.41226	0.32	0.53027	0.999999	3195	1	-0.41226
TGGT1_209970	Spc97 / Spc98 family protein	2	0.074639	0.12939	0.971015	1147	1	0.0046294	0.32163	0.35633	0.999999	3209	1	0.0046294
TGGT1_213710	WD domain, G-beta repeat-containing protein	5	0.074775	0.18899	0.992065	1148	2	0.063644	0.20146	0.37762	0.999999	2368	2	0.063644
TGGT1_229710	OTU family cysteine protease	3	0.074985	0.15157	0.992065	1149	2	-0.28438	0.88378	0.88325	0.999999	6213	0	-0.28438
TGGT1_289850	hypothetical protein	8	0.075071	0.21926	0.992065	1150	3	0.01465	0.10902	0.29085	0.999717	1617	4	0.01465
TGGT1_250870	DHHC zinc finger domain-containing protein	6	0.075128	0.19857	0.992065	1151	4	-0.15637	0.23405	0.43139	0.999999	2640	1	-0.15637
TGGT1_224730	hypothetical protein	5	0.075186	0.18961	0.992065	1152	3	-0.26257	0.0071619	0.028169	0.781535	196	2	-0.26257
TGGT1_201100	hypothetical protein	4	0.075192	0.16999	0.992065	1153	3	-0.18973	0.14451	0.28791	0.999717	1951	1	-0.18973
TGGT1_222245	hypothetical protein	8	0.07526	0.21965	0.992065	1154	3	0.063661	0.27002	0.51638	0.999999	2883	4	0.063661
TGGT1_267725	hypothetical protein	1	0.075328	0.075019	0.963703	1155	1	-0.30066	0.92467	0.92525	0.999999	6464	0	-0.30066
TGGT1_269900	WD domain, G-beta repeat-containing protein	5	0.075338	0.18981	0.992065	1156	2	-0.095907	0.65634	0.7546	0.999999	5007	1	-0.095907
TGGT1_288300	hypothetical protein	9	0.075356	0.23032	0.992065	1157	4	-0.079272	0.31256	0.57154	0.999999	3149	1	-0.079272
TGGT1_205000	phosphoglycerate mutase family protein	5	0.075359	0.18984	0.992065	1158	3	-0.45208	0.22577	0.41133	0.999999	2562	1	-0.45208
TGGT1_295740	hypothetical protein	4	0.07562	0.17083	0.992065	1159	3	-0.38932	0.2173	0.36164	0.999999	2499	1	-0.38932
TGGT1_310150	AMP-binding enzyme domain-containing protein	9	0.075847	0.23132	0.992065	1160	4	0.15778	0.00043571	0.0027812	0.518413	31	4	0.15778
TGGT1_264100	hypothetical protein	7	0.075863	0.21445	0.992065	1161	3	0.12996	0.078055	0.21791	0.973747	1280	4	0.12996
TGGT1_231080	ribosomal protein RPL38	1	0.075876	0.075585	0.963703	1162	1	-0.29588	0.92412	0.92472	0.999999	6459	0	-0.29588
TGGT1_253780	putative GTP cyclohydrolase I	1	0.075941	0.075657	0.963703	1163	1	-0.28812	0.92406	0.92466	0.999999	6458	0	-0.28812
TGGT1_204540	DUF367 domain-containing protein	4	0.076069	0.17173	0.992065	1164	2	-0.12541	0.92416	0.92421	0.999999	6461	0	-0.12541
TGGT1_295685	hypothetical protein	7	0.076125	0.21492	0.992065	1165	4	-0.13134	0.95402	0.95395	0.999999	6668	1	-0.13134
TGGT1_263280	hypothetical protein	7	0.076141	0.21496	0.992065	1166	3	0.081449	0.21934	0.44636	0.999999	2511	4	0.081449
TGGT1_253500	hypothetical protein	6	0.076156	0.2007	0.992065	1167	4	-0.16332	0.9005	0.90537	0.999999	6312	1	-0.16332
TGGT1_218290	WD domain, G-beta repeat-containing protein	7	0.076166	0.215	0.992065	1168	3	-0.063417	0.38868	0.60964	0.999999	3592	3	-0.063417
TGGT1_260620	hypothetical protein	7	0.076278	0.21524	0.992065	1169	4	-0.75728	0.48556	0.70002	0.999999	4116	3	-0.75728
TGGT1_299110	cleft lip and palate transmembrane protein 1 (clptm1) protein	5	0.076281	0.19133	0.992065	1170	3	-0.10161	0.3165	0.4997	0.999999	3173	2	-0.10161
TGGT1_318330	histone lysine acetyltransferase MYST-A	1	0.076296	0.076036	0.963703	1171	1	-0.56582	0.9237	0.92428	0.999999	6457	0	-0.56582
TGGT1_289280	hypothetical protein	2	0.076436	0.13219	0.973783	1172	2	-0.47688	0.92356	0.92402	0.999999	6455	0	-0.47688
TGGT1_234470	hypothetical protein	9	0.07644	0.23249	0.992065	1173	4	-0.049434	0.17607	0.41155	0.999999	2177	2	-0.049434
TGGT1_315345	SAG-related sequence SRS52F	5	0.076541	0.19174	0.992065	1174	3	-0.18943	0.32046	0.5028	0.999999	3201	1	-0.18943
TGGT1_319992	hypothetical protein	7	0.076563	0.21573	0.992065	1175	3	0.058059	0.32587	0.55016	0.999999	3241	3	0.058059
TGGT1_223650	hypothetical protein	4	0.076652	0.17283	0.992065	1176	3	-0.49071	0.17851	0.3227	0.999999	2197	1	-0.49071
TGGT1_278340	Toxoplasma gondii family A protein	3	0.076915	0.15402	0.992065	1177	2	-0.1223	0.27583	0.40678	0.999999	2924	1	-0.1223
TGGT1_306370	hypothetical protein	6	0.07692	0.20225	0.992065	1178	4	-0.14205	0.22962	0.42614	0.999999	2596	1	-0.14205
TGGT1_262870	hypothetical protein	8	0.077177	0.22387	0.992065	1179	5	-0.12636	0.88648	0.93102	0.999999	6221	1	-0.12636
TGGT1_242610	WD domain, G-beta repeat-containing protein	2	0.077184	0.13338	0.973783	1180	1	-0.93744	0.76014	0.76078	0.999999	5499	0	-0.93744
TGGT1_269120	putative oxidoreductase	7	0.077196	0.21681	0.992065	1181	3	-0.18871	0.026625	0.093818	0.900082	579	3	-0.18871
TGGT1_225500	hypothetical protein	9	0.077273	0.23414	0.992065	1182	2	0.13005	0.10667	0.28963	0.999717	1595	5	0.13005
TGGT1_252260	hypothetical protein	6	0.077356	0.2031	0.992065	1183	4	-0.1095	0.43037	0.62808	0.999999	3833	1	-0.1095
TGGT1_278600	hypothetical protein	7	0.077407	0.21722	0.992065	1184	4	-0.21879	0.28708	0.51319	0.999999	2992	3	-0.21879
TGGT1_234380	hypothetical protein	8	0.077427	0.22438	0.992065	1185	4	-0.080521	0.56437	0.76851	0.999999	4514	2	-0.080521
TGGT1_310320	calreticulin family protein	5	0.077458	0.19317	0.992065	1186	2	-0.16305	0.42411	0.58672	0.999999	3795	2	-0.16305
TGGT1_263270	glycerophosphodiester phosphodiesterase family protein	6	0.077472	0.20335	0.992065	1187	4	-0.11953	0.63807	0.76937	0.999999	4917	2	-0.11953
TGGT1_239755	hypothetical protein	10	0.077525	0.24152	0.993535	1188	5	-0.0083049	0.19987	0.45177	0.999999	2360	5	-0.0083049
TGGT1_214590	micro-fibrillar-associated protein 1	2	0.077636	0.13411	0.975309	1189	2	-0.15931	0.92236	0.92271	0.999999	6449	0	-0.15931
TGGT1_316180	hypothetical protein	4	0.07766	0.17461	0.992065	1190	3	-0.4107	0.94514	0.94509	0.999999	6607	0	-0.4107
TGGT1_214295	hypothetical protein	8	0.077669	0.22488	0.992065	1191	3	0.022981	0.50063	0.71862	0.999999	4200	3	0.022981
TGGT1_269280	hypothetical protein	3	0.077675	0.15504	0.992065	1192	2	-0.14688	0.82738	0.82679	0.999999	5871	0	-0.14688
TGGT1_248330	zinc finger, C3HC4 type (RING finger) domain-containing protein	5	0.077675	0.19353	0.992065	1193	3	-0.2473	0.87384	0.87559	0.999999	6161	1	-0.2473
TGGT1_278390	Toxoplasma gondii family A protein	9	0.077792	0.23518	0.992065	1194	3	0.18413	0.1441	0.35714	0.999999	1946	5	0.18413
TGGT1_215895	AP2 domain-containing protein	4	0.077868	0.17501	0.992065	1195	2	-0.012742	0.35936	0.50628	0.999999	3417	1	-0.012742
TGGT1_360740	hypothetical protein	7	0.078039	0.21843	0.992065	1196	3	-0.081138	0.91506	0.92607	0.999999	6396	1	-0.081138
TGGT1_210345	hypothetical protein	5	0.078292	0.19457	0.992065	1197	2	0.018994	0.76675	0.80426	0.999999	5539	1	0.018994
TGGT1_239320	BolA family protein	5	0.078292	0.19457	0.992065	1198	2	-0.21825	0.70002	0.77244	0.999999	5213	1	-0.21825
TGGT1_305498	hypothetical protein	5	0.078366	0.19469	0.992065	1199	2	0.024113	0.50096	0.65066	0.999999	4202	1	0.024113
TGGT1_209430	putative 40S ribosomal protein S4	2	0.078557	0.13564	0.976396	1200	2	-1.5128	0.92144	0.92182	0.999999	6444	0	-1.5128
TGGT1_220900	hypothetical protein	2	0.078557	0.13564	0.976396	1201	2	-1.2768	0.92144	0.92182	0.999999	6443	0	-1.2768
TGGT1_200480	Toxoplasma gondii family B protein	7	0.078672	0.21951	0.992065	1202	2	-0.094467	0.76142	0.86183	0.999999	5506	2	-0.094467
TGGT1_255670	methyltransferase domain-containing protein	6	0.078731	0.20577	0.992065	1203	3	-0.13382	0.043938	0.13159	0.928028	840	2	-0.13382
TGGT1_252255	hypothetical protein	5	0.078759	0.19531	0.992065	1204	3	-0.1386	0.28897	0.47798	0.999999	2999	2	-0.1386
TGGT1_318360	hypothetical protein	7	0.078802	0.21972	0.992065	1205	4	-0.11375	0.97879	0.97867	0.999999	6873	0	-0.11375
TGGT1_203510	zinc finger, C3HC4 type (RING finger) domain-containing protein	5	0.078819	0.19542	0.992065	1206	3	-0.20323	0.70679	0.77552	0.999999	5245	1	-0.20323
TGGT1_267290	hypothetical protein	8	0.078849	0.2274	0.992065	1207	3	-0.015971	0.33267	0.58799	0.999999	3286	3	-0.015971
TGGT1_246770	hypothetical protein	6	0.078916	0.20619	0.992065	1208	3	-0.13591	0.57121	0.72172	0.999999	4552	2	-0.13591
TGGT1_269480	adaptor complexes medium subunit family protein	1	0.079056	0.078877	0.963703	1209	1	-1.5018	0.92094	0.92154	0.999999	6439	0	-1.5018
TGGT1_203250	hypothetical protein	7	0.079093	0.22024	0.992065	1210	3	-0.076953	0.5668	0.74605	0.999999	4534	1	-0.076953
TGGT1_293710	Zn-finger in Ran binding protein and others domain-containing protein	8	0.079112	0.22796	0.992065	1211	3	0.071139	0.12127	0.31521	0.999999	1727	3	0.071139
TGGT1_318140	SART-1 family protein	4	0.079175	0.17749	0.992065	1212	3	-0.59393	0.34524	0.4919	0.999999	3352	1	-0.59393
TGGT1_316430	putative target of rapamycin (TOR)	4	0.079203	0.17755	0.992065	1213	2	-0.81244	0.39961	0.54756	0.999999	3639	1	-0.81244
TGGT1_288010	hypothetical protein	8	0.079335	0.22844	0.992065	1214	2	0.099043	0.075751	0.22058	0.973747	1248	4	0.099043
TGGT1_215040	HEAT repeat-containing protein	4	0.079461	0.17801	0.992065	1215	2	-0.1784	0.88095	0.88115	0.999999	6196	0	-0.1784
TGGT1_297960	hypothetical protein	7	0.079604	0.22117	0.992065	1216	3	-0.0050677	0.57045	0.74808	0.999999	4549	2	-0.0050677
TGGT1_233065	3'5'-cyclic nucleotide phosphodiesterase domain-containing protein	6	0.079635	0.20764	0.992065	1217	3	-0.095221	0.9773	0.97727	0.999999	6860	0	-0.095221
TGGT1_205040	PGAP1 family protein	1	0.079686	0.079521	0.963703	1218	1	-1.4245	0.92031	0.92094	0.999999	6434	0	-1.4245
TGGT1_409710	SAG-related sequence protein SRS22G	6	0.079723	0.20783	0.992065	1219	4	-0.27237	0.17814	0.36455	0.999999	2194	1	-0.27237
TGGT1_210095	hypothetical protein	4	0.079803	0.17861	0.992065	1220	3	-0.27039	0.83663	0.83683	0.999999	5913	0	-0.27039
TGGT1_314690	hypothetical protein	1	0.079815	0.079639	0.963703	1221	1	-0.36484	0.92019	0.92081	0.999999	6432	0	-0.36484
TGGT1_233310	putative peptidase D	4	0.079931	0.17884	0.992065	1222	2	-0.027227	0.31135	0.45715	0.999999	3146	2	-0.027227
TGGT1_273650	hypothetical protein	4	0.080041	0.17904	0.992065	1223	3	-0.10151	0.96872	0.96898	0.999999	6794	0	-0.10151
TGGT1_203290	hypothetical protein	9	0.080046	0.23971	0.993535	1224	3	-0.0061533	0.40122	0.66331	0.999999	3648	3	-0.0061533
TGGT1_227620	dense granule protein GRA2	8	0.080137	0.23021	0.992065	1225	4	-0.16196	0.67221	0.82754	0.999999	5085	1	-0.16196
TGGT1_229240	hypothetical protein	6	0.080177	0.20873	0.992065	1226	3	-0.04502	0.52913	0.6928	0.999999	4334	2	-0.04502
TGGT1_209585	hypothetical protein	5	0.080179	0.19759	0.992065	1227	2	0.12872	0.14224	0.29236	0.999717	1922	3	0.12872
TGGT1_209950	putative thioredoxin	1	0.080331	0.080142	0.963703	1228	1	-1.6531	0.91967	0.92027	0.999999	6427	0	-1.6531
TGGT1_292320	hypothetical protein	2	0.080413	0.13857	0.976396	1229	2	-0.10429	0.91959	0.91998	0.999999	6426	0	-0.10429
TGGT1_221675	hypothetical protein	6	0.080466	0.20931	0.992065	1230	3	-0.14891	0.16939	0.35395	0.999999	2142	2	-0.14891
TGGT1_249590	putative proteasome subunit alpha type 5-2	2	0.080468	0.13865	0.976396	1231	1	-0.34026	0.85856	0.85873	0.999999	6059	0	-0.34026
TGGT1_210740	hypothetical protein	3	0.080524	0.15893	0.992065	1232	2	-0.19953	0.29855	0.43447	0.999999	3056	1	-0.19953
TGGT1_246763	hypothetical protein	6	0.080538	0.20946	0.992065	1233	4	-0.11227	0.15231	0.33311	0.999999	2016	2	-0.11227
TGGT1_297460	hypothetical protein	2	0.080596	0.13887	0.976396	1234	2	-0.62796	0.9194	0.91981	0.999999	6424	0	-0.62796
TGGT1_313820	putative dynactin p25	2	0.08067	0.13897	0.976396	1235	2	-0.40192	0.91933	0.91973	0.999999	6423	0	-0.40192
TGGT1_290730	CS domain-containing protein	3	0.080691	0.15917	0.992065	1236	2	-0.17944	0.88987	0.88933	0.999999	6239	0	-0.17944
TGGT1_261530	eukaryotic aspartyl protease superfamily protein	9	0.080724	0.24102	0.993535	1237	5	-0.093529	0.98581	0.98571	0.999999	6932	0	-0.093529
TGGT1_275710	hypothetical protein	6	0.080933	0.21026	0.992065	1238	4	-0.38391	0.97279	0.97277	0.999999	6824	0	-0.38391
TGGT1_205640	hypothetical protein	1	0.080977	0.080744	0.963703	1239	1	-2.5634	0.91902	0.91966	0.999999	6421	0	-2.5634
TGGT1_266270	short-chain-acyl-CoA dehydrogenase	6	0.08108	0.21056	0.992065	1240	4	-0.23313	0.82706	0.86347	0.999999	5868	1	-0.23313
TGGT1_229170	formate/nitrite transporter protein	4	0.081085	0.18104	0.992065	1241	3	-0.79247	0.97295	0.97329	0.999999	6826	0	-0.79247
TGGT1_257290	RNA 2'-phosphotransferase, Tpt1/KptA family protein	4	0.081091	0.18106	0.992065	1242	3	-0.85697	0.90638	0.90627	0.999999	6344	0	-0.85697
TGGT1_280580	SAG-related sequence SRS35B	3	0.081131	0.15978	0.992065	1243	1	0.045223	0.77806	0.77742	0.999999	5605	0	0.045223
TGGT1_254135	hypothetical protein	2	0.081433	0.14019	0.976396	1244	2	-0.75773	0.91857	0.91901	0.999999	6417	0	-0.75773
TGGT1_320030	hypothetical protein	6	0.081504	0.2114	0.992065	1245	3	-0.094281	0.21541	0.40916	0.999999	2480	3	-0.094281
TGGT1_295662	hypothetical protein	6	0.081561	0.21151	0.992065	1246	3	-0.12314	0.91176	0.914	0.999999	6377	1	-0.12314
TGGT1_225590	hypothetical protein	3	0.081681	0.16052	0.992065	1247	1	-0.01825	0.83556	0.83496	0.999999	5907	0	-0.01825
TGGT1_228390	hypothetical protein	6	0.081787	0.21201	0.992065	1248	3	-0.15405	0.091231	0.23074	0.973958	1422	2	-0.15405
TGGT1_280410	3'5'-cyclic nucleotide phosphodiesterase domain-containing protein	2	0.081829	0.14084	0.976396	1249	1	-0.16701	0.80815	0.80862	0.999999	5763	0	-0.16701
TGGT1_210730	putative ATP-dependent hsl protease ATP-binding subunit hslU	5	0.08187	0.20031	0.992065	1250	3	-0.22955	0.96799	0.96789	0.999999	6785	0	-0.22955
TGGT1_315970	hypothetical protein	5	0.082212	0.20083	0.992065	1251	3	-0.16305	0.74565	0.79364	0.999999	5445	1	-0.16305
TGGT1_280522	hypothetical protein	4	0.08233	0.18325	0.992065	1252	3	-0.22449	0.41037	0.55861	0.999999	3706	1	-0.22449
TGGT1_215910	hypothetical protein	4	0.082476	0.18349	0.992065	1253	1	0.26842	0.30787	0.45357	0.999999	3126	2	0.26842
TGGT1_252860	hypothetical protein	4	0.082476	0.18349	0.992065	1254	1	0.093911	0.41317	0.56147	0.999999	3735	2	0.093911
TGGT1_409550	toxoplasma gondii family A protein	6	0.082523	0.21352	0.992065	1255	3	-0.10067	0.93564	0.93551	0.999999	6545	0	-0.10067
TGGT1_220530	AP2 domain transcription factor AP2V-1	7	0.082665	0.22667	0.992065	1256	4	-0.098013	0.45467	0.67126	0.999999	3957	1	-0.098013
TGGT1_297770	hypothetical protein	6	0.082866	0.21425	0.992065	1257	2	0.033178	0.35745	0.57229	0.999999	3409	2	0.033178
TGGT1_228680	mitochondrial carrier superfamily protein	5	0.082876	0.20193	0.992065	1258	3	-0.25504	0.32046	0.5028	0.999999	3199	1	-0.25504
TGGT1_225790	PDI family protein	8	0.083032	0.23646	0.992065	1259	4	-0.1831	0.56658	0.77029	0.999999	4531	2	-0.1831
TGGT1_410800	hypothetical protein	9	0.083049	0.24551	0.993603	1260	3	-0.0040179	0.18217	0.42153	0.999999	2219	3	-0.0040179
TGGT1_202370	putative T-complex protein 1, epsilon subunit (TCP-1-epsilon)	1	0.083204	0.082902	0.963703	1261	1	-3.9277	0.9168	0.91745	0.999999	6406	0	-3.9277
TGGT1_300380	putative endoplasmic reticulum oxidoreductin	6	0.083244	0.21496	0.992065	1262	2	-0.003165	0.12926	0.30336	0.999717	1798	3	-0.003165
TGGT1_251900	hypothetical protein	2	0.083282	0.14319	0.981169	1263	1	-2.0878	0.14898	0.23041	0.973958	1982	1	-2.0878
TGGT1_264875	hypothetical protein	8	0.083377	0.23721	0.992065	1264	2	-0.014335	0.2058	0.43367	0.999999	2403	2	-0.014335
TGGT1_266105	EF hand family protein	6	0.083722	0.21589	0.992065	1265	3	-0.051325	0.38559	0.59975	0.999999	3577	2	-0.051325
TGGT1_237460	hypothetical protein	4	0.083776	0.18582	0.992065	1266	3	-0.52094	0.97523	0.97553	0.999999	6846	0	-0.52094
TGGT1_245650	hypothetical protein	3	0.083869	0.16345	0.992065	1267	2	-0.4765	0.91974	0.91931	0.999999	6428	0	-0.4765
TGGT1_316255	hypothetical protein	7	0.083933	0.22891	0.992065	1268	3	0.13728	0.1672	0.36705	0.999999	2125	4	0.13728
TGGT1_286720	heat shock protein HSP28	9	0.083992	0.24732	0.994996	1269	4	0.16806	0.041023	0.14523	0.930383	792	5	0.16806
TGGT1_223915	hypothetical protein	5	0.084029	0.20376	0.992065	1270	3	-0.10855	0.91808	0.91815	0.999999	6412	0	-0.10855
TGGT1_251530	hypothetical protein	5	0.084097	0.20385	0.992065	1271	2	-0.054859	0.41097	0.57587	0.999999	3710	2	-0.054859
TGGT1_249685	hypothetical protein	2	0.084302	0.14488	0.981169	1272	1	1.2341	0.022341	0.041249	0.803752	509	1	1.2341
TGGT1_462967	putative phosphagen (guanidino) kinase family protein	5	0.084479	0.20445	0.992065	1273	2	0.095671	0.39631	0.56366	0.999999	3621	2	0.095671
TGGT1_237290	hypothetical protein	3	0.08456	0.16435	0.992065	1274	1	-0.1022	0.51335	0.55866	0.999999	4260	1	-0.1022
TGGT1_278565	hypothetical protein	5	0.084701	0.20481	0.992065	1275	3	-0.16384	0.49539	0.64591	0.999999	4177	1	-0.16384
TGGT1_284630	hypothetical protein	8	0.084823	0.24029	0.993535	1276	5	-0.19556	0.1838	0.40387	0.999999	2233	3	-0.19556
TGGT1_254070	hypothetical protein	4	0.084895	0.18784	0.992065	1277	1	0.34724	0.054602	0.13077	0.928028	980	2	0.34724
TGGT1_283730	endomembrane protein 70 subfamily protein	2	0.08492	0.14592	0.981169	1278	2	-0.20896	0.88332	0.88346	0.999999	6209	0	-0.20896
TGGT1_220860	DEAD/DEAH box helicase	2	0.084942	0.14596	0.981169	1279	2	-0.81506	0.91506	0.91544	0.999999	6395	0	-0.81506
TGGT1_270340	BTB/POZ domain-containing protein	4	0.084942	0.18791	0.992065	1280	2	-0.0037152	0.041685	0.10564	0.911442	801	2	-0.0037152
TGGT1_266710	NEK kinase	7	0.085046	0.23093	0.992065	1281	4	-0.08079	0.3411	0.56467	0.999999	3328	3	-0.08079
TGGT1_251430	hypothetical protein	6	0.085224	0.21879	0.992065	1282	3	-0.14157	0.44925	0.64	0.999999	3930	1	-0.14157
TGGT1_247025	hypothetical protein	7	0.085271	0.23134	0.992065	1283	4	-0.080857	0.63314	0.78283	0.999999	4888	1	-0.080857
TGGT1_297330	hypothetical protein	6	0.085303	0.21895	0.992065	1284	3	-0.16945	0.11641	0.27941	0.99045	1682	3	-0.16945
TGGT1_295420	hypothetical protein	7	0.085363	0.23148	0.992065	1285	4	-0.35107	0.32943	0.55345	0.999999	3268	1	-0.35107
TGGT1_318240	Tubulin-tyrosine ligase family protein	6	0.085383	0.21911	0.992065	1286	4	-0.15253	0.79566	0.85022	0.999999	5696	1	-0.15253
TGGT1_235160	hypothetical protein	4	0.08568	0.18929	0.992065	1287	2	0.026512	0.053511	0.12869	0.928028	966	2	0.026512
TGGT1_362450	hypothetical protein	3	0.0857	0.16584	0.992065	1288	1	-0.054812	0.48849	0.54255	0.999999	4142	1	-0.054812
TGGT1_223110	glycolipid transfer protein GLTP	4	0.085866	0.18963	0.992065	1289	3	-0.28432	0.9677	0.96791	0.999999	6783	0	-0.28432
TGGT1_226300	2,4-dienoyl CoA reductase 2, peroxisomal family protein	5	0.085914	0.2067	0.992065	1290	3	-0.078965	0.73397	0.78801	0.999999	5395	1	-0.078965
TGGT1_254060	SAG-related sequence SRS14A	4	0.085982	0.18984	0.992065	1291	3	-0.12774	0.94473	0.94466	0.999999	6602	0	-0.12774
TGGT1_209920		15	0.086153	0.29082	0.997946	1292	4	-0.02273	0.67503	0.89528	0.999999	5098	2	-0.02273
TGGT1_203430	hypothetical protein	4	0.086223	0.19031	0.992065	1293	2	-0.25305	0.97784	0.97809	0.999999	6865	0	-0.25305
TGGT1_217724	hypothetical protein	6	0.086253	0.22088	0.992065	1294	4	-0.13062	0.55015	0.70713	0.999999	4443	2	-0.13062
TGGT1_223950	hypothetical protein	1	0.086432	0.086041	0.963703	1295	1	-1.0628	0.91357	0.91409	0.999999	6389	0	-1.0628
TGGT1_312960	hypothetical protein	6	0.086482	0.22134	0.992065	1296	4	-0.14509	0.67717	0.79863	0.999999	5108	2	-0.14509
TGGT1_202880	carrier superfamily protein	3	0.086581	0.16702	0.992065	1297	2	-0.16287	0.41789	0.49998	0.999999	3763	1	-0.16287
TGGT1_246710	hypothetical protein	2	0.086739	0.14884	0.985786	1298	2	-2.0269	0.91326	0.91366	0.999999	6387	0	-2.0269
TGGT1_313020	STAS domain-containing protein	4	0.08681	0.19134	0.992065	1299	3	-0.2312	0.89884	0.89891	0.999999	6300	0	-0.2312
TGGT1_218770	carrier superfamily protein	1	0.086884	0.08646	0.963703	1300	1	-0.98188	0.91312	0.91362	0.999999	6385	0	-0.98188
TGGT1_220080	Toxoplasma gondii family C protein	6	0.087001	0.22237	0.992065	1301	2	0.061082	0.072562	0.19309	0.952651	1204	3	0.061082
TGGT1_294880	8-oxoguanine DNA glycosylase, N-terminal domain-containing protein	4	0.08701	0.19175	0.992065	1302	3	-0.30629	0.84074	0.84088	0.999999	5941	0	-0.30629
TGGT1_220890	hypothetical protein	7	0.087024	0.23448	0.992065	1303	3	-0.018394	0.72763	0.83963	0.999999	5363	2	-0.018394
TGGT1_273915	hypothetical protein	5	0.087214	0.20874	0.992065	1304	3	-0.17775	0.23074	0.41824	0.999999	2616	2	-0.17775
TGGT1_278730	putative guanine nucleotide-binding protein	6	0.087227	0.22281	0.992065	1305	3	-0.217	0.55399	0.70986	0.999999	4468	2	-0.217
TGGT1_292350	hypothetical protein	6	0.087407	0.22316	0.992065	1306	2	-0.017754	0.69796	0.81451	0.999999	5203	1	-0.017754
TGGT1_209870	HAD hydrolase, family IIA protein	3	0.087474	0.16817	0.992065	1307	2	-0.40084	0.889	0.88847	0.999999	6230	0	-0.40084
TGGT1_229460	SWI2/SNF2-containing protein	3	0.087676	0.16843	0.992065	1308	2	-1.4231	0.91864	0.91817	0.999999	6419	0	-1.4231
TGGT1_247020	putative high mobility group protein b1	1	0.087691	0.087262	0.963703	1309	1	-0.38529	0.91231	0.91278	0.999999	6380	0	-0.38529
TGGT1_208850	SAG-related sequence SRS11	6	0.087712	0.22379	0.992065	1310	3	-0.11752	0.91225	0.91438	0.999999	6379	1	-0.11752
TGGT1_206660	hypothetical protein	4	0.087765	0.19314	0.992065	1311	2	-0.17677	0.085378	0.18864	0.952651	1357	1	-0.17677
TGGT1_209610	oocyst wall protein OWP2	5	0.088056	0.21	0.992065	1312	3	-0.13965	0.48929	0.64092	0.999999	4144	1	-0.13965
TGGT1_298840	hypothetical protein	6	0.088068	0.22452	0.992065	1313	4	-0.22562	0.74919	0.83316	0.999999	5463	1	-0.22562
TGGT1_239830	TBC domain-containing protein	2	0.088159	0.15118	0.992065	1314	1	-2.0584	0.29196	0.33352	0.999999	3015	1	-2.0584
TGGT1_247300	hypothetical protein	3	0.088196	0.16915	0.992065	1315	2	-0.21242	0.62789	0.6407	0.999999	4863	1	-0.21242
TGGT1_314470	hypothetical protein	2	0.088248	0.15131	0.992065	1316	2	-1.9809	0.91175	0.91198	0.999999	6376	0	-1.9809
TGGT1_227590	hypothetical protein	7	0.088318	0.23672	0.992065	1317	2	0.12561	0.1278	0.30353	0.999717	1786	4	0.12561
TGGT1_268400	hypothetical protein	2	0.088375	0.15151	0.992065	1318	1	-0.9648	0.48307	0.48999	0.999999	4105	1	-0.9648
TGGT1_234520	U2 snRNP auxilliary factor, large subunit, splicing factor subfamily protein	3	0.088435	0.16946	0.992065	1319	1	0.50487	0.1978	0.31025	0.999871	2340	2	0.50487
TGGT1_271935	hypothetical protein	8	0.088477	0.24833	0.994996	1320	4	-0.069962	0.83747	0.91433	0.999999	5920	2	-0.069962
TGGT1_268182	hypothetical protein	6	0.088873	0.22618	0.992065	1321	3	-0.23654	0.095248	0.23863	0.978939	1460	2	-0.23654
TGGT1_235183	PAN domain-containing protein	5	0.088909	0.21133	0.992065	1322	2	0.11912	0.21033	0.39011	0.999999	2435	3	0.11912
TGGT1_203390	CRAL/TRIO domain-containing protein	4	0.088919	0.19524	0.992065	1323	3	-0.36122	0.97999	0.98026	0.999999	6881	0	-0.36122
TGGT1_237880	hypothetical protein	7	0.088944	0.2378	0.992065	1324	2	-0.012741	0.41645	0.63562	0.999999	3756	3	-0.012741
TGGT1_254480	WD domain, G-beta repeat-containing protein	5	0.089051	0.21156	0.992065	1325	3	-0.25732	0.51682	0.66414	0.999999	4278	1	-0.25732
TGGT1_224800	hypothetical protein	3	0.089096	0.17031	0.992065	1326	2	-1.2322	0.22322	0.34194	0.999999	2538	1	-1.2322
TGGT1_409880	toxoplasma gondii family B protein	8	0.089123	0.24971	0.994996	1327	5	-0.10548	0.95665	0.96003	0.999999	6690	1	-0.10548
TGGT1_228175	hypothetical protein	9	0.089443	0.25769	0.997946	1328	4	-0.10711	0.029991	0.11326	0.918988	625	4	-0.10711
TGGT1_297760	hypothetical protein	2	0.08948	0.15335	0.992065	1329	2	-0.36779	0.91052	0.91072	0.999999	6372	0	-0.36779
TGGT1_255360	hypothetical protein	6	0.089532	0.2275	0.992065	1330	3	-0.070247	0.27638	0.48042	0.999999	2928	3	-0.070247
TGGT1_310590	hypothetical protein	4	0.089597	0.19636	0.992065	1331	2	-0.39847	0.44776	0.59662	0.999999	3920	1	-0.39847
TGGT1_216275	ACR, YggU family COG1872 domain-containing protein	6	0.089701	0.22783	0.992065	1332	3	-0.17818	0.008946	0.035041	0.800564	230	3	-0.17818
TGGT1_271470	hypothetical protein	1	0.089806	0.089375	0.963703	1333	1	-3.8201	0.91019	0.91062	0.999999	6368	0	-3.8201
TGGT1_232260	hypothetical protein	1	0.089806	0.089375	0.963703	1334	1	-3.8201	0.91019	0.91062	0.999999	6370	0	-3.8201
TGGT1_256760	pyruvate kinase PyK1	1	0.089806	0.089375	0.963703	1335	1	-3.8201	0.91019	0.91062	0.999999	6367	0	-3.8201
TGGT1_239087	hypothetical protein	1	0.089806	0.089375	0.963703	1336	1	-3.8201	0.91019	0.91062	0.999999	6369	0	-3.8201
TGGT1_247390	ATPase, AAA family protein	1	0.089806	0.089375	0.963703	1337	1	-3.8201	0.91019	0.91062	0.999999	6366	0	-3.8201
TGGT1_311700	hypothetical protein	5	0.089862	0.21287	0.992065	1338	3	-0.40891	0.55276	0.69519	0.999999	4459	2	-0.40891
TGGT1_218550	PIK3R4 kinase-related protein	3	0.090043	0.17161	0.992065	1339	2	-0.89611	0.50558	0.55365	0.999999	4223	1	-0.89611
TGGT1_270170	hypothetical protein	8	0.090107	0.2518	0.996644	1340	3	0.080614	0.095866	0.26373	0.982824	1468	5	0.080614
TGGT1_273660	AP2 domain transcription factor AP2VIII-3	4	0.090162	0.19734	0.992065	1341	3	-0.14918	0.72081	0.74261	0.999999	5329	1	-0.14918
TGGT1_288680	endonuclease IV APN	7	0.090188	0.2399	0.993535	1342	3	-0.16305	0.59191	0.75961	0.999999	4661	2	-0.16305
TGGT1_215290	saccharopine dehydrogenase domain-containing protein	6	0.090325	0.22916	0.992065	1343	4	-0.09988	0.9291	0.92906	0.999999	6497	1	-0.09988
TGGT1_217182	RNA-dependent RNA polymerase RDP	4	0.090369	0.1977	0.992065	1344	2	-0.080737	0.27079	0.41613	0.999999	2889	2	-0.080737
TGGT1_287160	internal kinesin motor domain protein	3	0.090584	0.17232	0.992065	1345	2	-0.92434	0.9468	0.94679	0.999999	6620	0	-0.92434
TGGT1_289218	hypothetical protein	8	0.090733	0.25313	0.996644	1346	5	-0.17989	0.034345	0.12362	0.928028	698	3	-0.17989
TGGT1_202200	hypothetical protein	3	0.090891	0.17276	0.992065	1347	2	-0.27454	0.81304	0.81249	0.999999	5788	0	-0.27454
TGGT1_212850	hypothetical protein	6	0.091089	0.23057	0.992065	1348	2	-0.0479	0.14446	0.32357	0.999999	1950	2	-0.0479
TGGT1_251670	putative werner helicase interacting protein 1	4	0.091161	0.19907	0.992065	1349	1	-0.027474	0.27879	0.42433	0.999999	2942	1	-0.027474
TGGT1_277880	hypothetical protein	4	0.091191	0.19911	0.992065	1350	2	-0.18268	0.89737	0.89745	0.999999	6290	0	-0.18268
TGGT1_216430	TBC domain-containing protein	7	0.091279	0.24175	0.993535	1351	4	-0.11104	0.82809	0.89098	0.999999	5875	1	-0.11104
TGGT1_252295	hypothetical protein	4	0.091492	0.19965	0.992065	1352	3	-0.095109	0.93532	0.93548	0.999999	6542	0	-0.095109
TGGT1_267050	hydrolase, alpha/beta fold family protein	6	0.091527	0.23143	0.992065	1353	4	-0.13233	0.6978	0.81439	0.999999	5201	2	-0.13233
TGGT1_202930	hypothetical protein	7	0.09186	0.24282	0.993535	1354	3	-0.031395	0.89463	0.91578	0.999999	6266	1	-0.031395
TGGT1_229350	HEAT repeat-containing protein	1	0.09192	0.091557	0.963703	1355	1	-0.83081	0.90808	0.90855	0.999999	6354	0	-0.83081
TGGT1_232380	WD domain, G-beta repeat-containing protein	1	0.091985	0.091613	0.963703	1356	1	-0.47404	0.90802	0.90849	0.999999	6353	0	-0.47404
TGGT1_321630	RNA recognition motif-containing protein	3	0.091994	0.17427	0.992065	1357	2	-0.17433	0.88033	0.87996	0.999999	6192	0	-0.17433
TGGT1_222920	mbp-1 interacting protein-2a family protein	1	0.092114	0.091744	0.963703	1358	1	-2.1126	0.90789	0.90836	0.999999	6352	0	-2.1126
TGGT1_296020	hypothetical protein	5	0.09212	0.21632	0.992065	1359	3	-0.11209	0.75541	0.79855	0.999999	5484	1	-0.11209
TGGT1_217030	hypothetical protein	6	0.092192	0.23273	0.992065	1360	4	-0.11861	0.68057	0.8011	0.999999	5121	2	-0.11861
TGGT1_225555	hypothetical protein	2	0.09238	0.15804	0.992065	1361	2	-2.2075	0.90762	0.90778	0.999999	6351	0	-2.2075
TGGT1_267960	hypothetical protein	6	0.092387	0.23311	0.992065	1362	2	0.13708	0.16732	0.35142	0.999999	2127	2	0.13708
TGGT1_221550	CMGC kinase, MAPK family, MEK kinase-related (incomplete catalytic triad)	4	0.092523	0.20145	0.992065	1363	3	-0.32399	0.47956	0.61634	0.999999	4082	1	-0.32399
TGGT1_209410	hypothetical protein	7	0.092556	0.24407	0.993535	1364	3	-0.0026546	0.96566	0.96532	0.999999	6764	0	-0.0026546
TGGT1_289490	serine/threonine specific protein phosphatase	2	0.092577	0.15834	0.992065	1365	2	-0.27489	0.90742	0.90761	0.999999	6349	0	-0.27489
TGGT1_200290	rhomboid protease ROM1	8	0.092956	0.25768	0.997946	1366	3	-0.05858	0.39308	0.63505	0.999999	3608	1	-0.05858
TGGT1_268760	hypothetical protein	5	0.093174	0.21801	0.992065	1367	3	-0.092276	0.68877	0.76762	0.999999	5164	1	-0.092276
TGGT1_226560	zinc finger (CCCH type) motif-containing protein	2	0.093187	0.15933	0.992065	1368	2	-1.5895	0.90681	0.90698	0.999999	6346	0	-1.5895
TGGT1_209700	hypothetical protein	6	0.093196	0.23468	0.992065	1369	4	-0.07428	0.10485	0.25739	0.97949	1569	2	-0.07428
TGGT1_230555	adenylate and guanylate cyclase catalytic domain-containing protein	5	0.093244	0.21812	0.992065	1370	3	-0.17829	0.35759	0.53237	0.999999	3411	2	-0.17829
TGGT1_240200	hypothetical protein	6	0.093335	0.23493	0.992065	1371	2	0.29728	0.010504	0.040413	0.803752	271	4	0.29728
TGGT1_204870	hypothetical protein	7	0.093627	0.24599	0.993974	1372	4	-0.11871	0.076774	0.21554	0.973747	1263	3	-0.11871
TGGT1_265190	Ulp1 protease family, C-terminal catalytic domain-containing protein	1	0.093792	0.093407	0.963703	1373	1	-0.86869	0.90621	0.90666	0.999999	6342	0	-0.86869
TGGT1_311765	hypothetical protein	6	0.094	0.23626	0.992065	1374	3	0.034735	0.064629	0.17667	0.952651	1121	3	0.034735
TGGT1_231750	hypothetical protein	1	0.094212	0.09383	0.963703	1375	1	-0.42625	0.90579	0.90619	0.999999	6341	0	-0.42625
TGGT1_205580	nuclear factor NF4	1	0.09426	0.09388	0.963703	1376	1	-1.179	0.90574	0.90615	0.999999	6340	0	-1.179
TGGT1_286020	hypothetical protein	5	0.094282	0.21965	0.992065	1377	1	0.096114	0.24697	0.44051	0.999999	2744	3	0.096114
TGGT1_247260	hypothetical protein	8	0.094378	0.26065	0.997946	1378	2	0.014583	0.75106	0.86573	0.999999	5467	2	0.014583
TGGT1_262080	hypothetical protein	9	0.094405	0.26716	0.997946	1379	5	-0.10691	0.54595	0.76289	0.999999	4417	3	-0.10691
TGGT1_253670	hypothetical protein	5	0.094463	0.21992	0.992065	1380	3	-0.10841	0.84716	0.85401	0.999999	5988	1	-0.10841
TGGT1_301200	hypothetical protein	7	0.094571	0.24756	0.994996	1381	3	0.070746	0.26352	0.49009	0.999999	2843	3	0.070746
TGGT1_265510	hypothetical protein	3	0.094612	0.17781	0.992065	1382	2	-0.35489	0.1004	0.18523	0.952651	1521	1	-0.35489
TGGT1_218930	BTB/POZ domain-containing protein	7	0.094641	0.24768	0.994996	1383	2	0.19463	0.05094	0.15947	0.948344	937	4	0.19463
TGGT1_259230	site-specific recombinase, phage integrase family protein	4	0.094641	0.20523	0.992065	1384	1	-0.56031	0.57061	0.65697	0.999999	4551	1	-0.56031
TGGT1_259115	ABC1 family protein	6	0.094713	0.23766	0.992065	1385	2	-0.13595	0.9644	0.96426	0.999999	6751	0	-0.13595
TGGT1_202420	hypothetical protein	6	0.094791	0.23781	0.992065	1386	4	-0.16113	0.73807	0.82938	0.999999	5411	1	-0.16113
TGGT1_283870	hypothetical protein	3	0.094793	0.17807	0.992065	1387	2	-0.18494	0.80863	0.80807	0.999999	5765	0	-0.18494
TGGT1_293210	hypothetical protein	6	0.094794	0.23782	0.992065	1388	2	-0.037077	0.0022253	0.010847	0.644771	81	1	-0.037077
TGGT1_259650	hypothetical protein	2	0.094898	0.16214	0.992065	1389	1	-0.4308	0.62233	0.62329	0.999999	4786	0	-0.4308
TGGT1_222370	SAG-related sequence SRS13	4	0.094946	0.20573	0.992065	1390	3	-0.14351	0.88868	0.88862	0.999999	6228	0	-0.14351
TGGT1_289890	hypothetical protein	2	0.094959	0.16225	0.992065	1391	1	-0.32569	0.85856	0.85873	0.999999	6074	0	-0.32569
TGGT1_210690	ribosomal protein RPS6	1	0.095051	0.094664	0.963703	1392	1	-0.95342	0.90495	0.90536	0.999999	6334	0	-0.95342
TGGT1_280725	hypothetical protein	6	0.095069	0.23839	0.992065	1393	4	-0.07658	0.085442	0.21911	0.973747	1358	2	-0.07658
TGGT1_262700	tetratricopeptide repeat-containing protein	6	0.09507	0.23839	0.992065	1394	2	0.087102	0.90551	0.90913	0.999999	6338	1	0.087102
TGGT1_264200	hypothetical protein	1	0.095148	0.09476	0.963703	1395	1	-0.41016	0.90485	0.90526	0.999999	6333	0	-0.41016
TGGT1_249670	cathepsin B	5	0.095177	0.22103	0.992065	1396	1	0.48168	0.045594	0.12931	0.928028	858	3	0.48168
TGGT1_255210	ATPase, AAA family protein	3	0.095289	0.17879	0.992065	1397	2	-0.15471	0.30015	0.43544	0.999999	3070	1	-0.15471
TGGT1_227875	hypothetical protein	5	0.095309	0.22124	0.992065	1398	2	0.37439	0.018112	0.058911	0.838674	430	3	0.37439
TGGT1_230135	Kinesin-associated protein	8	0.095325	0.26263	0.997946	1399	1	0.11993	0.16493	0.37756	0.999999	2110	4	0.11993
TGGT1_231994	hypothetical protein	5	0.095508	0.22153	0.992065	1400	2	-0.24761	0.0082046	0.031213	0.797387	214	2	-0.24761
TGGT1_269460	Ser/Thr phosphatase family protein	4	0.095743	0.20724	0.992065	1401	2	-0.25204	0.72958	0.74853	0.999999	5374	1	-0.25204
TGGT1_230080	DEAD/DEAH box helicase domain-containing protein	5	0.095808	0.22198	0.992065	1402	2	0.10055	0.088452	0.21015	0.973747	1394	3	0.10055
TGGT1_285865	hypothetical protein	7	0.095974	0.24987	0.994996	1403	4	-0.08559	0.64521	0.78966	0.999999	4957	2	-0.08559
TGGT1_266100	rhoptry kinase family protein ROP41	8	0.095981	0.26405	0.997946	1404	5	-0.20132	0.3126	0.56904	0.999999	3150	2	-0.20132
TGGT1_214130	hypothetical protein	4	0.095983	0.20768	0.992065	1405	2	-0.13917	0.9374	0.93747	0.999999	6551	0	-0.13917
TGGT1_245990	hypothetical protein	2	0.095986	0.16386	0.992065	1406	2	-1.1857	0.90401	0.90416	0.999999	6330	0	-1.1857
TGGT1_316650	hypothetical protein	2	0.096086	0.16404	0.992065	1407	2	-0.11433	0.90391	0.90407	0.999999	6329	0	-0.11433
TGGT1_315280	hypothetical protein	3	0.096152	0.17995	0.992065	1408	1	0.14476	0.41309	0.49725	0.999999	3734	1	0.14476
TGGT1_267730	hypothetical protein	5	0.096208	0.2226	0.992065	1409	2	-0.021677	0.191	0.36303	0.999999	2290	2	-0.021677
TGGT1_230510	hypothetical protein	6	0.096316	0.24085	0.993535	1410	3	-0.37679	0.22305	0.41822	0.999999	2536	2	-0.37679
TGGT1_205265	transporter, cation channel family protein	6	0.09632	0.24086	0.993535	1411	3	-0.11459	0.97499	0.97491	0.999999	6843	0	-0.11459
TGGT1_216180	hypothetical protein	8	0.096409	0.26495	0.997946	1412	4	-0.18072	0.48624	0.70745	0.999999	4123	2	-0.18072
TGGT1_305870	DAD family protein	2	0.096417	0.1646	0.992065	1413	2	-0.85891	0.90358	0.90374	0.999999	6328	0	-0.85891
TGGT1_277850	trypsin domain-containing protein	4	0.096422	0.20846	0.992065	1414	3	-0.18602	0.94505	0.945	0.999999	6606	0	-0.18602
TGGT1_271360	hypothetical protein	3	0.096514	0.18045	0.992065	1415	1	-0.0086574	0.58027	0.6048	0.999999	4602	1	-0.0086574
TGGT1_234610	WD-40 repeat protein	3	0.096514	0.18045	0.992065	1416	1	-1.066	0.5704	0.59767	0.999999	4547	1	-1.066
TGGT1_246220	hypothetical protein	7	0.096635	0.25104	0.996644	1417	2	0.10594	0.07714	0.21615	0.973747	1266	4	0.10594
TGGT1_225400	hypothetical protein	4	0.096683	0.20895	0.992065	1418	2	-0.1842	0.87141	0.87152	0.999999	6143	0	-0.1842
TGGT1_245432	hypothetical protein	10	0.096714	0.28479	0.997946	1419	5	-0.03899	0.72527	0.88029	0.999999	5352	3	-0.03899
TGGT1_312460	zinc finger, MYND-type containing 12 family protein	7	0.096754	0.25124	0.996644	1420	4	-0.10395	0.95582	0.95572	0.999999	6680	1	-0.10395
TGGT1_289273	hypothetical protein	5	0.096814	0.22357	0.992065	1421	2	0.072629	0.047519	0.13401	0.928028	887	2	0.072629
TGGT1_269680	putative acyl-CoA carboxyltransferase beta chain	6	0.09685	0.24191	0.993535	1422	2	-0.014526	0.63247	0.76519	0.999999	4883	2	-0.014526
TGGT1_273300	hypothetical protein	2	0.096923	0.16539	0.992065	1423	2	-0.50193	0.89635	0.89656	0.999999	6284	0	-0.50193
TGGT1_221160	acetyltransferase, GNAT family protein	3	0.096966	0.18105	0.992065	1424	2	-0.40746	0.86733	0.86683	0.999999	6121	0	-0.40746
TGGT1_216170	SufS subfamily cysteine desulfurase	2	0.097009	0.16554	0.992065	1425	2	-0.19088	0.90299	0.9032	0.999999	6326	0	-0.19088
TGGT1_219290	putative F-actin-capping protein subunit beta	5	0.097084	0.22401	0.992065	1426	2	-0.21912	0.96768	0.96759	0.999999	6782	0	-0.21912
TGGT1_364330	hypothetical protein	6	0.097152	0.24248	0.993535	1427	4	-0.22526	0.19307	0.38256	0.999999	2304	1	-0.22526
TGGT1_288450	aldehyde dehydrogenase (NAD) family protein	7	0.097257	0.25214	0.996644	1428	4	-0.050411	0.93602	0.93925	0.999999	6546	1	-0.050411
TGGT1_239410	hypothetical protein	2	0.097271	0.16595	0.992065	1429	2	-0.61402	0.90273	0.90294	0.999999	6323	0	-0.61402
TGGT1_244640	hypothetical protein	4	0.097298	0.21012	0.992065	1430	3	-0.40106	0.95609	0.95623	0.999999	6681	0	-0.40106
TGGT1_274080	hypothetical protein	6	0.097384	0.24294	0.993535	1431	2	-0.019849	0.46353	0.649	0.999999	4010	2	-0.019849
TGGT1_219100	cyclin-dependent kinase regulatory subunit protein	1	0.097811	0.097308	0.963703	1432	1	-3.7038	0.90219	0.90262	0.999999	6320	0	-3.7038
TGGT1_297640	acyltransferase domain-containing protein	5	0.097855	0.22525	0.992065	1433	3	-0.16346	0.63868	0.74785	0.999999	4920	1	-0.16346
TGGT1_314695	hypothetical protein	8	0.097924	0.26807	0.997946	1434	2	0.049207	0.23835	0.47625	0.999999	2670	4	0.049207
TGGT1_253410	hypothetical protein	3	0.097996	0.18242	0.992065	1435	2	-0.10401	0.81193	0.81139	0.999999	5781	0	-0.10401
TGGT1_255245	hypothetical protein	2	0.098159	0.16729	0.992065	1436	2	-0.28711	0.90184	0.90207	0.999999	6318	0	-0.28711
TGGT1_251850	serine/threonine protein phosphatase	6	0.098187	0.24448	0.993535	1437	2	0.073658	0.24031	0.43876	0.999999	2691	3	0.073658
TGGT1_246040	MIF4G domain-containing protein	3	0.098238	0.18274	0.992065	1438	2	-1.0795	0.70805	0.70914	0.999999	5252	1	-1.0795
TGGT1_297465	hypothetical protein	7	0.098283	0.25383	0.996644	1439	2	-0.027321	0.59842	0.76319	0.999999	4690	2	-0.027321
TGGT1_270120	thioredoxin-like protein TLP1	6	0.09845	0.24492	0.993535	1440	2	0.13056	0.05314	0.15176	0.941418	962	3	0.13056
TGGT1_312980	hypothetical protein	3	0.09848	0.18308	0.992065	1441	2	-0.30042	0.71549	0.71593	0.999999	5287	1	-0.30042
TGGT1_280390	HEAT repeat-containing protein	4	0.098494	0.21233	0.992065	1442	2	-1.5794	0.44843	0.59727	0.999999	3923	1	-1.5794
TGGT1_295350	putative nucleoside diphosphate kinase	7	0.098497	0.25423	0.996724	1443	3	-0.08924	0.99657	0.99656	0.999999	7015	0	-0.08924
TGGT1_260650	glycosyltransferase, group 2 family protein	2	0.098518	0.16782	0.992065	1444	1	-0.11584	0.47707	0.4848	0.999999	4069	1	-0.11584
TGGT1_243580	putative Hit family protein involved in cell-cycle regulation	8	0.098594	0.26947	0.997946	1445	4	-0.11818	0.60757	0.79976	0.999999	4735	2	-0.11818
TGGT1_211150	hypothetical protein	3	0.098677	0.18332	0.992065	1446	2	-1.7254	0.688	0.69097	0.999999	5159	1	-1.7254
TGGT1_291980	HECT-domain (ubiquitin-transferase) domain-containing protein	4	0.098709	0.21276	0.992065	1447	2	0.46022	0.12047	0.25096	0.97949	1716	2	0.46022
TGGT1_295130	hypothetical protein	6	0.098788	0.24562	0.993603	1448	4	-0.1107	0.92302	0.92343	0.999999	6452	1	-0.1107
TGGT1_250500	hypothetical protein	8	0.098809	0.26991	0.997946	1449	4	-0.064765	0.30377	0.55829	0.999999	3099	3	-0.064765
TGGT1_232030	hypothetical protein	9	0.098812	0.27544	0.997946	1450	4	0.026582	0.24329	0.49638	0.999999	2709	3	0.026582
TGGT1_263020	putative 50S ribosomal protein L33	4	0.098983	0.21329	0.992065	1451	3	-0.17214	0.043122	0.10846	0.914675	826	1	-0.17214
TGGT1_225270	hypothetical protein	2	0.099234	0.16892	0.992065	1452	2	-0.98422	0.90077	0.901	0.999999	6314	0	-0.98422
TGGT1_246660	AP2 domain transcription factor AP2XII-3	3	0.099269	0.1841	0.992065	1453	2	-0.32979	0.80517	0.8046	0.999999	5752	0	-0.32979
TGGT1_237240	hypothetical protein	2	0.099315	0.16906	0.992065	1454	2	-0.35197	0.88924	0.88949	0.999999	6234	0	-0.35197
TGGT1_359820	toxoplasma gondii family A protein	5	0.099579	0.22798	0.992065	1455	3	-0.29081	0.3676	0.54039	0.999999	3460	2	-0.29081
TGGT1_289720	hypothetical protein	7	0.099737	0.25645	0.997946	1456	2	0.0067493	0.32943	0.55345	0.999999	3267	1	0.0067493
TGGT1_301130	hypothetical protein	2	0.099866	0.16992	0.992065	1457	1	-0.24989	0.45055	0.46173	0.999999	3935	1	-0.24989
TGGT1_288440	NEK kinase	5	0.099933	0.22854	0.992065	1458	2	-0.079729	0.41101	0.57592	0.999999	3711	2	-0.079729
TGGT1_218450	hypothetical protein	6	0.10006	0.24813	0.994996	1459	4	-0.17809	0.37099	0.58744	0.999999	3486	2	-0.17809
TGGT1_257460	hypothetical protein	4	0.10022	0.21549	0.992065	1460	2	-0.081562	0.8937	0.89365	0.999999	6264	0	-0.081562
TGGT1_209490	hypothetical protein	6	0.10023	0.24849	0.994996	1461	3	-0.13297	0.10518	0.25807	0.97949	1575	1	-0.13297
TGGT1_214385	hypothetical protein	4	0.10025	0.21555	0.992065	1462	3	-0.27695	0.45885	0.60786	0.999999	3985	1	-0.27695
TGGT1_265240	hypothetical protein	2	0.10029	0.1706	0.992065	1463	1	-0.8388	0.53999	0.54245	0.999999	4392	1	-0.8388
TGGT1_270980	phosphoglycerate mutase family protein	4	0.1003	0.21563	0.992065	1464	2	0.10932	0.085191	0.18829	0.952651	1350	2	0.10932
TGGT1_309405	hypothetical protein	7	0.1003	0.25743	0.997946	1465	3	-0.056579	0.74232	0.8492	0.999999	5428	2	-0.056579
TGGT1_275640	hypothetical protein	7	0.10033	0.2575	0.997946	1466	3	-0.040487	0.93492	0.93847	0.999999	6538	1	-0.040487
TGGT1_273060	putative ribosomal protein S17	1	0.10038	0.09989	0.967502	1467	1	-0.29424	0.89962	0.90006	0.999999	6310	0	-0.29424
TGGT1_321270	hypothetical protein	6	0.10049	0.249	0.994996	1468	2	0.045174	0.2738	0.4775	0.999999	2911	3	0.045174
TGGT1_311230	hypothetical protein	5	0.10053	0.22945	0.992065	1469	3	-0.16847	0.87124	0.87319	0.999999	6142	1	-0.16847
TGGT1_313235	hypothetical protein	8	0.10053	0.27333	0.997946	1470	5	-0.085257	0.28198	0.53155	0.999999	2957	2	-0.085257
TGGT1_255490	hypothetical protein	5	0.10054	0.22947	0.992065	1471	2	-0.035487	0.79545	0.82033	0.999999	5693	1	-0.035487
TGGT1_311510	eIF2 kinase IF2K-B	6	0.10071	0.24945	0.994996	1472	3	-0.11073	0.45803	0.64549	0.999999	3981	1	-0.11073
TGGT1_218390	hypothetical protein	2	0.10072	0.17128	0.992065	1473	2	-0.22836	0.89928	0.89952	0.999999	6305	0	-0.22836
TGGT1_212910	rhomboid protease ROM3	8	0.10075	0.27375	0.997946	1474	3	0.057893	0.24026	0.47879	0.999999	2690	4	0.057893
TGGT1_246230	hypothetical protein	6	0.10076	0.24955	0.994996	1475	4	-0.087473	0.48147	0.66091	0.999999	4095	2	-0.087473
TGGT1_293230	hypothetical protein	7	0.10077	0.25819	0.997946	1476	2	-0.025858	0.2029	0.42187	0.999999	2384	2	-0.025858
TGGT1_209850	RNA recognition motif-containing protein	7	0.10086	0.25835	0.997946	1477	4	-0.32006	0.86441	0.90331	0.999999	6111	1	-0.32006
TGGT1_242020	mannosyl-oligosaccharide glucosidase	4	0.10095	0.21677	0.992065	1478	2	-0.077558	0.40847	0.55661	0.999999	3692	2	-0.077558
TGGT1_204060	SNARE domain-containing protein	2	0.10099	0.17165	0.992065	1479	2	-0.17717	0.89901	0.89926	0.999999	6303	0	-0.17717
TGGT1_203870	RAB43, member RAS oncogene family protein	1	0.10109	0.10055	0.967502	1480	1	-0.71686	0.89891	0.89934	0.999999	6301	0	-0.71686
TGGT1_248240	leucine rich repeat-containing protein	5	0.1012	0.23054	0.992065	1481	3	-0.14945	0.37298	0.54461	0.999999	3500	2	-0.14945
TGGT1_277710	hypothetical protein	5	0.10147	0.23096	0.992065	1482	3	-0.086017	0.63868	0.74785	0.999999	4923	1	-0.086017
TGGT1_246530	phospholipase D active site domain-containing protein	1	0.10151	0.10097	0.967502	1483	1	-0.82431	0.89849	0.89893	0.999999	6297	0	-0.82431
TGGT1_216290		12	0.10159	0.31094	0.997946	1484	5	0.069596	0.13911	0.37604	0.999999	1899	5	0.069596
TGGT1_240490	hypothetical protein	5	0.10175	0.23136	0.992065	1485	3	-0.12361	0.39638	0.56372	0.999999	3622	2	-0.12361
TGGT1_275650	hypothetical protein	6	0.10182	0.25157	0.996644	1486	3	-0.3701	0.93381	0.93369	0.999999	6531	0	-0.3701
TGGT1_315845	kinesin motor domain-containing protein	4	0.10186	0.21844	0.992065	1487	3	-0.11672	0.84168	0.84188	0.999999	5948	0	-0.11672
TGGT1_249260	putative cell-cycle-associated protein kinase CDK	2	0.10204	0.17329	0.992065	1488	2	-0.93121	0.89796	0.89821	0.999999	6293	0	-0.93121
TGGT1_285170	putative ribosomal RNA large subunit methyltransferase I	4	0.10205	0.21878	0.992065	1489	3	-0.27294	0.95877	0.95896	0.999999	6706	0	-0.27294
TGGT1_253390	hypothetical protein	6	0.10207	0.25206	0.996644	1490	3	-0.23329	0.80192	0.85269	0.999999	5732	1	-0.23329
TGGT1_314715	hypothetical protein	5	0.10222	0.23211	0.992065	1491	3	-0.11516	0.76846	0.80516	0.999999	5554	1	-0.11516
TGGT1_311840	hypothetical protein	7	0.10242	0.26099	0.997946	1492	3	-0.052404	0.9144	0.92576	0.999999	6393	1	-0.052404
TGGT1_243140	Toxoplasma gondii family A protein	3	0.10242	0.18834	0.992065	1493	2	-0.17865	0.82302	0.82239	0.999999	5846	0	-0.17865
TGGT1_219730	hypothetical protein	6	0.1025	0.25286	0.996644	1494	4	-0.11549	0.24392	0.44308	0.999999	2716	1	-0.11549
TGGT1_278740	diaminopimelate decarboxylase	4	0.10268	0.21988	0.992065	1495	2	-0.046572	0.30077	0.44647	0.999999	3079	2	-0.046572
TGGT1_260480	leucine rich repeat-containing protein	3	0.10283	0.18888	0.992065	1496	1	0.053273	0.47688	0.5351	0.999999	4068	1	0.053273
TGGT1_288245	hypothetical protein	5	0.10289	0.23311	0.992065	1497	2	-0.08573	0.15184	0.30646	0.999717	2013	2	-0.08573
TGGT1_289840	hypothetical protein	2	0.10297	0.17469	0.992065	1498	2	-1.6972	0.89703	0.89729	0.999999	6288	0	-1.6972
TGGT1_249702	putative MC family transporter	5	0.10306	0.23336	0.992065	1499	3	-0.50713	0.45294	0.61062	0.999999	3944	1	-0.50713
TGGT1_314780	myosin G	8	0.1031	0.27859	0.997946	1500	2	0.21348	0.01169	0.050684	0.820566	295	5	0.21348
TGGT1_286000	hypothetical protein	3	0.10337	0.18959	0.992065	1501	1	0.029282	0.52305	0.565	0.999999	4302	1	0.029282
TGGT1_245460	ribosomal protein RPS8	1	0.10338	0.10279	0.967502	1502	1	-0.90577	0.89662	0.89705	0.999999	6286	0	-0.90577
TGGT1_203230	hypothetical protein	8	0.10355	0.27951	0.997946	1503	2	0.035137	0.7197	0.85015	0.999999	5309	2	0.035137
TGGT1_259590	putative membrane protein	8	0.10364	0.27967	0.997946	1504	4	-0.026829	0.20857	0.43734	0.999999	2426	4	-0.026829
TGGT1_251390	rieske [2fe-2s] domain-containing protein	2	0.10372	0.17578	0.992065	1505	2	-0.18151	0.89628	0.89649	0.999999	6283	0	-0.18151
TGGT1_258740	putative eukaryotic initiation factor-2A	7	0.10376	0.26326	0.997946	1506	3	-0.13492	0.49763	0.71022	0.999999	4184	2	-0.13492
TGGT1_237250	hypothetical protein	1	0.10399	0.10338	0.967502	1507	1	-0.31166	0.89601	0.89645	0.999999	6280	0	-0.31166
TGGT1_285470	patched family protein	4	0.10419	0.22242	0.992065	1508	2	-0.75716	0.048887	0.11969	0.927888	904	2	-0.75716
TGGT1_308990	transporter, solute:sodium symporter (SSS) family protein	3	0.10427	0.19085	0.992065	1509	1	0.089719	0.23155	0.35236	0.999999	2623	2	0.089719
TGGT1_305920	endonuclease III family 1 protein	7	0.10431	0.26418	0.997946	1510	4	-0.16344	0.018233	0.069465	0.868363	431	3	-0.16344
TGGT1_268900	dense granular protein GRA10	1	0.10432	0.10372	0.967502	1511	1	-0.55591	0.89568	0.89614	0.999999	6278	0	-0.55591
TGGT1_232950	hypothetical protein	6	0.10438	0.25655	0.997946	1512	4	-0.098843	0.37198	0.58851	0.999999	3493	2	-0.098843
TGGT1_210830	RIO1 family protein	1	0.10464	0.10406	0.967502	1513	1	-0.96489	0.89536	0.89583	0.999999	6273	0	-0.96489
TGGT1_222330	hypothetical protein	2	0.10483	0.17754	0.992065	1514	2	-0.35844	0.89517	0.89535	0.999999	6271	0	-0.35844
TGGT1_281490	putative glutamine amidotransferase subunit pdxt	3	0.10485	0.19161	0.992065	1515	2	-0.1432	0.93809	0.93794	0.999999	6553	0	-0.1432
TGGT1_357600	putative transmembrane protein	7	0.10509	0.26552	0.997946	1516	2	-0.030922	0.48031	0.69515	0.999999	4089	3	-0.030922
TGGT1_239640	hypothetical protein	5	0.10518	0.23665	0.992065	1517	3	-0.16792	0.43272	0.59377	0.999999	3852	1	-0.16792
TGGT1_220360	FAD binding domain-containing protein	5	0.10518	0.23665	0.992065	1518	2	-0.16305	0.091794	0.21532	0.973747	1432	2	-0.16305
TGGT1_244600	hypothetical protein	1	0.10519	0.10459	0.967502	1519	1	-0.24568	0.89481	0.89526	0.999999	6269	0	-0.24568
TGGT1_289800	hypothetical protein	4	0.10536	0.22439	0.992065	1520	3	-0.5219	0.9189	0.919	0.999999	6420	0	-0.5219
TGGT1_283510	hypothetical protein	5	0.10541	0.237	0.992065	1521	3	-0.072795	0.033596	0.099622	0.904348	689	2	-0.072795
TGGT1_297495	hypothetical protein	6	0.10546	0.25868	0.997946	1522	3	-0.038024	0.47018	0.65337	0.999999	4036	2	-0.038024
TGGT1_236980	AMP-binding enzyme domain-containing protein	7	0.10582	0.26686	0.997946	1523	4	-0.08167	0.67688	0.80812	0.999999	5107	2	-0.08167
TGGT1_295125	rhoptry protein ROP4	9	0.10588	0.28851	0.997946	1524	5	-0.11746	0.57525	0.78203	0.999999	4571	2	-0.11746
TGGT1_248590	hypothetical protein	7	0.10589	0.26698	0.997946	1525	4	-0.19729	0.23238	0.45989	0.999999	2627	1	-0.19729
TGGT1_313310	DnaJ domain-containing protein	3	0.10603	0.19312	0.992065	1526	2	-0.69293	0.57673	0.60225	0.999999	4581	1	-0.69293
TGGT1_227370	hydrolase CocE/NonD family protein	5	0.10615	0.23811	0.992065	1527	2	0.39861	0.044395	0.12642	0.928028	849	3	0.39861
TGGT1_309910	hypothetical protein	6	0.10633	0.26037	0.997946	1528	3	-0.092291	0.22509	0.42075	0.999999	2558	1	-0.092291
TGGT1_309070	hypothetical protein	3	0.10649	0.19371	0.992065	1529	2	-1.5232	0.89247	0.89197	0.999999	6254	0	-1.5232
TGGT1_213240	hypothetical protein	1	0.10674	0.10613	0.967502	1530	1	-3.5773	0.89326	0.8937	0.999999	6260	0	-3.5773
TGGT1_246520	hypothetical protein	1	0.10674	0.10613	0.967502	1531	1	-3.5773	0.89326	0.8937	0.999999	6258	0	-3.5773
TGGT1_239930	putative beta-catenin family protein 1	1	0.10674	0.10613	0.967502	1532	1	-3.5773	0.89326	0.8937	0.999999	6259	0	-3.5773
TGGT1_216580	hypothetical protein	1	0.10674	0.10613	0.967502	1533	1	-3.5773	0.89326	0.8937	0.999999	6261	0	-3.5773
TGGT1_209705	hypothetical protein	5	0.10674	0.2391	0.993476	1534	2	0.014558	0.54203	0.68568	0.999999	4401	1	0.014558
TGGT1_286260	tetratricopeptide repeat-containing protein	3	0.10679	0.19413	0.992065	1535	2	-0.14516	0.36977	0.47257	0.999999	3480	1	-0.14516
TGGT1_228640	hypothetical protein	2	0.1073	0.18136	0.992065	1536	2	-0.53885	0.8927	0.89296	0.999999	6255	0	-0.53885
TGGT1_294585	hypothetical protein	9	0.10744	0.2915	0.997946	1537	4	-0.067378	0.45706	0.7062	0.999999	3969	3	-0.067378
TGGT1_200300	hypothetical protein	5	0.10754	0.24032	0.993535	1538	3	-0.089296	0.0088458	0.033077	0.800564	228	2	-0.089296
TGGT1_294380	PP-loop domain-containing protein	2	0.10769	0.18198	0.992065	1539	1	-0.11968	0.32429	0.35835	0.999999	3232	1	-0.11968
TGGT1_243180	Toxoplasma gondii family A protein	5	0.10775	0.24062	0.993535	1540	3	-0.14742	0.93463	0.93452	0.999999	6536	0	-0.14742
TGGT1_233030	gliding-associated protein GAP70	3	0.10787	0.19553	0.992065	1541	2	-0.39466	0.78603	0.78545	0.999999	5641	0	-0.39466
TGGT1_246910	putative histone lysine methyltransferase, SET	4	0.10791	0.22889	0.992065	1542	3	-0.36505	0.78088	0.78678	0.999999	5622	1	-0.36505
TGGT1_310173	hypothetical protein	9	0.10791	0.29239	0.997946	1543	4	0.067126	0.23036	0.48208	0.999999	2603	4	0.067126
TGGT1_237870	FYVE zinc finger domain-containing protein	6	0.10804	0.26368	0.997946	1544	3	-0.22985	0.49202	0.66793	0.999999	4162	2	-0.22985
TGGT1_269390	CRAL/TRIO domain-containing protein	4	0.10809	0.22922	0.992065	1545	3	-0.2289	0.66868	0.70953	0.999999	5069	1	-0.2289
TGGT1_294651	hypothetical protein	1	0.10816	0.10757	0.967502	1546	1	-0.31108	0.89184	0.89227	0.999999	6253	0	-0.31108
TGGT1_267140	SAG-related sequence SRS38B	8	0.1082	0.28915	0.997946	1547	5	-0.11887	0.6877	0.83475	0.999999	5154	1	-0.11887
TGGT1_320060	DnaJ domain-containing protein	6	0.10829	0.26417	0.997946	1548	3	-0.24935	0.66461	0.78921	0.999999	5043	2	-0.24935
TGGT1_217590	putative 50S ribosomal protein L17	3	0.10831	0.19609	0.992065	1549	2	-0.22249	0.45708	0.52293	0.999999	3973	1	-0.22249
TGGT1_213720	hypothetical protein	4	0.10846	0.22988	0.992065	1550	3	-0.314	0.093922	0.20389	0.967481	1446	1	-0.314
TGGT1_219070	cyclic nucleotide-binding domain-containing protein	2	0.10851	0.18327	0.992065	1551	2	-2.1887	0.89149	0.8917	0.999999	6249	0	-2.1887
TGGT1_227275	hypothetical protein	4	0.10858	0.23008	0.992065	1552	1	0.38008	0.098326	0.21198	0.973747	1486	3	0.38008
TGGT1_211360	hypothetical protein	6	0.10869	0.26499	0.997946	1553	4	-0.22326	0.99425	0.99423	0.999999	6992	0	-0.22326
TGGT1_211470	Fcf2 pre-rRNA processing protein	1	0.10871	0.10815	0.967502	1554	1	-0.23482	0.89129	0.89174	0.999999	6248	0	-0.23482
TGGT1_299970	tetratricopeptide repeat-containing protein	5	0.1088	0.24224	0.993535	1555	1	0.017628	0.31724	0.50027	0.999999	3177	2	0.017628
TGGT1_226520	hypothetical protein	1	0.10896	0.10842	0.967502	1556	1	-0.54767	0.89104	0.89145	0.999999	6246	0	-0.54767
TGGT1_246020	SprT domain-containing protein	2	0.109	0.18407	0.992065	1557	2	-1.8954	0.891	0.8912	0.999999	6245	0	-1.8954
TGGT1_223750	hypothetical protein	5	0.10928	0.24296	0.993535	1558	3	-0.13332	0.45009	0.60826	0.999999	3933	2	-0.13332
TGGT1_254350	endo-1,3(4)-beta-glucanase	4	0.10928	0.23128	0.992065	1559	3	-0.1639	0.73436	0.75182	0.999999	5397	1	-0.1639
TGGT1_273750	hypothetical protein	9	0.10933	0.29499	0.997946	1560	3	0.0012081	0.37937	0.64134	0.999999	3543	4	0.0012081
TGGT1_218300	zinc finger (CCCH type) motif-containing protein	6	0.10941	0.2663	0.997946	1561	4	-0.47813	0.84836	0.87376	0.999999	5999	1	-0.47813
TGGT1_301170	SAG-related sequence SRS19D	8	0.10958	0.29202	0.997946	1562	3	0.034261	0.21514	0.44582	0.999999	2474	3	0.034261
TGGT1_231060	subtilisin SUB9	6	0.10962	0.26673	0.997946	1563	3	-0.032143	0.94059	0.94051	0.999999	6574	0	-0.032143
TGGT1_229660	hypothetical protein	4	0.10971	0.23197	0.992065	1564	1	0.0076962	0.80266	0.80502	0.999999	5738	1	0.0076962
TGGT1_318750	deoxyribose-phosphate aldolase	7	0.10977	0.27344	0.997946	1565	3	0.10344	0.19148	0.40447	0.999999	2297	4	0.10344
TGGT1_294840	zinc finger (CCCH type) motif-containing protein	8	0.10983	0.29251	0.997946	1566	5	-0.18578	0.68297	0.83253	0.999999	5130	2	-0.18578
TGGT1_286525	hypothetical protein	8	0.10989	0.2926	0.997946	1567	2	0.032246	0.29457	0.54688	0.999999	3033	3	0.032246
TGGT1_210400	hypothetical protein	4	0.10998	0.23244	0.992065	1568	3	-0.1126	0.82401	0.82448	0.999999	5852	1	-0.1126
TGGT1_221930	hypothetical protein	6	0.10998	0.26744	0.997946	1569	2	0.096771	0.10518	0.25807	0.97949	1574	3	0.096771
TGGT1_244480	peptidase M16 inactive domain-containing protein	6	0.10998	0.26744	0.997946	1570	2	0.058761	0.34454	0.55779	0.999999	3344	3	0.058761
TGGT1_257755	hypothetical protein	9	0.10999	0.29621	0.997946	1571	4	-0.097714	0.25522	0.50956	0.999999	2799	4	-0.097714
TGGT1_237830	DNA polymerase I domain-containing protein	1	0.11003	0.10947	0.967502	1572	1	-0.1836	0.88997	0.89034	0.999999	6240	0	-0.1836
TGGT1_231100	hypothetical protein	3	0.11007	0.19838	0.992065	1573	2	-0.76936	0.45068	0.51911	0.999999	3936	1	-0.76936
TGGT1_237190	hypothetical protein	5	0.11014	0.24426	0.993535	1574	2	-0.067888	0.088452	0.21015	0.973747	1393	2	-0.067888
TGGT1_255190	myosin C	10	0.1102	0.3143	0.997946	1575	4	-0.072776	0.80937	0.91721	0.999999	5768	2	-0.072776
TGGT1_250750	tRNA (uracil-5-)-methyltransferase	7	0.11033	0.27438	0.997946	1576	4	-0.057605	0.024479	0.08763	0.891894	543	3	-0.057605
TGGT1_254160	hypothetical protein	3	0.11043	0.19887	0.992065	1577	2	-0.33896	0.87595	0.8755	0.999999	6170	0	-0.33896
TGGT1_210470	hypothetical protein	4	0.11048	0.23335	0.992065	1578	2	-0.034431	0.71774	0.74059	0.999999	5302	1	-0.034431
TGGT1_307590	hypothetical protein	5	0.11067	0.24504	0.993535	1579	3	-0.28383	0.96815	0.96805	0.999999	6786	0	-0.28383
TGGT1_310660	Dullard family phosphatase domain-containing protein	4	0.11072	0.23378	0.992065	1580	3	-0.34543	0.88955	0.88955	0.999999	6237	0	-0.34543
TGGT1_270770	PWI domain-containing protein	2	0.11074	0.18667	0.992065	1581	1	-0.53468	0.55908	0.56058	0.999999	4488	1	-0.53468
TGGT1_233550		3	0.11074	0.19932	0.992065	1582	1	0.1102	0.25799	0.3848	0.999999	2813	2	0.1102
TGGT1_228230	hypothetical protein	1	0.11084	0.11028	0.967502	1583	1	-0.54907	0.88916	0.88952	0.999999	6231	0	-0.54907
TGGT1_297980	hypothetical protein	4	0.11087	0.23403	0.992065	1584	3	-0.18047	0.91854	0.91865	0.999999	6415	0	-0.18047
TGGT1_278910	putative O-acetylserine (thiol) lyase 2	5	0.11088	0.24538	0.993603	1585	3	-0.16889	0.14357	0.29428	0.999717	1937	1	-0.16889
TGGT1_318350	Pumilio-family RNA binding repeat-containing protein	6	0.11099	0.26939	0.997946	1586	3	0.1237	0.28434	0.48962	0.999999	2973	3	0.1237
TGGT1_243450	putative Ras-related protein Rab2BV	4	0.11119	0.23461	0.992065	1587	2	-0.22671	0.085378	0.18864	0.952651	1354	1	-0.22671
TGGT1_237180	hypothetical protein	5	0.11218	0.24743	0.994996	1588	1	-0.0051581	0.94029	0.94017	0.999999	6569	0	-0.0051581
TGGT1_246485	hypothetical protein	9	0.11235	0.30066	0.997946	1589	5	-0.11237	0.99086	0.99078	0.999999	6968	0	-0.11237
TGGT1_311140	hypothetical protein	3	0.11237	0.20145	0.992065	1590	2	-0.22988	0.85019	0.84954	0.999999	6009	0	-0.22988
TGGT1_211890	RAP domain-containing protein	7	0.11253	0.27811	0.997946	1591	3	-0.17054	0.079239	0.21997	0.973747	1295	3	-0.17054
TGGT1_230118	hypothetical protein	7	0.11253	0.27811	0.997946	1592	3	-0.1704	0.32943	0.55345	0.999999	3269	1	-0.1704
TGGT1_205230	hypothetical protein	7	0.11256	0.27816	0.997946	1593	2	0.11755	0.063567	0.19116	0.952651	1114	3	0.11755
TGGT1_227820	hypothetical protein	1	0.11261	0.11206	0.967502	1594	1	-1.2185	0.88739	0.88773	0.999999	6223	0	-1.2185
TGGT1_219670	zinc finger (CCCH type) motif-containing protein	3	0.11262	0.20177	0.992065	1595	2	-0.11895	0.86632	0.86583	0.999999	6116	0	-0.11895
TGGT1_274180	hypothetical protein	4	0.11263	0.23709	0.992065	1596	2	-0.043944	0.085378	0.18864	0.952651	1355	2	-0.043944
TGGT1_264630	hypothetical protein	6	0.11296	0.27309	0.997946	1597	4	-0.10621	0.95788	0.95777	0.999999	6695	0	-0.10621
TGGT1_275460	hypothetical protein	9	0.11308	0.30193	0.997946	1598	4	-0.040938	0.94893	0.96233	0.999999	6637	1	-0.040938
TGGT1_289745	hypothetical protein	6	0.1131	0.27338	0.997946	1599	3	-0.014036	0.41382	0.61734	0.999999	3738	2	-0.014036
TGGT1_209985	cAMP-dependent protein kinase	9	0.11313	0.30205	0.997946	1600	3	0.027927	0.16116	0.38647	0.999999	2084	3	0.027927
TGGT1_310730	hypothetical protein	6	0.11318	0.27352	0.997946	1601	3	-0.080719	0.483	0.66195	0.999999	4103	1	-0.080719
TGGT1_299168	ATPase, AAA family protein	3	0.11335	0.20266	0.992065	1602	2	-0.43543	0.87316	0.87275	0.999999	6159	0	-0.43543
TGGT1_234490	kelch repeat-containing protein	5	0.11346	0.24937	0.994996	1603	2	0.44047	0.011561	0.040892	0.803752	294	3	0.44047
TGGT1_263390	hypothetical protein	2	0.11366	0.19123	0.992065	1604	1	-0.28756	0.70706	0.70799	0.999999	5247	0	-0.28756
TGGT1_219650	transporter, small conductance mechanosensitive ion channel (MscS) family protein	3	0.11375	0.20317	0.992065	1605	2	-0.2076	0.76724	0.76679	0.999999	5543	0	-0.2076
TGGT1_214400	hypothetical protein	7	0.11379	0.2803	0.997946	1606	4	-0.13892	0.61782	0.77404	0.999999	4768	2	-0.13892
TGGT1_314450	hypothetical protein	4	0.11396	0.23939	0.993535	1607	3	-0.80642	0.10835	0.22965	0.973958	1614	1	-0.80642
TGGT1_310802	CRAL/TRIO domain-containing protein	4	0.1144	0.24016	0.993535	1608	2	-0.199	0.49497	0.62267	0.999999	4174	1	-0.199
TGGT1_214575	hypothetical protein	8	0.11465	0.30208	0.997946	1609	5	-0.054799	0.37345	0.61984	0.999999	3505	2	-0.054799
TGGT1_231230	hypothetical protein	4	0.11468	0.24062	0.993535	1610	2	-0.059617	0.85097	0.8512	0.999999	6013	0	-0.059617
TGGT1_278470	hypothetical protein	4	0.11497	0.24114	0.993535	1611	2	0.074614	0.0039325	0.013816	0.690506	130	2	0.074614
TGGT1_267070	aquaporin 2	5	0.11536	0.25226	0.996644	1612	3	-0.091	0.24337	0.43568	0.999999	2711	1	-0.091
TGGT1_409260	hypothetical protein	2	0.11539	0.19392	0.992065	1613	2	-1.43	0.88461	0.8848	0.999999	6218	0	-1.43
TGGT1_264860	zinc finger, C3HC4 type (RING finger) domain-containing protein	4	0.11547	0.24203	0.993535	1614	2	-0.67012	0.55379	0.64891	0.999999	4465	1	-0.67012
TGGT1_214490	peptidase M16 inactive domain-containing protein	1	0.1155	0.11489	0.967502	1615	1	-3.4387	0.8845	0.88486	0.999999	6217	0	-3.4387
TGGT1_291960	rhoptry kinase family protein ROP40 (incomplete catalytic triad)	8	0.1157	0.30423	0.997946	1616	3	-0.097499	0.82964	0.9094	0.999999	5886	2	-0.097499
TGGT1_224040	flagellar associated protein	5	0.11572	0.25284	0.996644	1617	3	-0.14136	0.90726	0.90751	0.999999	6348	0	-0.14136
TGGT1_290170	kelch repeat domain containing/Serine/threonine protein phosphatase protein	2	0.11572	0.19438	0.992065	1618	1	-0.22572	0.85856	0.85873	0.999999	6069	0	-0.22572
TGGT1_219500	hypothetical protein	6	0.1159	0.27852	0.997946	1619	2	-0.055503	0.85692	0.87838	0.999999	6047	1	-0.055503
TGGT1_295430	hypothetical protein	7	0.11598	0.28411	0.997946	1620	4	-0.084672	0.47711	0.69222	0.999999	4070	2	-0.084672
TGGT1_315690	DnaJ domain-containing protein	2	0.1161	0.19503	0.992065	1621	2	-0.32392	0.8839	0.88405	0.999999	6215	0	-0.32392
TGGT1_201130	rhoptry kinase family protein ROP33	3	0.1162	0.20635	0.992065	1622	2	-0.30085	0.84613	0.84543	0.999999	5982	0	-0.30085
TGGT1_306990	hypothetical protein	2	0.11639	0.19548	0.992065	1623	1	-0.29942	0.83637	0.83658	0.999999	5911	0	-0.29942
TGGT1_252510	hypothetical protein	4	0.11649	0.24385	0.993535	1624	1	-0.10286	0.89112	0.89112	0.999999	6247	0	-0.10286
TGGT1_251870	histone H2Bb	4	0.11651	0.24388	0.993535	1625	3	-0.10494	0.74974	0.76265	0.999999	5465	1	-0.10494
TGGT1_291660	hypothetical protein	6	0.11654	0.27969	0.997946	1626	4	-0.13255	0.61836	0.75501	0.999999	4773	2	-0.13255
TGGT1_223930	RNA recognition motif-containing protein	7	0.11666	0.28527	0.997946	1627	3	0.88963	0.0013326	0.007117	0.557556	57	4	0.88963
TGGT1_249350	esterase/lipase/thioesterase domain-containing protein	6	0.11668	0.27997	0.997946	1628	1	0.011318	0.23803	0.43616	0.999999	2668	2	0.011318
TGGT1_244180	microneme-like protein	4	0.11669	0.24419	0.993535	1629	2	-0.42358	0.64066	0.69369	0.999999	4937	1	-0.42358
TGGT1_312875	hypothetical protein	3	0.11673	0.20703	0.992065	1630	1	0.12144	0.23841	0.3608	0.999999	2671	2	0.12144
TGGT1_285870	SAG-related sequence SRS20A	5	0.11682	0.25449	0.996724	1631	2	0.039982	0.17116	0.33458	0.999999	2154	2	0.039982
TGGT1_227010	rhoptry kinase family protein ROP30	7	0.11685	0.28557	0.997946	1632	3	0.068026	0.20231	0.42092	0.999999	2382	4	0.068026
TGGT1_277685	hypothetical protein	8	0.11686	0.30653	0.997946	1633	3	-0.032379	0.013095	0.055776	0.823284	326	1	-0.032379
TGGT1_290840	serine protease	7	0.11693	0.28569	0.997946	1634	3	-0.06401	0.3752	0.59689	0.999999	3518	2	-0.06401
TGGT1_301360	hypothetical protein	2	0.11699	0.19634	0.992065	1635	2	-0.095458	0.88301	0.88312	0.999999	6207	0	-0.095458
TGGT1_311375	hypothetical protein	6	0.11712	0.28081	0.997946	1636	3	-0.057664	0.76299	0.83804	0.999999	5514	1	-0.057664
TGGT1_266910	putative cell-cycle-associated protein kinase GSK	8	0.11717	0.30711	0.997946	1637	5	-0.065867	0.54753	0.75545	0.999999	4429	2	-0.065867
TGGT1_243750	tetratricopeptide repeat-containing protein	3	0.11726	0.20771	0.992065	1638	1	-0.055928	0.90023	0.89958	0.999999	6311	0	-0.055928
TGGT1_259950	carbonate dehydratase, eukaryotic-type domain-containing protein	3	0.11734	0.2078	0.992065	1639	2	-0.095132	0.008835	0.023525	0.742154	225	1	-0.095132
TGGT1_208450	protease inhibitor PI2	8	0.11756	0.30785	0.997946	1640	3	-0.022441	0.33287	0.58815	0.999999	3289	2	-0.022441
TGGT1_255860	hypothetical protein	5	0.1176	0.25563	0.997946	1641	2	-0.044604	0.86106	0.86466	0.999999	6099	1	-0.044604
TGGT1_211410	translation initiation factor sui1 protein	4	0.11761	0.24593	0.993974	1642	3	-0.37981	0.098829	0.21293	0.973747	1495	1	-0.37981
TGGT1_257680	myosin light chain MLC1	2	0.11766	0.19739	0.992065	1643	1	-0.36007	0.81751	0.81785	0.999999	5813	0	-0.36007
TGGT1_209940	transporter/permease protein	7	0.11768	0.2869	0.997946	1644	3	0.0083793	0.71473	0.83144	0.999999	5283	2	0.0083793
TGGT1_243330	hypothetical protein	2	0.11778	0.19756	0.992065	1645	1	-0.40356	0.85173	0.8519	0.999999	6017	0	-0.40356
TGGT1_363250	hypothetical protein	2	0.11818	0.19816	0.992065	1646	2	-0.15635	0.88182	0.88198	0.999999	6199	0	-0.15635
TGGT1_271000	hypothetical protein	3	0.11825	0.20901	0.992065	1647	2	-0.36096	0.81569	0.81513	0.999999	5803	0	-0.36096
TGGT1_267580	cyclin2 related protein	4	0.11839	0.24723	0.994996	1648	2	-0.095114	0.36627	0.51337	0.999999	3455	1	-0.095114
TGGT1_363940	putative transmembrane protein	6	0.11852	0.28342	0.997946	1649	3	-0.054194	0.13804	0.31546	0.999999	1889	1	-0.054194
TGGT1_243910	Cof family hydrolase subfamily protein	6	0.11866	0.28368	0.997946	1650	2	0.061867	0.35404	0.56844	0.999999	3388	3	0.061867
TGGT1_286778	hypothetical protein	5	0.11877	0.25742	0.997946	1651	1	0.24156	0.15059	0.30458	0.999717	2000	3	0.24156
TGGT1_301280	hypothetical protein	7	0.11877	0.28879	0.997946	1652	2	0.066011	0.44821	0.66514	0.999999	3922	3	0.066011
TGGT1_224010	hypothetical protein	5	0.11899	0.25771	0.997946	1653	3	-0.38185	0.72484	0.78378	0.999999	5349	1	-0.38185
TGGT1_213760	hypothetical protein	7	0.11904	0.28924	0.997946	1654	3	0.15653	0.097522	0.25213	0.97949	1480	4	0.15653
TGGT1_239270	hypothetical protein	5	0.11906	0.25781	0.997946	1655	2	-0.16305	0.63868	0.74785	0.999999	4924	1	-0.16305
TGGT1_203375	cpw-wpc domain-containing protein	6	0.11922	0.2847	0.997946	1656	3	-0.043164	0.56525	0.71756	0.999999	4523	2	-0.043164
TGGT1_217680	hypothetical protein	6	0.11926	0.28479	0.997946	1657	3	-0.2223	0.87042	0.88598	0.999999	6135	1	-0.2223
TGGT1_243390	hypothetical protein	1	0.11936	0.11873	0.967502	1658	1	-1.739	0.88064	0.88096	0.999999	6193	0	-1.739
TGGT1_219260		6	0.11991	0.28597	0.997946	1659	2	-0.087064	0.74575	0.83195	0.999999	5446	1	-0.087064
TGGT1_278120	SCP family extracellular subfamily protein	5	0.11993	0.25916	0.997946	1660	2	-0.057637	0.94811	0.94796	0.999999	6632	0	-0.057637
TGGT1_264075	hypothetical protein	5	0.12004	0.25932	0.997946	1661	3	-0.16925	0.33243	0.51243	0.999999	3283	2	-0.16925
TGGT1_225830	hypothetical protein	8	0.1201	0.31303	0.997946	1662	3	0.068632	0.15798	0.36781	0.999999	2064	4	0.068632
TGGT1_305540	hypothetical protein	8	0.12011	0.31306	0.997946	1663	3	0.15816	0.040566	0.13871	0.928028	783	4	0.15816
TGGT1_259880	hypothetical protein	7	0.12015	0.29116	0.997946	1664	3	0.057703	0.27025	0.49661	0.999999	2885	2	0.057703
TGGT1_314480	hypothetical protein	1	0.12034	0.1197	0.967502	1665	1	-1.093	0.87966	0.87999	0.999999	6190	0	-1.093
TGGT1_293830	methyltransferase domain-containing protein	5	0.12042	0.25989	0.997946	1666	2	-0.019097	0.70776	0.77594	0.999999	5250	1	-0.019097
TGGT1_244490	putative insulysin	5	0.12051	0.26001	0.997946	1667	2	-0.18507	0.93394	0.93382	0.999999	6532	0	-0.18507
TGGT1_305090	kinase binding protein cgi-121 protein	2	0.1207	0.20198	0.992065	1668	2	-0.8509	0.8793	0.87948	0.999999	6187	0	-0.8509
TGGT1_308930	putative 50S ribosomal protein L33	4	0.12076	0.25152	0.996644	1669	3	-0.25286	0.97275	0.97311	0.999999	6822	0	-0.25286
TGGT1_248940	hypothetical protein	8	0.12079	0.31438	0.997946	1670	3	0.0033682	0.72259	0.85157	0.999999	5335	2	0.0033682
TGGT1_217178	hypothetical protein	4	0.12084	0.25165	0.996644	1671	1	-0.19065	0.095001	0.20575	0.970479	1457	1	-0.19065
TGGT1_320490	N-acyl-phosphatidylethanolamine-hydrolyzing phospholipase D family protein	5	0.1211	0.26089	0.997946	1672	2	0.011257	0.40195	0.56829	0.999999	3652	2	0.011257
TGGT1_266470	hypothetical protein	6	0.12113	0.28824	0.997946	1673	3	-0.053114	0.91598	0.91738	0.999999	6401	1	-0.053114
TGGT1_261475	hypothetical protein	1	0.12113	0.12046	0.967502	1674	1	-0.47786	0.87887	0.87921	0.999999	6186	0	-0.47786
TGGT1_204045	hypothetical protein	6	0.12127	0.28849	0.997946	1675	4	-0.07878	0.61372	0.75161	0.999999	4749	1	-0.07878
TGGT1_308850	hypothetical protein	5	0.12138	0.26132	0.997946	1676	3	-0.67576	0.89893	0.89921	0.999999	6302	0	-0.67576
TGGT1_241870	tRNA ligase class I (E and Q), catalytic domain-containing protein	1	0.12139	0.12071	0.967502	1677	1	-0.73332	0.87861	0.87895	0.999999	6185	0	-0.73332
TGGT1_248430	hypothetical protein	6	0.12165	0.28919	0.997946	1678	4	-0.14839	0.98866	0.98861	0.999999	6951	0	-0.14839
TGGT1_202590	hypothetical protein	3	0.1218	0.21365	0.992065	1679	1	0.0066153	0.70643	0.70762	0.999999	5242	1	0.0066153
TGGT1_310270	hypothetical protein	4	0.12182	0.25335	0.996644	1680	3	-0.75661	0.078596	0.1763	0.952651	1289	1	-0.75661
TGGT1_230060	acetyltransferase, GNAT family protein	4	0.12191	0.25351	0.996644	1681	3	-0.34528	0.89563	0.89563	0.999999	6277	0	-0.34528
TGGT1_307060	hypothetical protein	8	0.12192	0.31655	0.997946	1682	3	0.36445	0.0085567	0.039141	0.803752	218	4	0.36445
TGGT1_268020	transporter, major facilitator family protein	4	0.12201	0.25366	0.996644	1683	2	-0.063621	0.5571	0.65048	0.999999	4482	1	-0.063621
TGGT1_313305	hypothetical protein	5	0.12204	0.26233	0.997946	1684	3	-0.28798	0.82404	0.83826	0.999999	5853	1	-0.28798
TGGT1_204468	hypothetical protein	6	0.12208	0.28991	0.997946	1685	4	-0.17241	0.4291	0.6273	0.999999	3826	2	-0.17241
TGGT1_270040	hypothetical protein	8	0.12214	0.31699	0.997946	1686	4	-0.10999	0.1958	0.4202	0.999999	2327	3	-0.10999
TGGT1_224680	hypothetical protein	8	0.12218	0.31707	0.997946	1687	3	0.18599	0.10546	0.28346	0.996585	1580	4	0.18599
TGGT1_233350	putative nuclear transport factor 2	2	0.12227	0.20437	0.992065	1688	1	-2.6791	0.85856	0.85873	0.999999	6060	0	-2.6791
TGGT1_234590	hypothetical protein	6	0.12228	0.29029	0.997946	1689	3	0.35655	0.050495	0.14612	0.932724	932	3	0.35655
TGGT1_232450	SWI2/SNF2-containing protein RAD54	5	0.1223	0.26272	0.997946	1690	3	-0.22429	0.36189	0.5358	0.999999	3425	1	-0.22429
TGGT1_265330	putative cell-cycle-associated protein kinase GSK	1	0.12233	0.1217	0.967502	1691	1	-1.2943	0.87767	0.87804	0.999999	6181	0	-1.2943
TGGT1_252890	hypothetical protein	3	0.12265	0.21477	0.992065	1692	2	-0.32532	0.83719	0.83658	0.999999	5917	0	-0.32532
TGGT1_238260	hypothetical protein	6	0.12272	0.29115	0.997946	1693	3	-0.0025218	0.25731	0.45862	0.999999	2810	3	-0.0025218
TGGT1_257000	hypothetical protein	4	0.1228	0.25494	0.997551	1694	2	-0.10668	0.38495	0.53241	0.999999	3570	1	-0.10668
TGGT1_214835	hypothetical protein	9	0.12285	0.31971	0.997946	1695	5	-0.079123	0.80767	0.90378	0.999999	5760	1	-0.079123
TGGT1_319350	SAG-related sequence SRS17B	4	0.12312	0.25555	0.997946	1696	3	-0.35814	0.87721	0.8773	0.999999	6177	0	-0.35814
TGGT1_205720	Adenosine/AMP deaminase domain-containing protein	6	0.12313	0.29189	0.997946	1697	2	0.0925	0.33971	0.55245	0.999999	3320	3	0.0925
TGGT1_257640	hypothetical protein	1	0.12356	0.12296	0.967502	1698	1	-0.17434	0.87644	0.87685	0.999999	6173	0	-0.17434
TGGT1_203000	hypothetical protein	6	0.12391	0.29336	0.997946	1699	3	-0.032501	0.97172	0.97172	0.999999	6815	0	-0.032501
TGGT1_271850	hypothetical protein	5	0.12397	0.26529	0.997946	1700	2	0.12578	0.48189	0.63463	0.999999	4099	2	0.12578
TGGT1_250910	hypothetical protein	4	0.12398	0.2569	0.997946	1701	2	0.40272	0.0062289	0.021404	0.739312	179	2	0.40272
TGGT1_294980	hypothetical protein	7	0.12403	0.29751	0.997946	1702	2	-0.031597	0.76311	0.86304	0.999999	5516	1	-0.031597
TGGT1_286510	hypothetical protein	2	0.12405	0.20713	0.992065	1703	2	-0.2562	0.87595	0.87609	0.999999	6171	0	-0.2562
TGGT1_293690	profilin PRF	1	0.12427	0.12366	0.967502	1704	1	-0.337	0.87573	0.87619	0.999999	6169	0	-0.337
TGGT1_222060	hypothetical protein	3	0.12445	0.21714	0.992065	1705	2	-0.16305	0.9468	0.94679	0.999999	6615	0	-0.16305
TGGT1_266065	hypothetical protein	8	0.12448	0.32059	0.997946	1706	2	0.14569	0.0095831	0.042994	0.807934	250	5	0.14569
TGGT1_224170	SAG-related sequence SRS60A	4	0.1247	0.25818	0.997946	1707	2	-0.043062	0.030064	0.082385	0.885014	630	1	-0.043062
TGGT1_270975	hypothetical protein	3	0.12473	0.21749	0.992065	1708	2	-0.45134	0.91669	0.91622	0.999999	6405	0	-0.45134
TGGT1_258490	hypothetical protein	4	0.12501	0.25868	0.997946	1709	3	-0.14062	0.92712	0.92722	0.999999	6483	0	-0.14062
TGGT1_294790	hypothetical protein	7	0.12502	0.2993	0.997946	1710	2	0.21979	0.02737	0.095925	0.901935	589	5	0.21979
TGGT1_262450	hypothetical protein	4	0.12526	0.25909	0.997946	1711	2	0.2533	0.034211	0.090749	0.892266	696	2	0.2533
TGGT1_298090	Toxoplasma gondii family B protein	2	0.12535	0.20916	0.992065	1712	2	-0.40102	0.87465	0.87477	0.999999	6164	0	-0.40102
TGGT1_212770	hypothetical protein	6	0.12573	0.29685	0.997946	1713	2	0.1293	0.23668	0.43458	0.999999	2657	3	0.1293
TGGT1_246940	hypothetical protein	5	0.12575	0.2679	0.997946	1714	1	0.17678	0.19842	0.37344	0.999999	2345	3	0.17678
TGGT1_268270	hypothetical protein	6	0.12578	0.29694	0.997946	1715	4	-0.059366	0.95615	0.95595	0.999999	6683	0	-0.059366
TGGT1_408740	SAG-related sequence protein SRS59B	5	0.12602	0.26833	0.997946	1716	3	-0.16305	0.81118	0.83011	0.999999	5776	1	-0.16305
TGGT1_294808	hypothetical protein	8	0.1262	0.32314	0.997946	1717	3	0.093112	0.15971	0.37023	0.999999	2075	4	0.093112
TGGT1_321470	SAG-related sequence SRS12D	7	0.12621	0.30121	0.997946	1718	4	-0.16903	0.78098	0.87528	0.999999	5623	2	-0.16903
TGGT1_245710	putative phosphatidylinositol-4-phosphate 5-kinase	3	0.12632	0.21951	0.992065	1719	1	-0.03198	0.7939	0.79331	0.999999	5682	0	-0.03198
TGGT1_240090	putative rhoptry kinase family protein ROP34	9	0.12649	0.32615	0.997946	1720	5	-0.08091	0.64897	0.8304	0.999999	4967	2	-0.08091
TGGT1_230030	WD domain, G-beta repeat-containing protein	7	0.12675	0.30209	0.997946	1721	4	-0.082923	0.078039	0.21789	0.973747	1279	2	-0.082923
TGGT1_207110	hypothetical protein	1	0.12693	0.1264	0.970928	1722	1	-3.2853	0.87307	0.87349	0.999999	6158	0	-3.2853
TGGT1_270570	hypothetical protein	1	0.12693	0.1264	0.970928	1723	1	-3.2853	0.87307	0.87349	0.999999	6155	0	-3.2853
TGGT1_269190	glyceraldehyde-3-phosphate dehydrogenase GAPDH2	1	0.12693	0.1264	0.970928	1724	1	-2.3823	0.87307	0.87349	0.999999	6156	0	-2.3823
TGGT1_231480	putative GCN1	1	0.12693	0.1264	0.970928	1725	1	-3.2853	0.87307	0.87349	0.999999	6154	0	-3.2853
TGGT1_314295	ribosomal l25 family protein	1	0.12693	0.1264	0.970928	1726	1	-3.2853	0.87307	0.87349	0.999999	6153	0	-3.2853
TGGT1_241160	hemolysin-III related subfamily protein	1	0.12693	0.1264	0.970928	1727	1	-3.2853	0.87307	0.87349	0.999999	6157	0	-3.2853
TGGT1_233670	hypothetical protein	7	0.12713	0.30274	0.997946	1728	4	-0.11434	0.68436	0.81278	0.999999	5139	2	-0.11434
TGGT1_233450	SAG-related sequence SRS29A	9	0.12713	0.32736	0.997946	1729	3	0.13615	0.039119	0.13966	0.928028	761	5	0.13615
TGGT1_227940	hypothetical protein	6	0.12739	0.29999	0.997946	1730	4	-0.19549	0.9923	0.99222	0.999999	6976	0	-0.19549
TGGT1_262900	hypothetical protein	4	0.12744	0.26295	0.997946	1731	2	-0.050197	0.22285	0.36726	0.999999	2534	2	-0.050197
TGGT1_203600	hypothetical protein	5	0.12748	0.27051	0.997946	1732	3	-0.16745	0.45023	0.60837	0.999999	3934	2	-0.16745
TGGT1_224310	DHHC zinc finger domain-containing protein	4	0.12751	0.26307	0.997946	1733	2	-0.36306	0.071411	0.16271	0.950918	1192	1	-0.36306
TGGT1_221890	WD domain, G-beta repeat-containing protein	5	0.12756	0.27065	0.997946	1734	2	-0.75136	0.4431	0.60245	0.999999	3898	1	-0.75136
TGGT1_222430	HECT-domain (ubiquitin-transferase) domain-containing protein	2	0.12758	0.21263	0.992065	1735	1	0.14809	0.40384	0.42188	0.999999	3662	1	0.14809
TGGT1_244690	hypothetical protein	5	0.12763	0.27074	0.997946	1736	1	0.19023	0.1593	0.31725	0.999999	2072	3	0.19023
TGGT1_206630	hypothetical protein	4	0.12763	0.26329	0.997946	1737	3	-0.1357	0.016426	0.053452	0.820566	406	1	-0.1357
TGGT1_257030	hypothetical protein	5	0.12773	0.2709	0.997946	1738	3	-0.40943	0.56778	0.70813	0.999999	4540	1	-0.40943
TGGT1_252360	rhoptry kinase family protein ROP24 (incomplete catalytic triad)	6	0.12777	0.30066	0.997946	1739	3	0.0030463	0.3706	0.58705	0.999999	3485	3	0.0030463
TGGT1_232360	exonuclease	5	0.12789	0.27117	0.997946	1740	3	-0.11897	0.19144	0.36365	0.999999	2296	2	-0.11897
TGGT1_208750	RWD domain-containing protein	5	0.12792	0.2712	0.997946	1741	2	0.14033	0.21586	0.39769	0.999999	2484	2	0.14033
TGGT1_243210	DUF862 domain-containing protein	3	0.128	0.22163	0.992065	1742	1	0.0784	0.10441	0.19071	0.952651	1566	1	0.0784
TGGT1_214960	AP2 domain transcription factor AP2X-8	6	0.12809	0.30127	0.997946	1743	3	-0.39272	0.10643	0.2605	0.97949	1591	3	-0.39272
TGGT1_268730	glutaredoxin-related protein	2	0.12833	0.2138	0.992065	1744	2	-0.31053	0.87167	0.87186	0.999999	6146	0	-0.31053
TGGT1_318742	hypothetical protein	6	0.12841	0.30182	0.997946	1745	3	-0.11358	0.21509	0.40884	0.999999	2473	1	-0.11358
TGGT1_299060	sodium/hydrogen exchanger NHE2	3	0.1285	0.22225	0.992065	1746	2	-0.19565	0.52044	0.56333	0.999999	4292	1	-0.19565
TGGT1_314970	root hair defective 3 gtp-binding protein (rhd3) protein	2	0.12864	0.21428	0.992065	1747	1	-1.2896	0.35844	0.38519	0.999999	3412	1	-1.2896
TGGT1_217500	HMG (high mobility group) box domain-containing protein	6	0.1287	0.30232	0.997946	1748	3	-0.11756	0.91099	0.9134	0.999999	6374	1	-0.11756
TGGT1_410770	histone deacetylase SIR2-like protein	3	0.12871	0.22253	0.992065	1749	1	0.33386	0.20342	0.31738	0.999999	2389	2	0.33386
TGGT1_210778	hemimethylated DNA binding domain-containing protein	3	0.12888	0.22279	0.992065	1750	1	-1.066	0.45708	0.52293	0.999999	3970	1	-1.066
TGGT1_271870	zinc carboxypeptidase superfamily protein	4	0.12906	0.2656	0.997946	1751	3	-0.098329	0.17443	0.31861	0.999999	2173	1	-0.098329
TGGT1_288380	heat shock protein HSP90	2	0.12906	0.21497	0.992065	1752	2	-0.28708	0.87094	0.87111	0.999999	6141	0	-0.28708
TGGT1_320560	p25-alpha family protein	5	0.12907	0.2729	0.997946	1753	2	0.17413	0.24935	0.44378	0.999999	2761	2	0.17413
TGGT1_278440	putative SWI2/SNF2 Brahma	2	0.12935	0.21541	0.992065	1754	2	-1.6246	0.87065	0.87084	0.999999	6138	0	-1.6246
TGGT1_240930	MoaC family protein	6	0.12944	0.30371	0.997946	1755	3	-0.024245	0.35176	0.56586	0.999999	3374	3	-0.024245
TGGT1_316490	hypothetical protein	2	0.12945	0.21556	0.992065	1756	1	-0.15921	0.65024	0.65125	0.999999	4973	0	-0.15921
TGGT1_271270	hypothetical protein	5	0.12949	0.27353	0.997946	1757	2	0.16425	0.12139	0.26098	0.97949	1728	3	0.16425
TGGT1_259700	hypothetical protein	6	0.12951	0.30382	0.997946	1758	3	-0.095227	0.88016	0.89187	0.999999	6191	1	-0.095227
TGGT1_315230	hypothetical protein	5	0.12994	0.27419	0.997946	1759	2	-0.10341	0.40342	0.56949	0.999999	3659	1	-0.10341
TGGT1_306230	hypothetical protein	3	0.12994	0.22421	0.992065	1760	1	0.032193	0.49901	0.54935	0.999999	4192	1	0.032193
TGGT1_234390	hypothetical protein	3	0.12995	0.22423	0.992065	1761	2	-0.21304	0.88954	0.88903	0.999999	6236	0	-0.21304
TGGT1_264220	hypothetical protein	4	0.13004	0.26729	0.997946	1762	2	-0.47249	0.28614	0.43165	0.999999	2986	2	-0.47249
TGGT1_287960	hypothetical protein	8	0.1301	0.32876	0.997946	1763	3	0.095283	0.28082	0.53007	0.999999	2951	3	0.095283
TGGT1_236510	hypothetical protein	1	0.13014	0.12952	0.971015	1764	1	-0.40577	0.86986	0.87023	0.999999	6131	0	-0.40577
TGGT1_240610	hypothetical protein	8	0.13044	0.32925	0.997946	1765	3	-0.014712	0.5621	0.76676	0.999999	4502	3	-0.014712
TGGT1_276980	hypothetical protein	5	0.13052	0.27506	0.997946	1766	2	-0.10315	0.28157	0.47226	0.999999	2953	2	-0.10315
TGGT1_221210	cyclophilin	6	0.13054	0.30573	0.997946	1767	4	-0.4139	0.88836	0.897	0.999999	6226	1	-0.4139
TGGT1_202790	dihydrouridine synthase (dus) protein	5	0.13057	0.27514	0.997946	1768	2	-0.051938	0.19144	0.36365	0.999999	2293	1	-0.051938
TGGT1_247305	hypothetical protein	8	0.13066	0.32956	0.997946	1769	4	0.01571	0.14614	0.35112	0.999999	1962	4	0.01571
TGGT1_313990	CBF/Mak21 family protein	1	0.1308	0.13021	0.971015	1770	1	-1.0024	0.8692	0.86958	0.999999	6128	0	-1.0024
TGGT1_261075	hypothetical protein	4	0.13129	0.26934	0.997946	1771	3	-0.11959	0.25981	0.4052	0.999999	2824	1	-0.11959
TGGT1_297660	hypothetical protein	6	0.13134	0.3072	0.997946	1772	2	-0.047613	0.14469	0.32387	0.999999	1953	1	-0.047613
TGGT1_319380	hypothetical protein	5	0.13138	0.27636	0.997946	1773	3	-0.15759	0.92531	0.92527	0.999999	6468	0	-0.15759
TGGT1_285520	RNA cap guanine-N2 methyltransferase	3	0.13171	0.22654	0.992065	1774	2	-0.16618	0.68326	0.68674	0.999999	5131	1	-0.16618
TGGT1_313150	DUF89/Fructose bisphosphatase	4	0.13181	0.2702	0.997946	1775	1	-0.0032915	0.60699	0.6756	0.999999	4730	1	-0.0032915
TGGT1_294390	putative myosin light chain MLC4	6	0.13185	0.30813	0.997946	1776	4	-0.38393	0.63067	0.76386	0.999999	4875	2	-0.38393
TGGT1_233010	putative cell-cycle-assocaited protein kinase ERK7	5	0.13199	0.27731	0.997946	1777	2	-0.09186	0.45538	0.61268	0.999999	3961	2	-0.09186
TGGT1_305250	hypothetical protein	7	0.13206	0.31099	0.997946	1778	4	-0.05482	0.082037	0.22504	0.973747	1324	3	-0.05482
TGGT1_201730	hypothetical protein	6	0.13215	0.3086	0.997946	1779	4	-0.10453	0.76497	0.83875	0.999999	5524	1	-0.10453
TGGT1_225410	histone H3 centromeric CENH3	2	0.13218	0.21956	0.992065	1780	2	-0.18519	0.86782	0.86807	0.999999	6122	0	-0.18519
TGGT1_212060	hypothetical protein	5	0.13237	0.27792	0.997946	1781	3	-0.062657	0.80366	0.82543	0.999999	5741	1	-0.062657
TGGT1_235380	hypothetical protein	9	0.13259	0.33716	0.997946	1782	4	-0.073982	0.53337	0.75487	0.999999	4363	1	-0.073982
TGGT1_268835	hypothetical protein	3	0.13274	0.22793	0.992065	1783	2	-0.16282	0.37707	0.47665	0.999999	3527	1	-0.16282
TGGT1_215165	hypothetical protein	7	0.13288	0.31238	0.997946	1784	4	-0.12307	0.83225	0.89229	0.999999	5898	1	-0.12307
TGGT1_294230	hypothetical protein	2	0.13312	0.22028	0.992065	1785	1	-0.0024574	0.2759	0.32163	0.999999	2925	1	-0.0024574
TGGT1_278245	hypothetical protein	6	0.13323	0.31033	0.997946	1786	2	0.21013	0.043874	0.13145	0.928028	837	4	0.21013
TGGT1_294570	rhodanese family domain-containing protein	4	0.13332	0.27273	0.997946	1787	1	0.25744	0.012338	0.04096	0.803752	315	2	0.25744
TGGT1_246100	putative phosducin	2	0.13342	0.22052	0.992065	1788	1	-0.91159	0.85856	0.85873	0.999999	6052	0	-0.91159
TGGT1_315240	hypothetical protein	4	0.13372	0.27345	0.997946	1789	2	-0.34992	0.87945	0.87961	0.999999	6188	0	-0.34992
TGGT1_285750	6,7-dihydropteridine reductase	6	0.13382	0.31101	0.997946	1790	3	-0.11643	0.60487	0.74534	0.999999	4718	1	-0.11643
TGGT1_408680	hypothetical protein	8	0.13386	0.33421	0.997946	1791	3	0.014787	0.17216	0.38772	0.999999	2161	4	0.014787
TGGT1_309530	hypothetical protein	4	0.13394	0.27384	0.997946	1792	2	-0.077058	0.33268	0.47921	0.999999	3287	2	-0.077058
TGGT1_285410	putative calmodulin-binding carboxy-terminal kinesin-like family protein	4	0.13401	0.27396	0.997946	1793	2	-0.0096922	0.26215	0.40747	0.999999	2840	2	-0.0096922
TGGT1_272740	DNA-directed RNA polymerase III RPC2	1	0.13421	0.13356	0.973783	1794	1	-0.8882	0.86579	0.86618	0.999999	6114	0	-0.8882
TGGT1_269640	hypothetical protein	8	0.13436	0.33497	0.997946	1795	2	0.19169	0.071605	0.21133	0.973747	1195	4	0.19169
TGGT1_219660	hypothetical protein	6	0.1344	0.31174	0.997946	1796	3	-0.14672	0.40909	0.61441	0.999999	3700	2	-0.14672
TGGT1_224650	mRNA capping enzyme, beta chain protein	2	0.13456	0.22129	0.992065	1797	1	-0.38736	0.84766	0.84784	0.999999	5993	0	-0.38736
TGGT1_265150	hypothetical protein	2	0.13474	0.22141	0.992065	1798	1	0.094852	0.076439	0.13219	0.928028	1255	1	0.094852
TGGT1_269350	hypothetical protein	2	0.1348	0.22146	0.992065	1799	1	-0.28787	0.63741	0.63837	0.999999	4910	0	-0.28787
TGGT1_210450	hypothetical protein	6	0.13495	0.31243	0.997946	1800	3	0.015786	0.11517	0.27716	0.989951	1675	2	0.015786
TGGT1_202255	hypothetical protein	5	0.13513	0.28205	0.997946	1801	3	-0.20678	0.94148	0.94139	0.999999	6581	0	-0.20678
TGGT1_219640	hypothetical protein	4	0.13529	0.27621	0.997946	1802	2	-0.88657	0.86984	0.86995	0.999999	6130	0	-0.88657
TGGT1_261390	hypothetical protein	9	0.13534	0.34216	0.997946	1803	2	0.22335	0.011528	0.053444	0.820566	293	6	0.22335
TGGT1_286735	hypothetical protein	6	0.1354	0.31299	0.997946	1804	3	0.03546	0.11559	0.27791	0.990301	1676	3	0.03546
TGGT1_257060	translation initiation factor sui1 protein	3	0.13553	0.23155	0.992065	1805	2	-0.80755	0.9468	0.94679	0.999999	6617	0	-0.80755
TGGT1_260850	putative mitochondrial import inner membrane translocase subunit TIM10	8	0.13567	0.33685	0.997946	1806	3	0.23553	0.1141	0.30096	0.999717	1657	5	0.23553
TGGT1_288310	hypothetical protein	7	0.136	0.31777	0.997946	1807	2	0.10106	0.1852	0.39472	0.999999	2249	4	0.10106
TGGT1_289090	hypothetical protein	4	0.1361	0.27762	0.997946	1808	1	0.099396	0.1957	0.34014	0.999999	2325	1	0.099396
TGGT1_362420	hypothetical protein	9	0.13615	0.34356	0.997946	1809	3	-0.019781	0.7547	0.88157	0.999999	5479	2	-0.019781
TGGT1_462972	hypothetical protein	5	0.13622	0.28365	0.997946	1810	3	-0.12283	0.12009	0.25902	0.97949	1712	2	-0.12283
TGGT1_204390	hypothetical protein	8	0.13636	0.33785	0.997946	1811	3	0.26697	0.095709	0.26337	0.981992	1466	5	0.26697
TGGT1_224070	hypothetical protein	2	0.13642	0.22251	0.992065	1812	1	-0.7962	0.11305	0.19029	0.952651	1644	1	-0.7962
TGGT1_321480	SAG-related sequence SRS12B	6	0.13647	0.31437	0.997946	1813	2	0.073027	0.59669	0.73945	0.999999	4683	2	0.073027
TGGT1_269140	transport protein particle component, Bet3 domain-containing protein	1	0.13668	0.13605	0.976396	1814	1	-1.8322	0.86332	0.86362	0.999999	6105	0	-1.8322
TGGT1_225840	hypothetical protein	4	0.13691	0.27905	0.997946	1815	2	0.0082167	0.62203	0.6834	0.999999	4785	1	0.0082167
TGGT1_278882	GDA1/CD39 (nucleoside phosphatase) family protein	7	0.13701	0.31942	0.997946	1816	4	-0.10665	0.13705	0.31922	0.999999	1885	3	-0.10665
TGGT1_235140	hypothetical protein	7	0.13736	0.32001	0.997946	1817	4	-0.14353	0.85218	0.89887	0.999999	6019	1	-0.14353
TGGT1_276880	hypothetical protein	7	0.13742	0.32013	0.997946	1818	3	-0.027281	0.13426	0.31445	0.999999	1848	2	-0.027281
TGGT1_269780	putative ADP-ribosylation factor	3	0.13751	0.2341	0.992065	1819	1	0.057686	0.057779	0.12815	0.928028	1027	1	0.057686
TGGT1_256050	signal recognition particle 14kd protein	4	0.13752	0.28009	0.997946	1820	2	0.38069	0.026588	0.075356	0.872112	576	2	0.38069
TGGT1_301240	hypothetical protein	5	0.13759	0.28573	0.997946	1821	2	0.055047	0.88267	0.88357	0.999999	6204	1	0.055047
TGGT1_240400	hypothetical protein	2	0.13774	0.22347	0.992065	1822	1	-0.2742	0.85856	0.85873	0.999999	6058	0	-0.2742
TGGT1_247440	hypothetical protein	7	0.13775	0.32067	0.997946	1823	4	-0.096126	0.50237	0.71261	0.999999	4210	1	-0.096126
TGGT1_227860	hypothetical protein	1	0.13792	0.13729	0.976396	1824	1	-1.8833	0.86208	0.86238	0.999999	6102	0	-1.8833
TGGT1_261018	kelch repeat-containing protein	5	0.13793	0.28623	0.997946	1825	2	-0.0061197	0.1508	0.30488	0.999717	2004	2	-0.0061197
TGGT1_269320	hypothetical protein	3	0.13795	0.23465	0.992065	1826	1	0.37667	0.045637	0.10994	0.915024	860	2	0.37667
TGGT1_293020	hypothetical protein	5	0.13799	0.28631	0.997946	1827	3	-0.08729	0.45706	0.61409	0.999999	3968	2	-0.08729
TGGT1_214420	hypothetical protein	7	0.13805	0.32117	0.997946	1828	2	-0.01237	0.9562	0.95608	0.999999	6684	1	-0.01237
TGGT1_206620	hypothetical protein	6	0.13821	0.31657	0.997946	1829	3	-0.0054833	0.53366	0.69588	0.999999	4365	2	-0.0054833
TGGT1_267660	hypothetical protein	4	0.13829	0.28143	0.997946	1830	2	-0.35954	0.24507	0.38989	0.999999	2722	1	-0.35954
TGGT1_287200	hypothetical protein	3	0.13839	0.2352	0.992065	1831	1	0.083349	0.7273	0.72713	0.999999	5359	1	0.083349
TGGT1_251610	hypothetical protein	1	0.13871	0.13817	0.976396	1832	1	-1.9462	0.86129	0.8616	0.999999	6100	0	-1.9462
TGGT1_286460	hypothetical protein	8	0.13871	0.34121	0.997946	1833	3	0.015182	0.27849	0.52716	0.999999	2941	2	0.015182
TGGT1_254870	hypothetical protein	7	0.13888	0.32254	0.997946	1834	3	0.076387	0.2111	0.43415	0.999999	2446	3	0.076387
TGGT1_239420	protein kinase	3	0.13941	0.23649	0.992065	1835	2	-0.46822	0.72276	0.72281	0.999999	5337	1	-0.46822
TGGT1_229190	hypothetical protein	3	0.13941	0.23649	0.992065	1836	2	-0.83511	0.59008	0.6119	0.999999	4652	1	-0.83511
TGGT1_243465	hypothetical protein	3	0.13941	0.23649	0.992065	1837	2	-0.19534	0.015942	0.04124	0.803752	394	1	-0.19534
TGGT1_259840	hypothetical protein	4	0.13944	0.28332	0.997946	1838	2	-0.71851	0.84431	0.84449	0.999999	5968	0	-0.71851
TGGT1_252395	hypothetical protein	5	0.13945	0.2885	0.997946	1839	2	-0.10531	0.48559	0.63778	0.999999	4119	2	-0.10531
TGGT1_218540	putative peptidase S15	5	0.13968	0.28882	0.997946	1840	2	-0.086517	0.96023	0.96014	0.999999	6725	0	-0.086517
TGGT1_287040	hypothetical protein	5	0.13969	0.28883	0.997946	1841	3	-0.16606	0.37168	0.54366	0.999999	3491	2	-0.16606
TGGT1_268670	hypothetical protein	9	0.13976	0.3499	0.997946	1842	5	-0.076199	0.53115	0.75347	0.999999	4351	2	-0.076199
TGGT1_228120	hypothetical protein	1	0.13978	0.13927	0.976396	1843	1	-1.0902	0.86022	0.86054	0.999999	6094	0	-1.0902
TGGT1_309025	hypothetical protein	7	0.1398	0.32402	0.997946	1844	4	-0.19841	0.73393	0.84372	0.999999	5394	1	-0.19841
TGGT1_258230	rhoptry kinase family protein ROP20	4	0.14003	0.28424	0.997946	1845	2	-0.039509	0.29001	0.43565	0.999999	3002	2	-0.039509
TGGT1_203180	leucine rich repeat-containing protein	4	0.14014	0.28433	0.997946	1846	2	-0.12422	0.74017	0.75581	0.999999	5422	1	-0.12422
TGGT1_254840	tetratricopeptide repeat-containing protein	1	0.14015	0.13964	0.976396	1847	1	-0.257	0.85985	0.8602	0.999999	6092	0	-0.257
TGGT1_259180	CBS family protein	5	0.1403	0.2898	0.997946	1848	3	-0.22161	0.79027	0.81727	0.999999	5665	1	-0.22161
TGGT1_283840	GATA zinc finger domain-containing protein	2	0.1405	0.22537	0.992065	1849	1	0.0091438	0.36433	0.38988	0.999999	3441	1	0.0091438
TGGT1_288045	hypothetical protein	5	0.1407	0.29037	0.997946	1850	3	-0.11216	0.72447	0.78362	0.999999	5346	1	-0.11216
TGGT1_222948	hypothetical protein	9	0.14074	0.35155	0.997946	1851	5	-0.10048	0.12253	0.31882	0.999999	1740	3	-0.10048
TGGT1_248570	hypothetical protein	3	0.14096	0.23849	0.992065	1852	2	-0.47821	0.87489	0.87441	0.999999	6166	0	-0.47821
TGGT1_242320	B-box zinc finger domain-containing protein	2	0.14116	0.2258	0.992065	1853	1	-0.071727	0.73201	0.73287	0.999999	5389	0	-0.071727
TGGT1_259965	putative Bardet-Biedl syndrome 5	4	0.14129	0.28551	0.997946	1854	1	0.14482	0.016462	0.053563	0.820566	408	2	0.14482
TGGT1_207840	ribosomal protein RPS17	2	0.14134	0.2259	0.992065	1855	1	-0.23771	0.79454	0.79494	0.999999	5687	0	-0.23771
TGGT1_245520	hypothetical protein	1	0.14136	0.14091	0.976396	1856	1	-3.1136	0.85864	0.859	0.999999	6087	0	-3.1136
TGGT1_288830	NADH dehydrogenase (NDH2-II)	1	0.14136	0.14091	0.976396	1857	1	-3.1136	0.85864	0.859	0.999999	6086	0	-3.1136
TGGT1_209640	hypothetical protein	1	0.14136	0.14091	0.976396	1858	1	-3.1136	0.85864	0.859	0.999999	6085	0	-3.1136
TGGT1_272180	3-oxo-5-alpha-steroid 4-dehydrogenase	1	0.14136	0.14091	0.976396	1859	1	-3.1136	0.85864	0.859	0.999999	6084	0	-3.1136
TGGT1_309095	hypothetical protein	8	0.14157	0.34533	0.997946	1860	2	-0.0072835	0.4331	0.66635	0.999999	3854	2	-0.0072835
TGGT1_221180	hypothetical protein	7	0.14214	0.32785	0.997946	1861	4	-0.20583	0.92317	0.93089	0.999999	6453	1	-0.20583
TGGT1_293820	calpain family cysteine protease domain-containing protein	3	0.14221	0.24007	0.993535	1862	2	-0.70768	0.84929	0.84855	0.999999	6005	0	-0.70768
TGGT1_261980	gorasp2-prov protein	5	0.14229	0.29276	0.997946	1863	1	0.10137	0.095102	0.22045	0.973747	1458	1	0.10137
TGGT1_289260	hypothetical protein	3	0.14237	0.24028	0.993535	1864	1	0.26425	0.37982	0.47821	0.999999	3547	1	0.26425
TGGT1_311430	fibrillarin	2	0.14259	0.22678	0.992065	1865	1	-0.28953	0.42381	0.4386	0.999999	3792	1	-0.28953
TGGT1_249800	hypothetical protein	6	0.14276	0.3222	0.997946	1866	2	-0.068943	0.638	0.76932	0.999999	4916	2	-0.068943
TGGT1_267750	hypothetical protein	5	0.14288	0.2936	0.997946	1867	3	-0.14528	0.47441	0.62848	0.999999	4052	1	-0.14528
TGGT1_257925	hypothetical protein	5	0.14292	0.29366	0.997946	1868	3	-0.12292	0.71664	0.77993	0.999999	5294	1	-0.12292
TGGT1_272593	hypothetical protein	9	0.14322	0.35583	0.997946	1869	4	0.17518	0.018818	0.079202	0.882706	444	5	0.17518
TGGT1_223800	hypothetical protein	5	0.14329	0.29421	0.997946	1870	2	-0.014881	0.15421	0.3099	0.999717	2032	1	-0.014881
TGGT1_289580	strictosidine synthase subfamily protein	5	0.14343	0.29441	0.997946	1871	2	-0.015807	0.53267	0.67761	0.999999	4358	2	-0.015807
TGGT1_294785	zinc finger (CCCH type) motif-containing protein	8	0.14353	0.34807	0.997946	1872	4	-0.063679	0.231	0.4668	0.999999	2618	2	-0.063679
TGGT1_203690	AP2 domain transcription factor AP2VIIa-5	3	0.14416	0.24262	0.993535	1873	2	-0.26624	0.17342	0.27973	0.990569	2168	1	-0.26624
TGGT1_310215	hypothetical protein	7	0.14421	0.33108	0.997946	1874	4	-0.055078	0.1216	0.2932	0.999717	1732	2	-0.055078
TGGT1_215350	hypothetical protein	5	0.14429	0.29565	0.997946	1875	2	0.019248	0.48589	0.63801	0.999999	4121	2	0.019248
TGGT1_305830	EF hand domain-containing protein	7	0.14429	0.33123	0.997946	1876	3	-0.036055	0.1378	0.32047	0.999999	1888	3	-0.036055
TGGT1_300052	hypothetical protein	7	0.14429	0.33123	0.997946	1877	2	0.0049154	0.067759	0.1993	0.962663	1164	3	0.0049154
TGGT1_272010	Gar1 protein RNA binding region protein	3	0.14434	0.24287	0.993535	1878	2	-0.47901	0.43989	0.51256	0.999999	3887	1	-0.47901
TGGT1_310060	small nuclease	7	0.14434	0.33131	0.997946	1879	4	-0.16135	0.99484	0.99482	0.999999	6999	0	-0.16135
TGGT1_212930	NifU family domain-containing protein	5	0.14443	0.29585	0.997946	1880	3	-0.10202	0.22748	0.41376	0.999999	2574	2	-0.10202
TGGT1_270925	hypothetical protein	9	0.14449	0.35806	0.997946	1881	2	0.17307	0.022541	0.090628	0.892266	511	6	0.17307
TGGT1_233390	hypothetical protein	8	0.1445	0.34943	0.997946	1882	3	0.0043637	0.75501	0.86771	0.999999	5481	1	0.0043637
TGGT1_213400	zinc finger (CCCH type) motif-containing protein	4	0.14454	0.28877	0.997946	1883	2	-0.14891	0.83673	0.83692	0.999999	5914	0	-0.14891
TGGT1_307070	hypothetical protein	5	0.14473	0.29632	0.997946	1884	3	-0.097505	0.89355	0.89384	0.999999	6263	1	-0.097505
TGGT1_214610	hypothetical protein	3	0.14479	0.24346	0.993535	1885	2	-0.25943	0.4819	0.53831	0.999999	4100	1	-0.25943
TGGT1_225960	STE kinase	5	0.14481	0.29643	0.997946	1886	3	-0.26671	0.83859	0.84799	0.999999	5928	1	-0.26671
TGGT1_248500	hypothetical protein	1	0.14486	0.14444	0.981169	1887	1	-0.67898	0.85514	0.85539	0.999999	6039	0	-0.67898
TGGT1_269240	actin-like family protein	3	0.1449	0.2436	0.993535	1888	2	-0.19706	0.37247	0.47408	0.999999	3497	1	-0.19706
TGGT1_207950	hypothetical protein	6	0.14503	0.3251	0.997946	1889	2	0.054763	0.31411	0.52364	0.999999	3156	3	0.054763
TGGT1_258060	putative myosin heavy chain	2	0.14516	0.22852	0.992065	1890	1	-0.82917	0.24979	0.30234	0.999717	2763	1	-0.82917
TGGT1_202020	DnAK-TPR	8	0.14517	0.35038	0.997946	1891	4	-0.051588	0.27538	0.52312	0.999999	2922	2	-0.051588
TGGT1_262800	hypothetical protein	5	0.14527	0.29711	0.997946	1892	3	-0.25992	0.72227	0.7826	0.999999	5332	1	-0.25992
TGGT1_315760	AP2 domain transcription factor AP2XI-4	3	0.1453	0.24409	0.993535	1893	2	-0.14024	0.63079	0.64295	0.999999	4876	1	-0.14024
TGGT1_252300	hypothetical protein	3	0.14538	0.24422	0.993535	1894	1	-0.19742	0.9169	0.91641	0.999999	6407	0	-0.19742
TGGT1_220310	hypothetical protein	8	0.1454	0.35076	0.997946	1895	2	-0.024345	0.40856	0.64715	0.999999	3693	3	-0.024345
TGGT1_233320	hypothetical protein	5	0.14542	0.29733	0.997946	1896	3	-0.14091	0.63581	0.74681	0.999999	4901	1	-0.14091
TGGT1_221610	ubiquitin carboxyl-terminal hydrolase	3	0.14547	0.24431	0.993535	1897	2	-0.10197	0.9509	0.95109	0.999999	6645	0	-0.10197
TGGT1_272383	hypothetical protein	7	0.14548	0.33306	0.997946	1898	3	-0.033246	0.96619	0.96586	0.999999	6766	0	-0.033246
TGGT1_267160	SAG-related sequence SRS38D	8	0.14563	0.35108	0.997946	1899	2	0.02058	0.42268	0.65829	0.999999	3788	3	0.02058
TGGT1_264230	hypothetical protein	1	0.14573	0.14528	0.981169	1900	1	-0.42196	0.85427	0.85454	0.999999	6031	0	-0.42196
TGGT1_276100	hypothetical protein	3	0.14582	0.24478	0.993535	1901	1	0.10371	0.24714	0.37148	0.999999	2746	2	0.10371
TGGT1_409610	hypothetical protein	8	0.14583	0.35136	0.997946	1902	3	0.00080162	0.22254	0.45561	0.999999	2533	3	0.00080162
TGGT1_270660	hypothetical protein	6	0.146	0.3263	0.997946	1903	3	0.0079106	0.27775	0.48197	0.999999	2932	3	0.0079106
TGGT1_215450	aquaporin 1	6	0.14601	0.32631	0.997946	1904	3	0.083444	0.22312	0.41832	0.999999	2537	3	0.083444
TGGT1_312500	hypothetical protein	6	0.14601	0.32631	0.997946	1905	3	-0.23904	0.049406	0.14372	0.928028	915	2	-0.23904
TGGT1_297700	hypothetical protein	5	0.14618	0.29839	0.997946	1906	2	-0.069457	0.18365	0.35252	0.999999	2231	2	-0.069457
TGGT1_270380	ribosomal protein RPS13	1	0.14628	0.14581	0.981169	1907	1	-0.3603	0.85372	0.85398	0.999999	6027	0	-0.3603
TGGT1_285850	peptidyl-prolyl cis-trans isomerase, FKBP-type domain-containing protein	5	0.14636	0.29866	0.997946	1908	2	0.29034	0.17697	0.34301	0.999999	2183	2	0.29034
TGGT1_223410	putative eukaryotic initiation factor-4E	2	0.14647	0.22943	0.992065	1909	1	-1.4318	0.81393	0.81422	0.999999	5794	0	-1.4318
TGGT1_250685	hypothetical protein	8	0.14655	0.35242	0.997946	1910	2	0.1732	0.055715	0.17504	0.952651	991	5	0.1732
TGGT1_207040	hypothetical protein	1	0.14702	0.14658	0.981169	1911	1	-0.50974	0.85298	0.85322	0.999999	6025	0	-0.50974
TGGT1_226580	hypothetical protein	1	0.14709	0.14665	0.981169	1912	1	-2.0459	0.85291	0.85317	0.999999	6024	0	-2.0459
TGGT1_232350	lactate dehydrogenase LDH1	7	0.1472	0.3358	0.997946	1913	4	-0.094296	0.61097	0.77027	0.999999	4743	2	-0.094296
TGGT1_300250	MtN3/saliva family protein	6	0.14752	0.32815	0.997946	1914	3	-0.16938	0.056917	0.15996	0.949623	1012	2	-0.16938
TGGT1_204360	subtilisin SUB4	6	0.14795	0.32868	0.997946	1915	3	-0.24042	0.21208	0.40532	0.999999	2457	1	-0.24042
TGGT1_240330		6	0.14803	0.32878	0.997946	1916	3	-0.11361	0.50668	0.67778	0.999999	4225	1	-0.11361
TGGT1_297150	MORN repeat-containing protein	4	0.14816	0.29261	0.997946	1917	2	-0.13724	0.88801	0.88794	0.999999	6224	0	-0.13724
TGGT1_291320	hypothetical protein	4	0.14816	0.29261	0.997946	1918	2	-0.75125	0.13471	0.27519	0.988815	1851	1	-0.75125
TGGT1_262410	WD domain, G-beta repeat-containing protein	2	0.14823	0.23068	0.992065	1919	1	-2.0014	0.72617	0.72702	0.999999	5355	0	-2.0014
TGGT1_320680	AP2 domain transcription factor AP2IV-2	5	0.14827	0.30146	0.997946	1920	3	-0.13801	0.10023	0.22853	0.973958	1517	2	-0.13801
TGGT1_202190	hypothetical protein	4	0.14852	0.29298	0.997946	1921	2	0.11159	0.055532	0.13257	0.928028	990	2	0.11159
TGGT1_315740	SAG-related sequence SRS54	6	0.14859	0.32944	0.997946	1922	1	0.044197	0.21722	0.41134	0.999999	2497	3	0.044197
TGGT1_201720	putative protein c9orf32	3	0.14868	0.2484	0.994996	1923	2	-0.44519	0.763	0.7625	0.999999	5515	0	-0.44519
TGGT1_288030	hypothetical protein	8	0.14869	0.35538	0.997946	1924	4	-0.096694	0.96033	0.96255	0.999999	6726	1	-0.096694
TGGT1_228320	hypothetical protein	1	0.14886	0.14842	0.984827	1925	1	-0.40045	0.85114	0.8513	0.999999	6015	0	-0.40045
TGGT1_251840	hypothetical protein	8	0.14891	0.35569	0.997946	1926	4	-0.10546	0.93559	0.94842	0.999999	6544	1	-0.10546
TGGT1_244300	hypothetical protein	3	0.14903	0.24888	0.994996	1927	2	-0.58227	0.48395	0.53962	0.999999	4109	1	-0.58227
TGGT1_233260	putative GTP-binding protein	5	0.14909	0.30267	0.997946	1928	3	-0.2135	0.54753	0.6906	0.999999	4430	1	-0.2135
TGGT1_258820	hypothetical protein	5	0.14909	0.30267	0.997946	1929	2	0.14238	0.19595	0.36999	0.999999	2329	3	0.14238
TGGT1_310870	putative integral membrane protein	5	0.14909	0.30267	0.997946	1930	3	-0.29746	0.97291	0.97287	0.999999	6825	0	-0.29746
TGGT1_236560	hypothetical protein	5	0.14909	0.30267	0.997946	1931	2	-0.07101	0.48693	0.63892	0.999999	4126	1	-0.07101
TGGT1_238930	hypothetical protein	3	0.1493	0.24919	0.994996	1932	1	0.094984	0.7316	0.73126	0.999999	5385	1	0.094984
TGGT1_258458	hypothetical protein	6	0.14944	0.33047	0.997946	1933	2	-0.071523	0.1925	0.38193	0.999999	2302	2	-0.071523
TGGT1_222935	hypothetical protein	6	0.14954	0.33059	0.997946	1934	3	0.0042051	0.24591	0.4454	0.999999	2735	3	0.0042051
TGGT1_248260	hypothetical protein	6	0.14959	0.33066	0.997946	1935	3	-0.17362	0.52968	0.69321	0.999999	4336	2	-0.17362
TGGT1_251560	hypothetical protein	3	0.14973	0.24974	0.994996	1936	2	-0.42477	0.36692	0.47106	0.999999	3458	1	-0.42477
TGGT1_320450	ribosome biogenesis regulatory protein (rrs1) protein	6	0.14978	0.33091	0.997946	1937	2	0.011555	0.25087	0.45109	0.999999	2766	3	0.011555
TGGT1_281510	putative ribonuclease H1 large subunit	2	0.14981	0.23173	0.992065	1938	1	-0.24828	0.7381	0.73909	0.999999	5412	0	-0.24828
TGGT1_286710	zinc finger, c2h2 type domain-containing protein	3	0.14987	0.24991	0.994996	1939	2	-0.13119	0.70157	0.70319	0.999999	5222	1	-0.13119
TGGT1_211330	methionine aminopeptidase	3	0.14987	0.24991	0.994996	1940	1	0.38216	0.22784	0.34765	0.999999	2580	2	0.38216
TGGT1_247760	AMP-binding enzyme domain-containing protein	5	0.14994	0.3039	0.997946	1941	3	-0.16796	0.05931	0.16218	0.950918	1045	1	-0.16796
TGGT1_244610	zinc finger, C3HC4 type (RING finger) domain-containing protein	6	0.14995	0.3311	0.997946	1942	1	0.26162	0.040649	0.12438	0.928028	784	3	0.26162
TGGT1_238440	SAG-related sequence SRS22A	4	0.14998	0.29442	0.997946	1943	2	-0.096866	0.77594	0.78277	0.999999	5594	1	-0.096866
TGGT1_261560	Tat binding protein 1(TBP-1)-interacting protein TBPIP	7	0.15011	0.3406	0.997946	1944	2	-0.024344	0.91222	0.92455	0.999999	6378	1	-0.024344
TGGT1_205370	hypothetical protein	7	0.15031	0.3409	0.997946	1945	2	0.086445	0.39866	0.61906	0.999999	3634	3	0.086445
TGGT1_255930	hypothetical protein	5	0.15039	0.3046	0.997946	1946	2	0.025359	0.57654	0.71584	0.999999	4578	1	0.025359
TGGT1_311815	hypothetical protein	6	0.15045	0.33167	0.997946	1947	2	-0.052361	0.53612	0.69761	0.999999	4377	1	-0.052361
TGGT1_228490	hypothetical protein	2	0.15046	0.23218	0.992065	1948	1	-1.6181	0.85856	0.85873	0.999999	6056	0	-1.6181
TGGT1_301218	hypothetical protein	5	0.15082	0.30521	0.997946	1949	2	-0.049924	0.5075	0.6562	0.999999	4227	1	-0.049924
TGGT1_301180	SAG-related sequence SRS19F	6	0.15085	0.33212	0.997946	1950	3	-2.3556e-05	0.12365	0.29286	0.999717	1748	3	-2.3556e-05
TGGT1_264150	hypothetical protein	7	0.1509	0.34189	0.997946	1951	2	-0.0034866	0.58681	0.75679	0.999999	4642	2	-0.0034866
TGGT1_294330	EGF family domain-containing protein	5	0.151	0.30548	0.997946	1952	3	-0.11832	0.26758	0.46115	0.999999	2866	2	-0.11832
TGGT1_203570	acyltransferase domain-containing protein	6	0.15113	0.33243	0.997946	1953	3	-0.095424	0.16825	0.35259	0.999999	2137	2	-0.095424
TGGT1_215380	hypothetical protein	5	0.15129	0.30594	0.997946	1954	3	-0.10715	0.61001	0.73765	0.999999	4741	1	-0.10715
TGGT1_261700	hypothetical protein	7	0.15149	0.34282	0.997946	1955	3	-0.03919	0.76884	0.86692	0.999999	5556	1	-0.03919
TGGT1_242000	DUF51 family protein	9	0.15167	0.37028	0.997946	1956	5	-0.085581	0.88126	0.9403	0.999999	6198	2	-0.085581
TGGT1_200295	hypothetical protein	6	0.15168	0.33309	0.997946	1957	3	-0.14867	0.839	0.86908	0.999999	5931	1	-0.14867
TGGT1_222305	hypothetical protein	3	0.15199	0.25256	0.996644	1958	1	0.0041324	0.50227	0.55146	0.999999	4209	1	0.0041324
TGGT1_244020	activator of hsp90 atpase 1 family protein	4	0.15207	0.2965	0.997946	1959	1	0.041477	0.061785	0.14457	0.928028	1087	2	0.041477
TGGT1_239490	dehydrogenase E1 component family protein	1	0.15209	0.15167	0.992065	1960	1	-0.41839	0.84791	0.8482	0.999999	5995	0	-0.41839
TGGT1_249425	hypothetical protein	10	0.15221	0.38166	0.997946	1961	3	0.084313	0.22835	0.49176	0.999999	2584	5	0.084313
TGGT1_288860	RuvB family 2 protein	2	0.15243	0.23356	0.992065	1962	1	0.24539	0.094683	0.16179	0.950918	1453	1	0.24539
TGGT1_281990	Nicotinamidase	8	0.15248	0.3608	0.997946	1963	4	-0.090601	0.39608	0.6372	0.999999	3618	2	-0.090601
TGGT1_304690	hypothetical protein	4	0.15264	0.29705	0.997946	1964	2	-0.013404	0.49125	0.62117	0.999999	4156	1	-0.013404
TGGT1_246130	serpin (serine proteinase inhibitor) superfamily protein	9	0.15278	0.37217	0.997946	1965	5	-0.081865	0.14993	0.36716	0.999999	1992	3	-0.081865
TGGT1_249240	putative calmodulin	1	0.15283	0.15239	0.992065	1966	1	-0.48035	0.84717	0.84743	0.999999	5989	0	-0.48035
TGGT1_312820	hypothetical protein	1	0.15306	0.15262	0.992065	1967	1	-0.96108	0.84694	0.8472	0.999999	5986	0	-0.96108
TGGT1_312250	DNA-directed RNA polymerase III RPC11	3	0.15321	0.2541	0.996724	1968	1	-0.16305	0.36563	0.47035	0.999999	3448	1	-0.16305
TGGT1_297730	putative transcription elongation factor 1	4	0.15336	0.29776	0.997946	1969	2	-0.20727	0.81638	0.81736	0.999999	5808	1	-0.20727
TGGT1_318560	ATPase/histidine kinase/DNA gyrase B/HSP90 domain-containing protein	3	0.15346	0.25442	0.996724	1970	2	-0.12639	0.89788	0.89729	0.999999	6292	0	-0.12639
TGGT1_222940	hypothetical protein	4	0.15378	0.29818	0.997946	1971	1	0.11089	0.037945	0.098311	0.902014	745	2	0.11089
TGGT1_203100	hypothetical protein	5	0.15393	0.30973	0.997946	1972	2	-0.12078	0.35252	0.52824	0.999999	3376	2	-0.12078
TGGT1_409510	hypothetical protein	1	0.15425	0.1538	0.992065	1973	1	-0.93924	0.84575	0.84607	0.999999	5981	0	-0.93924
TGGT1_239770	alveolin domain containing intermediate filament IMC11	10	0.15442	0.38496	0.997946	1974	4	-0.014674	0.71895	0.87676	0.999999	5306	2	-0.014674
TGGT1_233405	hypothetical protein	7	0.15444	0.34743	0.997946	1975	4	-0.10417	0.37478	0.5965	0.999999	3515	3	-0.10417
TGGT1_408940	putative SAG-related sequence protein SRS26B	6	0.15464	0.33674	0.997946	1976	3	-0.13879	0.94167	0.94158	0.999999	6585	0	-0.13879
TGGT1_321650	hypothetical protein	2	0.15474	0.23524	0.992065	1977	1	-0.050088	0.30674	0.34495	0.999999	3116	1	-0.050088
TGGT1_280570	SAG-related sequence SRS35A	6	0.15491	0.33707	0.997946	1978	3	-0.14787	0.89603	0.90212	0.999999	6281	1	-0.14787
TGGT1_255910	putative PfMNL-2 CISD1 family iron-sulfur protein	6	0.15501	0.33721	0.997946	1979	2	0.07667	0.27634	0.48037	0.999999	2926	3	0.07667
TGGT1_248780	SRR1 protein	1	0.15513	0.1546	0.992065	1980	1	-0.44458	0.84487	0.84519	0.999999	5975	0	-0.44458
TGGT1_278900	putative protein kinase	1	0.15516	0.15463	0.992065	1981	1	-0.4952	0.84484	0.84515	0.999999	5973	0	-0.4952
TGGT1_281955	hypothetical protein	2	0.15528	0.2356	0.992065	1982	1	-1.1225	0.85856	0.85873	0.999999	6077	0	-1.1225
TGGT1_278400	Toxoplasma gondii family A protein	7	0.15542	0.34904	0.997946	1983	4	-0.12506	0.26856	0.49495	0.999999	2873	3	-0.12506
TGGT1_279430	cwf18 pre-mRNA splicing factor protein	1	0.15555	0.15501	0.992065	1984	1	-0.72524	0.84445	0.84478	0.999999	5969	0	-0.72524
TGGT1_243550	putative H-SHIPPO 1	5	0.15569	0.31227	0.997946	1985	2	0.19229	0.063465	0.17026	0.952651	1112	3	0.19229
TGGT1_261620	hypothetical protein	2	0.15569	0.23588	0.992065	1986	1	0.16599	0.32709	0.36054	0.999999	3251	1	0.16599
TGGT1_216335	hypothetical protein	5	0.15573	0.31232	0.997946	1987	3	-0.097653	0.17667	0.34261	0.999999	2181	2	-0.097653
TGGT1_293480	MoeA N-terminal region (domain I and II) domain-containing protein	4	0.15582	0.30022	0.997946	1988	2	-0.25656	0.94285	0.94275	0.999999	6592	0	-0.25656
TGGT1_266860	BTB/POZ domain-containing protein	5	0.15582	0.31247	0.997946	1989	3	-0.083991	0.25899	0.45449	0.999999	2820	2	-0.083991
TGGT1_218260	histone H3.3	7	0.15603	0.35002	0.997946	1990	3	0.18093	0.087536	0.23489	0.976953	1377	4	0.18093
TGGT1_285272	hypothetical protein	2	0.15605	0.23613	0.992065	1991	1	-0.0423	0.25888	0.30898	0.999717	2818	1	-0.0423
TGGT1_216190	hypothetical protein	6	0.15618	0.33869	0.997946	1992	3	-0.10576	0.93175	0.93165	0.999999	6515	1	-0.10576
TGGT1_315610	hypothetical protein	8	0.15637	0.36624	0.997946	1993	2	0.0092375	0.065327	0.19721	0.959825	1136	3	0.0092375
TGGT1_234400	hypothetical protein	9	0.15659	0.37873	0.997946	1994	4	-0.052078	0.89154	0.94627	0.999999	6251	2	-0.052078
TGGT1_277990	OTU family cysteine protease	5	0.15661	0.31358	0.997946	1995	2	0.03527	0.89932	0.89962	0.999999	6306	0	0.03527
TGGT1_245748	hypothetical protein	2	0.15664	0.23656	0.992065	1996	1	-0.31358	0.77204	0.77273	0.999999	5576	0	-0.31358
TGGT1_201200	zinc finger (CCCH type) motif-containing protein	1	0.15672	0.15617	0.992065	1997	1	-2.9187	0.84328	0.84366	0.999999	5963	0	-2.9187
TGGT1_258540	phosphoglycerate mutase family protein	1	0.15672	0.15617	0.992065	1998	1	-2.9187	0.84328	0.84366	0.999999	5961	0	-2.9187
[truncated: 5,049 more rows]

## Sheet: Table S2
Table S2 Analysis Summary for CRISPR Screen Conducted in ∆gra28 Background.
Gene ID	Product Description	num	RRA (neg|score)	neg|p-value	neg|fdr	neg|rank	neg|goodsgrna	neg|lfc	pos|score	pos|p-value	pos|fdr	pos|rank	pos|goodsgrna	pos|lfc
TGGT1_237230	MYR3	10	2.4778e-21	6.5517e-07	0.00099	1	10	-1.5449	1	1	0.999999	7556	0	-1.5449
TGGT1_254470	MYR1	7	1.7959e-12	6.5517e-07	0.00099	2	7	-1.2162	0.99999	0.99999	0.999999	7553	0	-1.2162
TGGT1_258580	ROP17	6	1.7136e-11	6.5517e-07	0.00099	3	5	-1.4592	0.99125	0.99125	0.999999	7459	0	-1.4592
TGGT1_237015	GRA43	8	3.0578e-09	6.5517e-07	0.00099	4	8	-0.89707	0.99999	0.99999	0.999999	7554	0	-0.89707
TGGT1_270700	MYR2	8	4.0594e-09	6.5517e-07	0.00099	5	8	-0.70708	0.99979	0.99979	0.999999	7547	0	-0.70708
TGGT1_236870	GRA42	7	1.3122e-06	7.2069e-06	0.009076	6	5	-0.7422	0.61416	0.7759	0.999999	5350	2	-0.7422
TGGT1_316250	GRA45	6	2.7954e-06	1.2448e-05	0.013437	7	6	-2.8598	0.99917	0.99915	0.999999	7538	0	-2.8598
TGGT1_203880	hypothetical protein	3	8.8346e-06	2.031e-05	0.019183	8	3	-1.4611	0.99999	0.99999	0.999999	7555	0	-1.4611
TGGT1_240060	IST	8	9.1431e-06	6.7483e-05	0.056656	9	7	-0.46032	0.99976	0.99977	0.999999	7546	0	-0.46032
TGGT1_289860	hypothetical protein	8	1.9199e-05	0.00012252	0.092574	10	5	-0.29774	0.76807	0.87573	0.999999	6145	2	-0.29774
TGGT1_269410	hypothetical protein	5	3.5305e-05	0.00016969	0.116562	11	5	-0.32666	0.99996	0.99997	0.999999	7552	0	-0.32666
TGGT1_275460	hypothetical protein	10	5.4165e-05	0.00046976	0.256011	12	5	-0.065641	0.8647	0.93898	0.999999	6693	2	-0.065641
TGGT1_230610	transmembrane protein TMEM222	4	6.022e-05	0.00024962	0.157178	13	4	-0.37309	0.99994	0.99994	0.999999	7551	0	-0.37309
TGGT1_216720	hypothetical protein	7	7.0767e-05	0.00047435	0.256011	14	7	-1.0148	0.99993	0.99992	0.999999	7550	0	-1.0148
TGGT1_306195	hypothetical protein	7	8.937e-05	0.00058245	0.283003	15	7	-0.52133	0.99965	0.99966	0.999999	7544	0	-0.52133
TGGT1_301330	hypothetical protein	8	9.4377e-05	0.00062176	0.283003	16	8	-0.91446	0.99985	0.99985	0.999999	7548	0	-0.91446
TGGT1_231865	hypothetical protein	8	0.00010213	0.00067024	0.283003	17	8	-0.26153	0.9999	0.99989	0.999999	7549	0	-0.26153
TGGT1_254450	putative Pelota	7	0.00011266	0.00075935	0.300566	18	6	-0.75467	0.72156	0.83775	0.999999	5916	1	-0.75467
TGGT1_255500	hypothetical protein	8	0.00012324	0.00081962	0.300566	19	4	-0.11401	0.73585	0.85985	0.999999	5974	2	-0.11401
TGGT1_233480	SAG-related sequence SRS29C	7	0.00012339	0.00083535	0.300566	20	5	-0.23703	0.53246	0.73343	0.999999	4911	2	-0.23703
TGGT1_293500	hypothetical protein	7	0.00016566	0.0011302	0.363481	21	4	-0.27966	0.3175	0.54585	0.999999	3595	2	-0.27966
TGGT1_313440	hypothetical protein	8	0.00017318	0.0011197	0.363481	22	7	-0.48437	0.99843	0.99848	0.999999	7526	0	-0.48437
TGGT1_295300	Toxoplasma gondii family B protein	4	0.00017378	0.00067417	0.283003	23	3	-0.50999	0.79779	0.80219	0.999999	6324	1	-0.50999
TGGT1_319610	eIF2 kinase IF2K-D (incomplete catalytic triad)	6	0.00022414	0.001218	0.363481	24	4	-0.4781	0.48965	0.67008	0.999999	4663	2	-0.4781
TGGT1_211460	hypothetical protein	6	0.00023012	0.0012507	0.363481	25	5	-0.43097	0.37055	0.58659	0.999999	3922	1	-0.43097
TGGT1_209410	hypothetical protein	7	0.0002302	0.0015102	0.422626	26	4	-0.22908	0.56194	0.74839	0.999999	5103	1	-0.22908
TGGT1_291630	hypothetical protein	7	0.00026493	0.0017251	0.441322	27	3	0.037327	0.66038	0.80162	0.999999	5606	2	0.037327
TGGT1_309530	hypothetical protein	7	0.00027394	0.0017657	0.441322	28	7	-0.40114	0.99973	0.99972	0.999999	7545	0	-0.40114
TGGT1_254040	hypothetical protein	7	0.00029029	0.001881	0.441322	29	3	0.010436	0.35377	0.57981	0.999999	3801	3	0.010436
TGGT1_233460	SAG-related sequence SRS29B	9	0.00029898	0.0019832	0.441322	30	8	-0.36097	0.96638	0.97126	0.999999	7271	1	-0.36097
TGGT1_268930	hypothetical protein	8	0.00037253	0.0023462	0.473293	31	6	-0.3849	0.55543	0.76146	0.999999	5060	1	-0.3849
TGGT1_265260	hypothetical protein	8	0.00037799	0.0023802	0.473293	32	6	-0.39738	0.92044	0.94381	0.999999	6983	1	-0.39738
TGGT1_311790	hypothetical protein	6	0.00039076	0.0020854	0.450212	33	5	-0.7019	0.85561	0.88023	0.999999	6643	1	-0.7019
TGGT1_219125	hypothetical protein	9	0.00052923	0.0034062	0.612211	34	4	-0.045022	0.29142	0.55132	0.999999	3414	3	-0.045022
TGGT1_284630	hypothetical protein	8	0.00059049	0.0035845	0.612211	35	4	-0.04376	0.52759	0.74031	0.999999	4892	3	-0.04376
TGGT1_260800	hypothetical protein	2	0.00059791	0.0012389	0.363481	36	2	-0.58196	0.9994	0.9994	0.999999	7543	0	-0.58196
TGGT1_266320	hypothetical protein	3	0.00061333	0.0016884	0.441322	37	3	-2.1695	0.99939	0.99936	0.999999	7542	0	-2.1695
TGGT1_315350	SNF7 family protein	8	0.00062238	0.0037548	0.616767	38	6	-0.37411	0.72553	0.855	0.999999	5933	1	-0.37411
TGGT1_220340	hypothetical protein	4	0.00067446	0.0025047	0.485275	39	3	-0.90115	0.93867	0.93871	0.999999	7090	0	-0.90115
TGGT1_201770	putative cullin 3	6	0.00067459	0.0035268	0.612211	40	6	-0.43043	0.99933	0.99929	0.999999	7541	0	-0.43043
TGGT1_272340	hypothetical protein	3	0.00068005	0.0018731	0.441322	41	3	-0.56351	0.99932	0.9993	0.999999	7540	0	-0.56351
TGGT1_259900	hypothetical protein	6	0.00069613	0.0036251	0.612211	42	5	-1.3354	0.56888	0.72262	0.999999	5140	1	-1.3354
TGGT1_237200	sphingolipid delta 4 desaturase/c-4 hydroxylase protein des2 family protein	6	0.00069975	0.003646	0.612211	43	6	-0.69271	0.9993	0.99926	0.999999	7539	0	-0.69271
TGGT1_269300	lipase	7	0.00072159	0.0042108	0.676954	44	5	-0.40484	0.018356	0.07088	0.838791	531	1	-0.40484
TGGT1_232180	UBA/TS-N domain-containing protein	3	0.00072634	0.0019858	0.441322	45	2	-0.35742	0.73611	0.73607	0.999999	5975	1	-0.35742
TGGT1_227620	dense granule protein GRA2	9	0.00078958	0.0050127	0.705761	46	8	-0.31804	0.9275	0.95744	0.999999	7031	1	-0.31804
TGGT1_285930	hypothetical protein	8	0.00084815	0.0049813	0.705761	47	4	-0.37639	0.1871	0.41072	0.999999	2567	2	-0.37639
TGGT1_240950	hypothetical protein	7	0.00086461	0.0049118	0.705761	48	6	-0.38098	0.85257	0.90243	0.999999	6627	1	-0.38098
TGGT1_263260	transporter, major facilitator family protein	7	0.00088688	0.0050272	0.705761	49	4	-0.43664	0.91062	0.92545	0.999999	6921	1	-0.43664
TGGT1_296015	hypothetical protein	10	0.00095745	0.0062654	0.73088	50	6	-0.071242	0.93063	0.96854	0.999999	7048	1	-0.071242
TGGT1_203705	hypothetical protein	10	0.00095897	0.0062681	0.73088	51	8	-0.27931	0.82176	0.92389	0.999999	6443	2	-0.27931
TGGT1_300040	ubiquitin-conjugating enzyme subfamily protein	6	0.00099162	0.0050652	0.705761	52	6	-0.2064	0.99901	0.99898	0.999999	7536	0	-0.2064
TGGT1_357130	WD domain, G-beta repeat protein	8	0.0010513	0.0061423	0.73088	53	7	-0.87313	0.96149	0.96395	0.999999	7237	1	-0.87313
TGGT1_297880	dense granule protein DG32	8	0.0010693	0.00623	0.73088	54	6	-0.26259	0.9762	0.9765	0.999999	7339	0	-0.26259
TGGT1_239300	hypothetical protein	2	0.0010929	0.0021654	0.454483	55	2	-1.1349	0.99891	0.99888	0.999999	7535	0	-1.1349
TGGT1_255280	hypothetical protein	5	0.0011586	0.0051372	0.705761	56	5	-0.36056	0.99884	0.99881	0.999999	7534	0	-0.36056
TGGT1_320490	N-acyl-phosphatidylethanolamine-hydrolyzing phospholipase D family protein	5	0.0012124	0.0053613	0.717318	57	3	-0.20972	0.50849	0.6587	0.999999	4775	1	-0.20972
TGGT1_249540	hypothetical protein	9	0.001223	0.0075496	0.73469	58	5	-0.10405	0.63385	0.82181	0.999999	5473	3	-0.10405
TGGT1_238210	EGF family domain-containing protein	7	0.0012278	0.0065485	0.73088	59	5	-0.2689	0.95984	0.95962	0.999999	7225	0	-0.2689
TGGT1_205480	IMC subcompartment protein ISP4	10	0.0012565	0.0078758	0.73469	60	6	-0.14783	0.98063	0.98319	0.999999	7372	1	-0.14783
TGGT1_356780	hypothetical protein	6	0.0012887	0.0064633	0.73088	61	6	-0.37119	0.99871	0.99869	0.999999	7533	0	-0.37119
TGGT1_268985	hypothetical protein	9	0.0012956	0.0080003	0.737201	62	7	-0.15076	0.99049	0.99039	0.999999	7450	0	-0.15076
TGGT1_256020	putative EFHC1	6	0.0013271	0.0066336	0.73088	63	4	-0.19715	0.011285	0.043369	0.77531	361	2	-0.19715
TGGT1_213680	MmgE/PrpD family protein	6	0.0013672	0.0068249	0.73469	64	6	-0.24485	0.99863	0.99861	0.999999	7532	0	-0.24485
TGGT1_315080	hypothetical protein	2	0.0014551	0.0028769	0.543441	65	1	-0.53132	0.62238	0.62237	0.999999	5415	0	-0.53132
TGGT1_306880	hypothetical protein	8	0.0014598	0.0082938	0.746051	66	5	-0.33523	0.76702	0.8752	0.999999	6137	2	-0.33523
TGGT1_269050	hypothetical protein	6	0.0014938	0.0074487	0.73469	67	6	-0.20383	0.99851	0.99848	0.999999	7529	0	-0.20383
TGGT1_212240	putative beta-1 tubulin	7	0.0014961	0.0078182	0.73469	68	5	-0.21505	0.98795	0.98791	0.999999	7424	0	-0.21505
TGGT1_201760	hypothetical protein	7	0.0014961	0.0078182	0.73469	69	5	-0.4775	0.81735	0.89197	0.999999	6424	1	-0.4775
TGGT1_279550	hypothetical protein	6	0.0015438	0.0076924	0.73469	70	5	-0.27051	0.97783	0.97772	0.999999	7350	0	-0.27051
TGGT1_266270	short-chain-acyl-CoA dehydrogenase	4	0.0015467	0.0055159	0.717318	71	4	-1.6592	0.99845	0.99847	0.999999	7528	0	-1.6592
TGGT1_295910	ATP-dependent Clp protease adaptor protein ClpS protein	4	0.0015683	0.0056011	0.717318	72	4	-0.41772	0.99843	0.99844	0.999999	7527	0	-0.41772
TGGT1_244550	hypothetical protein	3	0.0015839	0.0043038	0.677496	73	3	-0.83174	0.99842	0.99842	0.999999	7525	0	-0.83174
TGGT1_264450	putative DNA topoisomerase III beta-1	8	0.0015896	0.0089595	0.773212	74	7	-0.18303	0.99445	0.99456	0.999999	7496	0	-0.18303
TGGT1_226610	hypothetical protein	7	0.0015978	0.0082637	0.746051	75	5	-0.32463	0.33922	0.56632	0.999999	3720	1	-0.32463
TGGT1_271050	SAG-related sequence SRS34A	10	0.0016266	0.0099043	0.783055	76	8	-0.28746	0.99857	0.99855	0.999999	7531	0	-0.28746
TGGT1_207590	protein phosphatase 2C domain-containing protein	9	0.0016831	0.0097942	0.783055	77	7	-0.15219	0.98949	0.98935	0.999999	7440	0	-0.15219
TGGT1_288330	putative histone lysine methyltransferase, SET	3	0.0017209	0.0046747	0.705761	78	3	-0.62559	0.99828	0.99825	0.999999	7524	0	-0.62559
TGGT1_300010	hypothetical protein	5	0.0017429	0.0076144	0.73469	79	5	-0.24085	0.99826	0.99823	0.999999	7523	0	-0.24085
TGGT1_273690	Wee kinase	7	0.0017972	0.0092019	0.773212	80	4	-0.32096	0.097695	0.25472	0.976999	1701	3	-0.32096
TGGT1_246535	hypothetical protein	4	0.0018259	0.0064371	0.73088	81	4	-0.26546	0.99817	0.99815	0.999999	7520	0	-0.26546
TGGT1_291650	hypothetical protein	6	0.0018756	0.0092098	0.773212	82	5	-0.30453	0.95679	0.95641	0.999999	7208	0	-0.30453
TGGT1_278360	Toxoplasma gondii family A protein	4	0.0018852	0.0066297	0.73088	83	2	-0.39834	0.54923	0.65159	0.999999	5014	1	-0.39834
TGGT1_249860	hypothetical protein	10	0.0019128	0.011418	0.822207	84	7	-0.32653	0.88967	0.94882	0.999999	6822	1	-0.32653
TGGT1_208970	RNA recognition motif-containing protein	10	0.0019137	0.011426	0.822207	85	5	-0.14717	0.83226	0.92743	0.999999	6506	2	-0.14717
TGGT1_249990	GRA70	10	0.0019366	0.01155	0.823323	86	5	-0.1222	0.61648	0.82319	0.999999	5393	3	-0.1222
TGGT1_205425	hypothetical protein	7	0.0019728	0.0099488	0.783055	87	5	-0.34543	0.9914	0.99131	0.999999	7460	0	-0.34543
TGGT1_234560	hypothetical protein	5	0.0020454	0.0088219	0.773212	88	4	-0.40703	0.47158	0.62826	0.999999	4557	1	-0.40703
TGGT1_251940	leucine rich repeat-containing protein	5	0.002126	0.0091626	0.773212	89	3	-0.094925	0.64992	0.75754	0.999999	5562	1	-0.094925
TGGT1_213830	putative Ufm1-conjugating enzyme 1	7	0.0021398	0.010684	0.815432	90	6	-0.30757	0.97648	0.97641	0.999999	7340	0	-0.30757
TGGT1_266610	Kazal-type serine protease inhibitor domain-containing protein	8	0.0021465	0.011747	0.829509	91	7	-0.3364	0.26048	0.50563	0.999999	3185	1	-0.3364
TGGT1_208830	GRA16	9	0.0021609	0.012047	0.842822	92	6	-0.25417	0.73387	0.87712	0.999999	5966	2	-0.25417
TGGT1_272260	Dpy-30 motif protein	5	0.0022062	0.0095007	0.783055	93	4	-0.19207	0.98671	0.98674	0.999999	7411	0	-0.19207
TGGT1_256060	nucleosome assembly protein (nap) protein	7	0.0022266	0.011069	0.822207	94	5	-0.14794	0.98038	0.98038	0.999999	7369	0	-0.14794
TGGT1_270925	hypothetical protein	8	0.0023248	0.012593	0.850695	95	3	-0.12135	0.7084	0.84699	0.999999	5855	1	-0.12135
TGGT1_270320	protein phosphatase 2C domain-containing protein	10	0.0023331	0.013669	0.852324	96	7	-0.23177	0.99219	0.99224	0.999999	7471	0	-0.23177
TGGT1_288600	WD domain, G-beta repeat-containing protein	9	0.002341	0.012897	0.850695	97	7	-0.27986	0.97607	0.97706	0.999999	7338	1	-0.27986
TGGT1_249325	hypothetical protein	8	0.0023781	0.012858	0.850695	98	5	-0.17084	0.96454	0.96609	0.999999	7254	1	-0.17084
TGGT1_217680	GRA57	6	0.0023931	0.011242	0.822207	99	4	-0.61426	0.99077	0.99076	0.999999	7454	0	-0.61426
TGGT1_233310	putative peptidase D	5	0.0024016	0.010279	0.792534	100	4	-0.49845	0.50121	0.6526	0.999999	4728	1	-0.49845
TGGT1_239890	SCP family extracellular subfamily protein	9	0.0024107	0.013217	0.850695	101	3	-0.00051165	0.32207	0.58331	0.999999	3619	4	-0.00051165
TGGT1_286720	heat shock protein HSP28	9	0.0024432	0.013353	0.850695	102	5	-0.13015	0.82746	0.91454	0.999999	6484	2	-0.13015
TGGT1_286710	zinc finger, c2h2 type domain-containing protein	4	0.0024574	0.0086725	0.770938	103	3	-0.90197	0.86014	0.86058	0.999999	6664	0	-0.90197
TGGT1_290960	pyruvate phosphate dikinase, pep/pyruvate binding domain-containing protein	3	0.0024732	0.0066743	0.73088	104	3	-0.74738	0.99753	0.9975	0.999999	7516	0	-0.74738
TGGT1_320090	hypothetical protein	7	0.0025892	0.012746	0.850695	105	2	0.086232	0.39061	0.6138	0.999999	4053	3	0.086232
TGGT1_314490	hypothetical protein	9	0.00264	0.014242	0.855361	106	5	-0.32395	0.37571	0.63845	0.999999	3960	3	-0.32395
TGGT1_203150	hypothetical protein	3	0.0026408	0.0071421	0.73469	107	3	-0.98396	0.99688	0.99686	0.999999	7508	0	-0.98396
TGGT1_207450	DNA segment, Chr 10, Wayne State University 52, expressed family protein	8	0.002677	0.014367	0.855361	108	6	-0.45052	0.11336	0.30008	0.992753	1863	2	-0.45052
TGGT1_228330	NLI interacting factor family phosphatase	3	0.0027102	0.0073281	0.73469	109	3	-3.8625	0.99729	0.99726	0.999999	7511	0	-3.8625
TGGT1_264260	hypothetical protein	8	0.002716	0.014553	0.855361	110	3	-0.01387	0.31643	0.57323	0.999999	3585	2	-0.01387
TGGT1_263327	hypothetical protein	8	0.002725	0.014603	0.855361	111	3	-0.22789	0.4846	0.70771	0.999999	4633	3	-0.22789
TGGT1_247760	AMP-binding enzyme domain-containing protein	7	0.0027333	0.013398	0.850695	112	5	-0.29224	0.97166	0.97148	0.999999	7310	0	-0.29224
TGGT1_276230	Toxoplasma gondii family B protein	10	0.0027706	0.015954	0.892959	113	6	-0.10008	0.98766	0.98793	0.999999	7422	1	-0.10008
TGGT1_249698	hypothetical protein	8	0.0027954	0.014965	0.858148	114	6	-0.35665	0.1576	0.37072	0.999999	2308	1	-0.35665
TGGT1_227090	aspartokinase	10	0.0029124	0.016685	0.897563	115	5	-0.13855	0.60352	0.81659	0.999999	5313	3	-0.13855
TGGT1_315240	hypothetical protein	5	0.0030399	0.01287	0.850695	116	5	-0.34612	0.99696	0.99694	0.999999	7509	0	-0.34612
TGGT1_200340	hypothetical protein	6	0.0030412	0.013678	0.852324	117	3	-0.14597	0.39499	0.61066	0.999999	4087	1	-0.14597
TGGT1_280518	hypothetical protein	8	0.00305	0.016235	0.897563	118	5	-0.42582	0.9367	0.95043	0.999999	7081	1	-0.42582
TGGT1_311670	transmembrane surface antigen TSA1	9	0.0030985	0.01646	0.897563	119	3	-0.0037889	0.060546	0.19865	0.929943	1236	4	-0.0037889
TGGT1_295360	hypothetical protein	7	0.0031077	0.015064	0.858148	120	5	-0.28267	0.76398	0.86461	0.999999	6119	2	-0.28267
TGGT1_290240	hypothetical protein	6	0.0031151	0.013945	0.852324	121	4	-0.23254	0.1341	0.31112	0.992753	2088	1	-0.23254
TGGT1_258512	hypothetical protein	7	0.0031223	0.015105	0.858148	122	3	-0.059254	0.57795	0.7567	0.999999	5189	2	-0.059254
TGGT1_285680	putative dihydrolipoamide acyltransferase	8	0.0031623	0.016727	0.897563	123	3	0.17922	0.096901	0.26643	0.978384	1690	5	0.17922
TGGT1_213860	hypothetical protein	8	0.0031825	0.016823	0.897563	124	4	-0.17373	0.93307	0.94887	0.999999	7066	1	-0.17373
TGGT1_262060	hypothetical protein	4	0.0031912	0.011182	0.822207	125	4	-1.2841	0.99681	0.99679	0.999999	7506	0	-1.2841
TGGT1_314270	peptidyl-tRNA hydrolase domain-containing protein	8	0.0032049	0.016921	0.897563	126	6	-1.2154	0.9214	0.94412	0.999999	6996	1	-1.2154
TGGT1_247220	nudix -type motif 9 isoform a family protein	9	0.0032151	0.016987	0.897563	127	7	-0.29566	0.98528	0.98509	0.999999	7399	0	-0.29566
TGGT1_259230	site-specific recombinase, phage integrase family protein	5	0.0033141	0.013987	0.852324	128	5	-1.0102	0.99669	0.99664	0.999999	7505	0	-1.0102
TGGT1_275710	hypothetical protein	8	0.0034734	0.018165	0.921158	129	5	-0.35685	0.76124	0.87225	0.999999	6102	2	-0.35685
TGGT1_225500	hypothetical protein	9	0.0035467	0.018503	0.922378	130	6	-0.18397	0.36157	0.62399	0.999999	3865	2	-0.18397
TGGT1_293470	hypothetical protein	8	0.0035697	0.018589	0.922378	131	2	0.12745	0.12242	0.31823	0.993844	1961	3	0.12745
TGGT1_258610	hypothetical protein	2	0.0035976	0.0070084	0.73469	132	1	-0.24853	0.62948	0.62941	0.999999	5454	0	-0.24853
TGGT1_410170	putative cytochrome protein B	6	0.0036255	0.015887	0.892959	133	4	-0.97066	0.19681	0.3891	0.999999	2646	2	-0.97066
TGGT1_200270	PAN/Apple domain-containing protein	7	0.0036589	0.017443	0.908945	134	4	-0.1583	0.91971	0.93035	0.999999	6979	1	-0.1583
TGGT1_299790	hypothetical protein	7	0.0037246	0.017761	0.910523	135	3	0.038475	0.76916	0.868	0.999999	6149	2	0.038475
TGGT1_271400	hypothetical protein	3	0.0037249	0.010185	0.792534	136	2	-0.753	0.842	0.84175	0.999999	6547	0	-0.753
TGGT1_230118	hypothetical protein	6	0.0037945	0.016516	0.897563	137	3	-0.34179	0.628	0.76377	0.999999	5442	2	-0.34179
TGGT1_266950	putative protein kinase	7	0.0038968	0.01846	0.922378	138	5	-0.21467	0.65552	0.7989	0.999999	5583	2	-0.21467
TGGT1_289850	hypothetical protein	9	0.0039118	0.02024	0.950648	139	4	-0.17184	0.84618	0.92316	0.999999	6567	2	-0.17184
TGGT1_214860	hypothetical protein	7	0.0039861	0.018849	0.92481	140	5	-0.29335	0.95715	0.95713	0.999999	7211	1	-0.29335
TGGT1_224860	putative exosome component 2	3	0.0040147	0.010945	0.822207	141	2	-0.31769	0.4957	0.55092	0.999999	4698	1	-0.31769
TGGT1_293350	mitochondrial carrier superfamily protein	9	0.0041485	0.021334	0.959735	142	6	-0.28486	0.36816	0.63072	0.999999	3910	2	-0.28486
TGGT1_278530	putative multiprotein bridging factor type 1 family transcriptional co-activator	7	0.0042889	0.020205	0.950648	143	6	-0.79541	0.99906	0.99911	0.999999	7537	0	-0.79541
TGGT1_356950	hypothetical protein	9	0.0044854	0.022906	0.959735	144	7	-0.20278	0.84759	0.92381	0.999999	6574	2	-0.20278
TGGT1_293790	hypothetical protein	8	0.0044995	0.022377	0.959735	145	6	-0.35582	0.74772	0.86563	0.999999	6033	2	-0.35582
TGGT1_218930	BTB/POZ domain-containing protein	7	0.0045845	0.021497	0.959735	146	5	-0.36497	0.49572	0.70966	0.999999	4699	2	-0.36497
TGGT1_292340	zinc finger, C3HC4 type (RING finger) domain-containing protein	5	0.0046552	0.019466	0.936842	147	5	-0.24572	0.99534	0.99533	0.999999	7501	0	-0.24572
TGGT1_226430	reticulon protein	9	0.004661	0.023717	0.959735	148	7	-0.32485	0.99735	0.99733	0.999999	7512	0	-0.32485
TGGT1_249370	putative translation initiation factor SUI1	9	0.0046799	0.023798	0.959735	149	5	-0.13823	0.67347	0.84716	0.999999	5673	3	-0.13823
TGGT1_293700	WD domain, G-beta repeat-containing protein	3	0.0047043	0.01271	0.850695	150	1	0.039306	0.63549	0.64879	0.999999	5483	1	0.039306
TGGT1_245432	hypothetical protein	10	0.0047144	0.025706	0.959735	151	5	-0.16215	0.85914	0.93692	0.999999	6656	1	-0.16215
TGGT1_230180	GRA24	10	0.004743	0.025829	0.959735	152	3	0.044386	0.25429	0.52856	0.999999	3129	4	0.044386
TGGT1_248420	hypothetical protein	9	0.0047865	0.024291	0.959735	153	7	-0.14476	0.089431	0.25939	0.977299	1600	2	-0.14476
TGGT1_224820	hypothetical protein	7	0.0047888	0.022337	0.959735	154	6	-0.25762	0.99798	0.99802	0.999999	7517	0	-0.25762
TGGT1_239650	hypothetical protein	8	0.004791	0.023569	0.959735	155	4	-0.096611	0.67093	0.83018	0.999999	5662	2	-0.096611
TGGT1_223060	MORN repeat-containing protein	6	0.0048372	0.020382	0.950648	156	5	-0.41216	0.99308	0.99302	0.999999	7482	0	-0.41216
TGGT1_261530	eukaryotic aspartyl protease superfamily protein	8	0.0048388	0.023772	0.959735	157	6	-0.15968	0.34794	0.60443	0.999999	3768	2	-0.15968
TGGT1_222370	SAG-related sequence SRS13	7	0.0049056	0.022868	0.959735	158	3	-0.064379	0.21592	0.44179	0.999999	2843	3	-0.064379
TGGT1_297670	hypothetical protein	6	0.004957	0.020855	0.959735	159	4	-0.3298	0.68211	0.80322	0.999999	5715	1	-0.3298
TGGT1_297465	hypothetical protein	6	0.0050324	0.021122	0.959735	160	3	-0.091779	0.37698	0.59368	0.999999	3961	2	-0.091779
TGGT1_246920	glutathione reductase	8	0.0050687	0.024702	0.959735	161	6	-0.47023	0.78104	0.88258	0.999999	6225	2	-0.47023
TGGT1_285980		15	0.0050787	0.031062	0.959735	162	7	-0.053764	0.35444	0.67897	0.999999	3806	5	-0.053764
TGGT1_289745	hypothetical protein	9	0.0051491	0.026011	0.959735	163	4	-0.066442	0.96142	0.9689	0.999999	7236	1	-0.066442
TGGT1_206630	hypothetical protein	7	0.0051591	0.023921	0.959735	164	4	-0.33533	0.67623	0.81067	0.999999	5690	2	-0.33533
TGGT1_215328	hypothetical protein	3	0.005211	0.013979	0.852324	165	2	-0.20092	0.21438	0.33189	0.995537	2827	1	-0.20092
TGGT1_263180	myosin D	9	0.0052226	0.026349	0.959735	166	5	-0.079866	0.99325	0.99325	0.999999	7483	0	-0.079866
TGGT1_254660	ankyrin repeat-containing protein	9	0.0053115	0.026771	0.959735	167	5	-0.15524	0.67394	0.84743	0.999999	5676	3	-0.15524
TGGT1_219570	hypothetical protein	9	0.0053338	0.026861	0.959735	168	4	-0.22157	0.38226	0.64507	0.999999	4002	2	-0.22157
TGGT1_246178	hypothetical protein	3	0.0054145	0.014497	0.855361	169	2	-1.238	0.24187	0.36566	0.999999	3029	1	-1.238
TGGT1_301350	SNARE associated protein	5	0.005415	0.022054	0.959735	170	3	-0.13599	0.40097	0.57067	0.999999	4127	1	-0.13599
TGGT1_312540	hypothetical protein	9	0.0054265	0.027247	0.959735	171	6	-0.22208	0.6134	0.80866	0.999999	5347	3	-0.22208
TGGT1_273200	hypothetical protein	7	0.0054395	0.025079	0.959735	172	4	-0.38682	0.47206	0.68845	0.999999	4561	2	-0.38682
TGGT1_297150	MORN repeat-containing protein	7	0.0054822	0.025272	0.959735	173	3	-0.20117	0.78469	0.87838	0.999999	6247	1	-0.20117
TGGT1_219810	hypothetical protein	6	0.0055406	0.0229	0.959735	174	4	-0.21229	0.29915	0.50728	0.999999	3464	2	-0.21229
TGGT1_320470	hypothetical protein	3	0.0055453	0.014836	0.858148	175	3	-2.732	0.99445	0.9944	0.999999	7497	0	-2.732
TGGT1_290280	hypothetical protein	5	0.005554	0.022471	0.959735	176	4	-0.25425	0.66258	0.76229	0.999999	5627	1	-0.25425
TGGT1_215250	thiamin pyrophosphokinase, catalytic domain-containing protein	1	0.0055544	0.0054438	0.717318	177	1	-0.58252	0.99445	0.99453	0.999999	7495	0	-0.58252
TGGT1_233710	inorganic anion transporter, sulfate permease (SulP) family protein	4	0.0055716	0.019138	0.92698	178	4	-0.44142	0.99404	0.99406	0.999999	7491	0	-0.44142
TGGT1_298060	Toxoplasma gondii family C protein	8	0.0056042	0.026839	0.959735	179	4	-0.067548	0.14562	0.35417	0.999999	2191	3	-0.067548
TGGT1_318632	hypothetical protein	9	0.005617	0.02807	0.959735	180	4	-0.021077	0.36838	0.63095	0.999999	3912	3	-0.021077
TGGT1_292935	hypothetical protein	8	0.0056743	0.027108	0.959735	181	4	-0.22212	0.65565	0.82344	0.999999	5584	2	-0.22212
TGGT1_260830	hypothetical protein	8	0.0057719	0.02749	0.959735	182	4	-0.09382	0.98894	0.98912	0.999999	7434	0	-0.09382
TGGT1_249740	translation machinery associated tma7 protein	7	0.0057954	0.026543	0.959735	183	1	-0.021071	0.46831	0.6851	0.999999	4538	3	-0.021071
TGGT1_226300	2,4-dienoyl CoA reductase 2, peroxisomal family protein	7	0.0059097	0.027029	0.959735	184	5	-0.20966	0.46566	0.6826	0.999999	4516	2	-0.20966
TGGT1_201850	WD domain, G-beta repeat-containing protein	6	0.0059274	0.024233	0.959735	185	5	-0.40016	0.99743	0.99737	0.999999	7515	0	-0.40016
TGGT1_209940	transporter/permease protein	7	0.0059299	0.02712	0.959735	186	4	-0.38235	0.92082	0.93094	0.999999	6987	1	-0.38235
TGGT1_222100	hypothetical protein	7	0.0060355	0.027561	0.959735	187	4	-0.33497	0.45411	0.67204	0.999999	4428	2	-0.33497
TGGT1_320730	putative homoserine O-acetyltransferase	5	0.006059	0.023963	0.959735	188	3	-0.30515	0.94256	0.94268	0.999999	7119	0	-0.30515
TGGT1_239810	hypothetical protein	5	0.0061407	0.024196	0.959735	189	2	0.19183	0.0002493	0.0011669	0.344719	26	3	0.19183
TGGT1_215140	hypothetical protein	9	0.0061417	0.030369	0.959735	190	5	-0.14425	0.10454	0.28767	0.990409	1777	3	-0.14425
TGGT1_228400	WD domain, G-beta repeat-containing protein	6	0.006226	0.025327	0.959735	191	5	-0.48652	0.99822	0.99816	0.999999	7522	0	-0.48652
TGGT1_410360	putative transmembrane protein	10	0.0062823	0.032302	0.959735	192	5	-0.24234	0.41123	0.67988	0.999999	4194	3	-0.24234
TGGT1_211650	hypothetical protein	5	0.0063466	0.024764	0.959735	193	4	-1.0997	0.70295	0.7785	0.999999	5827	1	-1.0997
TGGT1_264190	hypothetical protein	8	0.0063725	0.029875	0.959735	194	6	-0.14488	0.99687	0.9969	0.999999	7507	0	-0.14488
TGGT1_224110	putative adhesion regulating molecule region protein	9	0.006387	0.031429	0.959735	195	6	-0.17633	0.33358	0.59529	0.999999	3684	2	-0.17633
TGGT1_307630	hypothetical protein	8	0.0064174	0.030068	0.959735	196	4	-0.11519	0.13644	0.34141	0.999999	2115	3	-0.11519
TGGT1_251430	hypothetical protein	7	0.0064393	0.029313	0.959735	197	6	-0.15763	0.99853	0.99856	0.999999	7530	0	-0.15763
TGGT1_306480	CAM kinase, CDPK family	9	0.0065135	0.031957	0.959735	198	6	-0.18027	0.63019	0.81948	0.999999	5459	3	-0.18027
TGGT1_243360	hypothetical protein	10	0.0065414	0.033384	0.959735	199	4	-0.12952	0.95918	0.97502	0.999999	7220	1	-0.12952
TGGT1_294330	EGF family domain-containing protein	7	0.006606	0.029984	0.959735	200	6	-0.2511	0.78464	0.87835	0.999999	6246	1	-0.2511
TGGT1_290870	patched family protein	7	0.0066892	0.030344	0.959735	201	5	-0.38492	0.7378	0.8479	0.999999	5983	1	-0.38492
TGGT1_230535	hypothetical protein	3	0.0066972	0.017834	0.910523	202	3	-0.26944	0.98964	0.98959	0.999999	7443	0	-0.26944
TGGT1_251540	dense granule protein GRA9	9	0.0067529	0.033059	0.959735	203	6	-0.25272	0.76431	0.88828	0.999999	6122	2	-0.25272
TGGT1_268560	XPG N-terminal domain-containing protein	5	0.0068127	0.026113	0.959735	204	2	0.099998	0.84103	0.8516	0.999999	6542	1	0.099998
TGGT1_313318	hypothetical protein	5	0.0068149	0.026124	0.959735	205	4	-0.21885	0.2437	0.43642	0.999999	3043	1	-0.21885
TGGT1_246450	hypothetical protein	9	0.0068473	0.033493	0.959735	206	6	-0.25586	0.60078	0.80074	0.999999	5302	3	-0.25586
TGGT1_279340	hypothetical protein	2	0.0068578	0.013095	0.850695	207	1	0.066668	0.33841	0.37152	0.999999	3716	1	0.066668
TGGT1_201100	hypothetical protein	6	0.0069076	0.027722	0.959735	208	5	-0.42028	0.93253	0.93214	0.999999	7061	1	-0.42028
TGGT1_243482	putative dynein heavy chain	9	0.0070027	0.034197	0.959735	209	5	-0.16992	0.33036	0.59194	0.999999	3663	2	-0.16992
TGGT1_210408	HMG (high mobility group) box domain-containing protein	5	0.0070086	0.026683	0.959735	210	4	-1.04	0.99261	0.99268	0.999999	7479	0	-1.04
TGGT1_297845	hypothetical protein	8	0.0070422	0.032441	0.959735	211	6	-0.18709	0.77358	0.87868	0.999999	6179	1	-0.18709
TGGT1_222360	hypothetical protein	6	0.0071167	0.028485	0.959735	212	5	-0.36209	0.9706	0.97034	0.999999	7300	0	-0.36209
TGGT1_309600	hypothetical protein	7	0.0071855	0.03237	0.959735	213	5	-0.30156	0.99821	0.99826	0.999999	7521	0	-0.30156
TGGT1_263215	hypothetical protein	9	0.0071921	0.035018	0.959735	214	7	-0.22076	0.8271	0.91437	0.999999	6481	1	-0.22076
TGGT1_314250	bradyzoite rhoptry protein BRP1	8	0.0073613	0.0337	0.959735	215	6	-0.28021	0.67589	0.83242	0.999999	5686	2	-0.28021
TGGT1_295125	rhoptry protein ROP4	10	0.0075081	0.037322	0.959735	216	5	-0.076781	0.69217	0.8633	0.999999	5758	3	-0.076781
TGGT1_282230	sulfate adenylyltransferase/adenylylsulfate kinase	8	0.0075549	0.034459	0.959735	217	2	0.0011589	0.24552	0.48694	0.999999	3056	3	0.0011589
TGGT1_203740	hypothetical protein	9	0.0076204	0.036871	0.959735	218	4	-0.095202	0.8817	0.94103	0.999999	6776	2	-0.095202
TGGT1_281510	putative ribonuclease H1 large subunit	3	0.0076228	0.020318	0.950648	219	2	-0.45578	0.83529	0.83508	0.999999	6518	0	-0.45578
TGGT1_202700	hypothetical protein	6	0.0076362	0.030291	0.959735	220	3	-0.76702	0.056064	0.15834	0.911136	1176	3	-0.76702
TGGT1_320070	CDK-activating kinase assembly factor MAT1 protein	1	0.0076485	0.0074723	0.73469	221	1	-0.63651	0.99235	0.9924	0.999999	7474	0	-0.63651
TGGT1_257460	hypothetical protein	6	0.0076716	0.030423	0.959735	222	3	-0.25765	0.15192	0.33525	0.999143	2248	3	-0.25765
TGGT1_290930	Mnd1 family protein	4	0.0076901	0.026175	0.959735	223	3	-0.27773	0.25461	0.40216	0.999999	3135	1	-0.27773
TGGT1_309990	hypothetical protein	9	0.0077199	0.037313	0.959735	224	7	-0.19812	0.45273	0.70831	0.999999	4420	2	-0.19812
TGGT1_409880	toxoplasma gondii family B protein	7	0.0077228	0.034591	0.959735	225	6	-0.33966	0.99585	0.99589	0.999999	7503	0	-0.33966
TGGT1_251800	hypothetical protein	6	0.0078063	0.030926	0.959735	226	4	-0.3582	0.45393	0.64722	0.999999	4425	2	-0.3582
TGGT1_225745	hypothetical protein	7	0.0078106	0.034936	0.959735	227	6	-0.1877	0.82891	0.89521	0.999999	6491	1	-0.1877
TGGT1_290000	hypothetical protein	4	0.007863	0.026719	0.959735	228	4	-0.27135	0.99214	0.99218	0.999999	7468	0	-0.27135
TGGT1_214310	hypothetical protein	7	0.0078917	0.03527	0.959735	229	4	-0.42411	0.53533	0.73483	0.999999	4927	1	-0.42411
TGGT1_261630	gamma interferon inducible lysosomal thiol reductase (GILT) protein	8	0.0080414	0.036381	0.959735	230	3	-0.0021407	0.27193	0.5197	0.999999	3276	1	-0.0021407
TGGT1_297400	hypothetical protein	3	0.0080581	0.021435	0.959735	231	3	-2.0645	0.99194	0.99192	0.999999	7467	0	-2.0645
TGGT1_228510	hypothetical protein	9	0.0081804	0.039326	0.959735	232	6	-0.15566	0.25738	0.51509	0.999999	3159	2	-0.15566
TGGT1_201730	hypothetical protein	5	0.0082088	0.030179	0.959735	233	3	-0.51124	0.7986	0.82528	0.999999	6329	1	-0.51124
TGGT1_315330	SAG-related sequence SRS52D	7	0.0082829	0.036793	0.959735	234	5	-0.22126	0.94828	0.94927	0.999999	7160	1	-0.22126
TGGT1_261580	histone H2AX	8	0.0082888	0.037326	0.959735	235	6	-0.13283	0.12041	0.31422	0.993844	1935	1	-0.13283
TGGT1_208910	hypothetical protein	6	0.0084783	0.033354	0.959735	236	5	-0.6205	0.49502	0.67343	0.999999	4695	1	-0.6205
TGGT1_207950	hypothetical protein	5	0.008487	0.030993	0.959735	237	4	-0.16214	0.99357	0.9936	0.999999	7486	0	-0.16214
TGGT1_234360	putative DNA topoisomerase I	4	0.0084991	0.028691	0.959735	238	4	-0.68326	0.9915	0.99157	0.999999	7461	0	-0.68326
TGGT1_306870	hypothetical protein	7	0.0085202	0.03777	0.959735	239	4	-0.25004	0.97417	0.97409	0.999999	7322	0	-0.25004
TGGT1_233290	hypothetical protein	10	0.0085204	0.041353	0.959735	240	6	-0.24271	0.96616	0.97708	0.999999	7269	1	-0.24271
TGGT1_320170	SAG-related sequence SRS16E	10	0.0085222	0.041362	0.959735	241	5	-0.092646	0.47194	0.73064	0.999999	4558	4	-0.092646
TGGT1_306692	hypothetical protein	7	0.0086563	0.038242	0.959735	242	4	-0.16684	0.49261	0.70685	0.999999	4680	3	-0.16684
TGGT1_239050	hypothetical protein	6	0.0087176	0.034127	0.959735	243	4	-0.56198	0.21338	0.40865	0.999999	2818	1	-0.56198
TGGT1_246330	CRAL/TRIO domain-containing protein	7	0.0087254	0.038465	0.959735	244	5	-0.54867	0.00134	0.0073635	0.553825	77	2	-0.54867
TGGT1_210783	hypothetical protein	6	0.0087782	0.034357	0.959735	245	2	-0.11269	0.80689	0.85852	0.999999	6380	1	-0.11269
TGGT1_262890	hypothetical protein	7	0.0088153	0.038744	0.959735	246	4	-0.097931	0.55538	0.74523	0.999999	5059	2	-0.097931
TGGT1_222975	hypothetical protein	6	0.0089303	0.034857	0.959735	247	3	-0.077246	0.8284	0.86757	0.999999	6489	1	-0.077246
TGGT1_321680	hypothetical protein	6	0.0089508	0.034936	0.959735	248	4	-0.64977	0.86756	0.88649	0.999999	6706	1	-0.64977
TGGT1_263340	RNA methyltransferase, TrmH family protein	7	0.0089927	0.039306	0.959735	249	3	0.070779	0.14327	0.33067	0.995537	2175	2	0.070779
TGGT1_271220	hypothetical protein	10	0.0090331	0.043487	0.959735	250	6	-0.26627	0.90403	0.95516	0.999999	6886	2	-0.26627
TGGT1_204340	hypothetical protein	7	0.009062	0.039534	0.959735	251	5	-0.14079	0.45576	0.6736	0.999999	4447	1	-0.14079
TGGT1_217720	hypothetical protein	6	0.0090779	0.035368	0.959735	252	4	-0.19554	0.92636	0.92654	0.999999	7022	1	-0.19554
TGGT1_215730	putative Gas41	2	0.0091149	0.017274	0.906388	253	2	-1.5383	0.99089	0.99101	0.999999	7455	0	-1.5383
TGGT1_224950	calcium-dependent protein kinase CDPK5	10	0.0091691	0.044056	0.959735	254	7	-0.10042	0.11523	0.32494	0.995537	1880	2	-0.10042
TGGT1_297920	hypothetical protein	5	0.0092232	0.033146	0.959735	255	3	-0.24005	0.22086	0.40558	0.999999	2881	1	-0.24005
TGGT1_286430	hypothetical protein	6	0.0092597	0.036038	0.959735	256	3	-0.25924	0.21125	0.40613	0.999999	2791	1	-0.25924
TGGT1_249980	leucine rich repeat-containing protein	7	0.0092934	0.040296	0.959735	257	5	-0.50929	0.96678	0.96661	0.999999	7276	0	-0.50929
TGGT1_261670	ribonuclease H1/H2 small subunit protein	8	0.009309	0.041188	0.959735	258	4	-0.37969	0.52105	0.73535	0.999999	4859	2	-0.37969
TGGT1_233470	hypothetical protein	2	0.0093503	0.017724	0.910523	259	1	-0.19098	0.79804	0.79841	0.999999	6325	0	-0.19098
TGGT1_207130	SAG-related sequence SRS49A	9	0.0093696	0.044296	0.959735	260	5	-0.25694	0.032726	0.12164	0.883638	823	2	-0.25694
TGGT1_249010	hypothetical protein	6	0.0093892	0.036485	0.959735	261	5	-0.72207	0.9917	0.99168	0.999999	7464	0	-0.72207
TGGT1_294240	hypothetical protein	5	0.0094003	0.033657	0.959735	262	2	0.13136	0.017157	0.056657	0.810065	500	3	0.13136
TGGT1_267290	hypothetical protein	7	0.0094253	0.040701	0.959735	263	5	-0.23758	0.91062	0.92545	0.999999	6920	1	-0.23758
TGGT1_224630	zinc finger (CCCH type) motif-containing protein	5	0.0095657	0.034135	0.959735	264	4	-0.31961	0.58497	0.72359	0.999999	5223	1	-0.31961
TGGT1_221550	CMGC kinase, MAPK family, MEK kinase-related (incomplete catalytic triad)	6	0.0096905	0.037525	0.959735	265	2	0.51878	0.051419	0.1483	0.905708	1112	3	0.51878
TGGT1_315440	hypothetical protein	4	0.0097071	0.032596	0.959735	266	3	-1.0918	0.9441	0.94415	0.999999	7136	0	-1.0918
TGGT1_290990	HEAT repeat-containing protein	1	0.0097426	0.0095845	0.783055	267	1	-5.9266	0.99026	0.99027	0.999999	7448	0	-5.9266
TGGT1_278380	Toxoplasma gondii family A protein	9	0.009849	0.046341	0.959735	268	5	-0.3483	0.14433	0.35845	0.999999	2180	3	-0.3483
TGGT1_244440	nucleoside transporter protein	7	0.0098793	0.04216	0.959735	269	4	-0.38121	0.94433	0.94616	0.999999	7137	1	-0.38121
TGGT1_222188	hypothetical protein	6	0.0098794	0.038162	0.959735	270	4	-0.32637	0.28993	0.49694	0.999999	3408	2	-0.32637
TGGT1_214240	bromodomain-containing protein	1	0.0099213	0.009768	0.783055	271	1	-0.7652	0.99008	0.99008	0.999999	7446	0	-0.7652
TGGT1_229010	rhoptry neck protein RON4	4	0.0099715	0.033401	0.959735	272	4	-0.19915	0.99003	0.99007	0.999999	7445	0	-0.19915
TGGT1_229320	Cof family hydrolase subfamily protein	7	0.010056	0.04274	0.959735	273	3	0.08717	0.3861	0.60961	0.999999	4027	3	0.08717
TGGT1_294210	hypothetical protein	9	0.010135	0.047617	0.959735	274	5	-0.12862	0.85111	0.9255	0.999999	6594	1	-0.12862
TGGT1_266740	RNA recognition motif-containing protein	9	0.010138	0.047625	0.959735	275	4	-0.1757	0.64148	0.82667	0.999999	5518	2	-0.1757
TGGT1_270680	hypothetical protein	9	0.010194	0.047847	0.959735	276	6	-0.1371	0.20029	0.45055	0.999999	2678	2	-0.1371
TGGT1_205370	hypothetical protein	8	0.010197	0.044507	0.959735	277	6	-0.20635	0.85979	0.92652	0.999999	6663	1	-0.20635
TGGT1_252640	P-type ATPase PMA1	6	0.010205	0.039307	0.959735	278	5	-0.27439	0.99475	0.99464	0.999999	7498	0	-0.27439
TGGT1_266910	putative cell-cycle-associated protein kinase GSK	9	0.010205	0.047883	0.959735	279	5	-0.092636	0.4366	0.69819	0.999999	4350	2	-0.092636
TGGT1_225570	hypothetical protein	7	0.010236	0.043291	0.959735	280	4	-0.19063	0.58929	0.76258	0.999999	5244	1	-0.19063
TGGT1_268182	hypothetical protein	5	0.010237	0.036109	0.959735	281	1	0.035751	0.073199	0.1888	0.929943	1410	2	0.035751
TGGT1_280680	hypothetical protein	4	0.010266	0.034325	0.959735	282	3	-0.23228	0.61303	0.68263	0.999999	5344	1	-0.23228
TGGT1_297650	Ser/Thr phosphatase family protein	9	0.010295	0.048267	0.959735	283	6	-0.1666	0.28257	0.54188	0.999999	3359	3	-0.1666
TGGT1_300350	cysteine desulfurase/selenocysteine lyase family PLP dependent transferase superfamily protein	6	0.010298	0.039652	0.959735	284	2	-0.059684	0.45665	0.64886	0.999999	4452	2	-0.059684
TGGT1_229170	formate/nitrite transporter protein	4	0.010328	0.034522	0.959735	285	1	0.28979	0.12098	0.25219	0.971141	1943	2	0.28979
TGGT1_299670	hypothetical protein	6	0.010346	0.039825	0.959735	286	4	-0.93364	0.86573	0.88547	0.999999	6699	1	-0.93364
TGGT1_207400	hypothetical protein	2	0.010432	0.01975	0.944511	287	2	-1.6883	0.98957	0.98971	0.999999	7442	0	-1.6883
TGGT1_264150	hypothetical protein	10	0.010548	0.049614	0.967973	288	4	0.055973	0.43484	0.69968	0.999999	4339	3	0.055973
TGGT1_226590	putative cytochrome C oxidase subunit IIa	3	0.010577	0.027885	0.959735	289	2	-0.24297	0.065439	0.14026	0.903505	1316	1	-0.24297
TGGT1_264220	hypothetical protein	6	0.010606	0.040717	0.959735	290	4	-0.2315	0.97063	0.97037	0.999999	7301	0	-0.2315
TGGT1_300110	hypothetical protein	7	0.010615	0.044584	0.959735	291	3	0.43408	0.0050431	0.023603	0.683225	205	4	0.43408
TGGT1_264740	hypothetical protein	8	0.010622	0.04613	0.959735	292	4	-0.75597	0.38346	0.63107	0.999999	4014	2	-0.75597
TGGT1_254390	CRAL/TRIO domain-containing protein	4	0.010669	0.035681	0.959735	293	4	-0.42587	0.98933	0.9894	0.999999	7439	0	-0.42587
TGGT1_278920	hypothetical protein	8	0.010688	0.046369	0.959735	294	6	-0.73495	0.97146	0.97184	0.999999	7306	1	-0.73495
TGGT1_267585	hypothetical protein	3	0.010789	0.028409	0.959735	295	3	-0.92015	0.98921	0.98916	0.999999	7438	0	-0.92015
TGGT1_262655	hypothetical protein	7	0.010842	0.045288	0.959735	296	5	-0.27596	0.093862	0.24821	0.967745	1648	1	-0.27596
TGGT1_262680	hypothetical protein	7	0.010842	0.045288	0.959735	297	3	0.04603	0.35509	0.58103	0.999999	3813	2	0.04603
TGGT1_270010	hypothetical protein	9	0.010852	0.050399	0.967973	298	5	-0.27982	0.19311	0.43907	0.999999	2618	1	-0.27982
TGGT1_219230	AMP-binding enzyme domain-containing protein	6	0.010861	0.041599	0.959735	299	4	-0.72484	0.76938	0.84472	0.999999	6154	1	-0.72484
TGGT1_312650	hypothetical protein	3	0.010894	0.028666	0.959735	300	3	-0.37275	0.98911	0.98907	0.999999	7437	0	-0.37275
TGGT1_244460	hypothetical protein	6	0.011055	0.04224	0.959735	301	5	-0.6712	0.99009	0.99004	0.999999	7447	0	-0.6712
TGGT1_258120	Pex2 / Pex12 amino terminal region protein	7	0.011075	0.046041	0.959735	302	3	-0.086492	0.22291	0.4521	0.999999	2897	2	-0.086492
TGGT1_313400	DnaJ domain-containing protein	3	0.011106	0.02922	0.959735	303	1	0.16633	0.081531	0.1617	0.911249	1518	1	0.16633
TGGT1_211410	translation initiation factor sui1 protein	4	0.011112	0.037125	0.959735	304	4	-0.85999	0.98889	0.98891	0.999999	7432	0	-0.85999
TGGT1_309865	hypothetical protein	9	0.011145	0.051419	0.971819	305	6	-0.12428	0.58373	0.78985	0.999999	5217	3	-0.12428
TGGT1_246700	hypothetical protein	8	0.011171	0.048022	0.959735	306	2	0.070746	0.16905	0.38656	0.999999	2410	4	0.070746
TGGT1_219530	hypothetical protein	8	0.011172	0.048026	0.959735	307	5	-1.6268	0.92501	0.94555	0.999999	7017	1	-1.6268
TGGT1_240490	hypothetical protein	7	0.011259	0.046593	0.959735	308	4	-0.11856	0.65101	0.7963	0.999999	5567	1	-0.11856
TGGT1_305485	hypothetical protein	6	0.011284	0.043013	0.959735	309	3	0.2873	0.18506	0.37502	0.999999	2551	3	0.2873
TGGT1_212940	hypothetical protein	4	0.011301	0.03764	0.959735	310	3	-1.8698	0.7849	0.79161	0.999999	6251	1	-1.8698
TGGT1_316370	hypothetical protein	4	0.011476	0.038201	0.959735	311	3	-0.31632	0.91251	0.91275	0.999999	6932	0	-0.31632
TGGT1_232610	histone acetyltransferase subunit nua4 protein	3	0.011525	0.030293	0.959735	312	2	-0.69461	0.68199	0.6871	0.999999	5714	1	-0.69461
TGGT1_359700	hypothetical protein	7	0.01165	0.047934	0.959735	313	2	0.25182	0.035775	0.11999	0.881058	871	4	0.25182
TGGT1_210975	hypothetical protein	3	0.011714	0.030749	0.959735	314	1	1.0792	0.032258	0.080121	0.843704	821	2	1.0792
TGGT1_253110	kinesin motor domain-containing protein	10	0.011738	0.054231	0.972828	315	7	-0.70561	0.74011	0.88948	0.999999	5997	2	-0.70561
TGGT1_216200	hypothetical protein	9	0.011775	0.053589	0.972828	316	2	0.056064	0.080042	0.24137	0.964915	1501	3	0.056064
TGGT1_295710	HECT-domain (ubiquitin-transferase) domain-containing protein	3	0.011783	0.030939	0.959735	317	3	-0.64851	0.98822	0.98816	0.999999	7428	0	-0.64851
TGGT1_285260	hypothetical protein	7	0.011826	0.04852	0.959735	318	5	-0.5672	0.064465	0.19392	0.929943	1298	1	-0.5672
TGGT1_209810	hypothetical protein	6	0.011924	0.045147	0.959735	319	5	-0.50621	0.98195	0.98187	0.999999	7383	0	-0.50621
TGGT1_211880	hypothetical protein	6	0.011927	0.045153	0.959735	320	3	-0.53861	0.13974	0.32055	0.994308	2147	2	-0.53861
TGGT1_315460	hypothetical protein	2	0.011992	0.022719	0.959735	321	2	-1.1455	0.91831	0.91858	0.999999	6969	0	-1.1455
TGGT1_239600	rhoptry kinase family protein ROP23 (incomplete catalytic triad)	7	0.012013	0.049116	0.962897	322	5	-0.28653	0.75299	0.85746	0.999999	6065	1	-0.28653
TGGT1_213730	lanthionine synthetase C family protein	6	0.012063	0.045596	0.959735	323	5	-0.18394	0.20456	0.39846	0.999999	2723	1	-0.18394
TGGT1_232060	hypothetical protein	8	0.012068	0.051259	0.971819	324	4	-0.26046	0.99161	0.99173	0.999999	7462	0	-0.26046
TGGT1_237570	leucine carboxyl methyltransferase	8	0.012091	0.051347	0.971819	325	3	0.28493	0.0086499	0.039733	0.768046	302	3	0.28493
TGGT1_276120	putative histone lysine methyltransferase, SET	6	0.012114	0.045768	0.959735	326	4	-0.2963	0.93981	0.93929	0.999999	7095	0	-0.2963
TGGT1_218810	histidyl-tRNA synthetase	6	0.01212	0.045793	0.959735	327	1	0.09992	0.12873	0.30135	0.992753	2024	4	0.09992
TGGT1_246720	hypothetical protein	4	0.012179	0.040342	0.959735	328	2	-0.35762	0.62042	0.68654	0.999999	5409	1	-0.35762
TGGT1_320515	hypothetical protein	5	0.012269	0.041826	0.959735	329	3	-0.92771	0.19105	0.36421	0.999999	2604	2	-0.92771
TGGT1_258980	hypothetical protein	6	0.012295	0.046384	0.959735	330	4	-0.41513	0.12755	0.29923	0.992753	2016	1	-0.41513
TGGT1_253150	hypothetical protein	5	0.012318	0.041972	0.959735	331	4	-0.23714	0.98718	0.9872	0.999999	7416	0	-0.23714
TGGT1_300360	ADP/ATP translocase	3	0.01238	0.032375	0.959735	332	3	-0.3089	0.98762	0.98754	0.999999	7421	0	-0.3089
TGGT1_227310	hypothetical protein	2	0.012449	0.023533	0.959735	333	2	-0.45158	0.98681	0.98697	0.999999	7414	0	-0.45158
TGGT1_210781	ubiquitin carboxyl-terminal hydrolase	6	0.01245	0.046957	0.959735	334	4	-0.57824	0.62713	0.76318	0.999999	5436	1	-0.57824
TGGT1_408250	hypothetical protein	9	0.012457	0.055964	0.972828	335	3	0.20911	0.095499	0.27082	0.978384	1676	5	0.20911
TGGT1_361930	hypothetical protein	6	0.012503	0.047126	0.959735	336	4	-0.24267	0.1835	0.37312	0.999999	2534	1	-0.24267
TGGT1_286120	prolyl endopeptidase	8	0.012535	0.052969	0.972828	337	6	-0.16482	0.069596	0.20799	0.929943	1368	1	-0.16482
TGGT1_230040	hypothetical protein	8	0.012629	0.053294	0.972828	338	3	-0.12848	0.49705	0.71716	0.999999	4705	2	-0.12848
TGGT1_249340	hypothetical protein	6	0.012676	0.047708	0.959735	339	3	-0.039245	0.50174	0.6779	0.999999	4731	1	-0.039245
TGGT1_209670	hypothetical protein	9	0.012696	0.056761	0.972828	340	6	-0.26306	0.64115	0.82646	0.999999	5515	1	-0.26306
TGGT1_315320	SAG-related sequence SRS52A	4	0.012768	0.04219	0.959735	341	2	-0.2902	0.94678	0.94681	0.999999	7151	0	-0.2902
TGGT1_280810	hypothetical protein	6	0.01282	0.048198	0.959735	342	4	-0.24915	0.77114	0.84532	0.999999	6168	1	-0.24915
TGGT1_263140	SWI2/SNF2-containing protein RAD26	4	0.012917	0.042701	0.959735	343	3	-0.25968	0.58435	0.66824	0.999999	5219	1	-0.25968
TGGT1_291030	zinc finger, C3HC4 type (RING finger) domain-containing protein	7	0.013071	0.052437	0.972828	344	3	-0.11243	0.93027	0.93651	0.999999	7044	1	-0.11243
TGGT1_207407	hypothetical protein	8	0.013174	0.055284	0.972828	345	4	-0.14305	0.52933	0.74163	0.999999	4902	2	-0.14305
TGGT1_265090	hypothetical protein	8	0.013284	0.055668	0.972828	346	4	-0.098998	0.071547	0.21244	0.931081	1391	3	-0.098998
TGGT1_241165	hypothetical protein	7	0.013302	0.053202	0.972828	347	5	-0.17999	0.93141	0.9372	0.999999	7052	1	-0.17999
TGGT1_312970	hypothetical protein	5	0.013399	0.044952	0.959735	348	3	-0.097973	0.90932	0.90983	0.999999	6915	0	-0.097973
TGGT1_217790	S1 RNA binding domain-containing protein	3	0.013427	0.035077	0.959735	349	3	-0.9498	0.98657	0.98647	0.999999	7409	0	-0.9498
TGGT1_254340	hypothetical protein	6	0.013484	0.050474	0.967973	350	3	-0.19394	0.64265	0.77438	0.999999	5527	1	-0.19394
TGGT1_205280	hypothetical protein	9	0.013516	0.059492	0.986283	351	4	-0.10635	0.19111	0.43591	0.999999	2605	1	-0.10635
TGGT1_244470	hypothetical protein	1	0.013573	0.013381	0.850695	352	1	-0.75576	0.98643	0.98644	0.999999	7407	0	-0.75576
TGGT1_290700	hypothetical protein	8	0.013579	0.056705	0.972828	353	5	-0.90672	0.60581	0.79977	0.999999	5319	1	-0.90672
TGGT1_290923	hypothetical protein	7	0.013595	0.054125	0.972828	354	3	-0.017753	0.64715	0.79409	0.999999	5552	1	-0.017753
TGGT1_253670	hypothetical protein	6	0.013636	0.051035	0.971819	355	2	0.034624	0.1691	0.35581	0.999999	2412	1	0.034624
TGGT1_300250	MtN3/saliva family protein	4	0.013646	0.0449	0.959735	356	4	-0.20189	0.98635	0.98644	0.999999	7405	0	-0.20189
TGGT1_320550	hypothetical protein	3	0.013765	0.035907	0.959735	357	2	-0.59845	0.71681	0.7181	0.999999	5895	1	-0.59845
TGGT1_244850	GMC oxidoreductase	5	0.013791	0.046019	0.959735	358	4	-0.32111	0.97161	0.97159	0.999999	7308	0	-0.32111
TGGT1_269480	adaptor complexes medium subunit family protein	4	0.013801	0.045385	0.959735	359	4	-0.3524	0.9862	0.98631	0.999999	7403	0	-0.3524
TGGT1_409390	hypothetical protein	9	0.01382	0.060526	0.989895	360	5	-0.16424	0.59714	0.79837	0.999999	5281	3	-0.16424
TGGT1_251670	putative werner helicase interacting protein 1	5	0.013905	0.046349	0.959735	361	2	-0.069798	0.62205	0.74773	0.999999	5414	1	-0.069798
TGGT1_236920	hypothetical protein	3	0.013934	0.036324	0.959735	362	2	-0.70726	0.78827	0.78817	0.999999	6262	0	-0.70726
TGGT1_312450	hypothetical protein	8	0.013993	0.058239	0.980077	363	3	0.032478	0.45161	0.68254	0.999999	4414	3	0.032478
TGGT1_258828	hypothetical protein	6	0.013998	0.052217	0.972828	364	2	0.098744	0.20468	0.39861	0.999999	2725	3	0.098744
TGGT1_270800	GAF domain-containing protein	5	0.014085	0.046842	0.959735	365	4	-1.0208	0.99074	0.99088	0.999999	7452	0	-1.0208
TGGT1_319560	microneme protein MIC3	8	0.014155	0.058843	0.982176	366	5	-0.074222	0.31217	0.56809	0.999999	3564	1	-0.074222
TGGT1_293430	hypothetical protein	5	0.014283	0.047412	0.959735	367	2	-0.015128	0.54135	0.68629	0.999999	4973	2	-0.015128
TGGT1_204140	PHD-finger domain-containing protein	2	0.014326	0.026972	0.959735	368	1	-0.29675	0.3927	0.41449	0.999999	4072	1	-0.29675
TGGT1_301130	hypothetical protein	4	0.014431	0.047332	0.959735	369	3	-0.66023	0.7656	0.77657	0.999999	6125	1	-0.66023
TGGT1_231780	hypothetical protein	7	0.014441	0.056762	0.972828	370	5	-0.21735	0.97161	0.97145	0.999999	7309	0	-0.21735
TGGT1_318470	AP2 domain transcription factor AP2IV-4	3	0.014524	0.037861	0.959735	371	2	-1.7038	0.64475	0.65606	0.999999	5543	1	-1.7038
TGGT1_304730	Mob1/phocein family protein	6	0.014544	0.054001	0.972828	372	2	-0.095451	0.12687	0.29799	0.992753	2010	2	-0.095451
TGGT1_320600	cold-shock DNA-binding domain-containing protein	10	0.014548	0.065038	0.998838	373	4	-0.059316	0.86851	0.94045	0.999999	6713	2	-0.059316
TGGT1_218910	hypothetical protein	9	0.014583	0.063114	0.99767	374	5	-0.15204	0.9955	0.99552	0.999999	7502	0	-0.15204
TGGT1_239800	hypothetical protein	3	0.014664	0.038204	0.959735	375	2	-0.45871	0.69274	0.69646	0.999999	5763	1	-0.45871
TGGT1_262970	hypothetical protein	9	0.014755	0.06369	0.998838	376	5	-0.098422	0.4516	0.70758	0.999999	4413	2	-0.098422
TGGT1_225050	putative adenosylhomocysteinase	5	0.014787	0.048848	0.961182	377	2	-0.19792	0.77527	0.81232	0.999999	6195	1	-0.19792
TGGT1_210450	hypothetical protein	7	0.014851	0.058046	0.980077	378	3	-0.2056	0.98282	0.98284	0.999999	7389	0	-0.2056
TGGT1_229210	putative small nuclear ribonucleoprotein polypeptide A'	5	0.014914	0.04919	0.962897	379	2	-0.089602	0.79984	0.826	0.999999	6335	1	-0.089602
TGGT1_202300	putative inosine triphosphate pyrophosphatase	8	0.014925	0.061556	0.995961	380	6	-0.1769	0.96013	0.96309	0.999999	7227	1	-0.1769
TGGT1_280470	AP2 domain transcription factor AP2VIIa-1	7	0.015004	0.058488	0.982079	381	3	0.090109	0.14319	0.33054	0.995537	2174	3	0.090109
TGGT1_309760	hypothetical protein	8	0.015087	0.062149	0.99767	382	6	-0.14384	0.92339	0.94489	0.999999	7008	1	-0.14384
TGGT1_221310	aminopeptidase N protein	6	0.015123	0.055816	0.972828	383	4	-0.60233	0.8738	0.88992	0.999999	6735	1	-0.60233
TGGT1_203735	hypothetical protein	8	0.015136	0.062325	0.99767	384	6	-0.17537	0.9319	0.94834	0.999999	7058	1	-0.17537
TGGT1_241130	hypothetical protein	6	0.015206	0.056116	0.972828	385	5	-0.099497	0.98095	0.98086	0.999999	7374	0	-0.099497
TGGT1_309160	IgA-specific metalloendopeptidase	8	0.015207	0.062563	0.99767	386	4	-0.18361	0.99737	0.99743	0.999999	7513	0	-0.18361
TGGT1_215360	hypothetical protein	9	0.015243	0.06539	0.998838	387	6	-0.15203	0.89619	0.94907	0.999999	6845	1	-0.15203
TGGT1_211260	rhoptry kinase family protein ROP26 (incomplete catalytic triad)	6	0.015301	0.056402	0.972828	388	2	0.11525	0.17583	0.36405	0.999999	2461	3	0.11525
TGGT1_283520	hypothetical protein	6	0.015323	0.056469	0.972828	389	5	-0.15972	0.98654	0.98649	0.999999	7408	0	-0.15972
TGGT1_230555	adenylate and guanylate cyclase catalytic domain-containing protein	7	0.015361	0.059574	0.986283	390	2	0.16779	0.033525	0.11396	0.872013	843	3	0.16779
TGGT1_240610	hypothetical protein	7	0.015412	0.059741	0.986283	391	2	0.16018	0.18231	0.39123	0.999999	2522	4	0.16018
TGGT1_255360	hypothetical protein	7	0.015426	0.059777	0.986283	392	4	-0.35512	0.29527	0.52496	0.999999	3443	2	-0.35512
TGGT1_285350	putative dynein light chain	6	0.015454	0.056891	0.972828	393	4	-0.45856	0.95083	0.95036	0.999999	7175	0	-0.45856
TGGT1_231220	hypothetical protein	2	0.015543	0.029208	0.959735	394	1	-0.28054	0.44882	0.46122	0.999999	4396	1	-0.28054
TGGT1_281380	hypothetical protein	5	0.015544	0.050904	0.971819	395	2	0.1164	0.81111	0.83261	0.999999	6398	1	0.1164
TGGT1_257310	hypothetical protein	7	0.015623	0.060384	0.989895	396	5	-0.88532	0.99406	0.99406	0.999999	7492	0	-0.88532
TGGT1_241010	K+ channel tetramerisation domain-containing protein	9	0.015659	0.066844	0.998838	397	5	-0.2689	0.41003	0.6724	0.999999	4184	4	-0.2689
TGGT1_233490	hypothetical protein	3	0.015661	0.040619	0.959735	398	1	0.37819	0.27696	0.40852	0.999999	3311	2	0.37819
TGGT1_279345	hypothetical protein	8	0.015675	0.064323	0.998838	399	5	-0.13705	0.97204	0.97238	0.999999	7314	1	-0.13705
TGGT1_294720	hypothetical protein	5	0.015745	0.051446	0.971819	400	4	-0.651	0.98124	0.98123	0.999999	7375	0	-0.651
TGGT1_266120	thioredoxin-dependent peroxidase TPX1/2	4	0.01579	0.050277	0.967973	401	2	0.026308	0.79011	0.79575	0.999999	6272	1	0.026308
TGGT1_262933	hypothetical protein	6	0.015818	0.058058	0.980077	402	3	-0.23239	0.079584	0.20696	0.929943	1492	3	-0.23239
TGGT1_207790	putative enkurin	6	0.015835	0.05812	0.980077	403	3	-0.12043	0.46824	0.65642	0.999999	4535	2	-0.12043
TGGT1_263300	eukaryotic porin protein	2	0.015847	0.029782	0.959735	404	1	-0.98436	0.71582	0.71574	0.999999	5892	0	-0.98436
TGGT1_218860	hypothetical protein	8	0.015926	0.065278	0.998838	405	4	0.15593	0.098145	0.26894	0.978384	1706	3	0.15593
TGGT1_283890	histone lysine demethylase JMJD6b	3	0.015965	0.041392	0.959735	406	1	-0.068418	0.63608	0.64923	0.999999	5489	1	-0.068418
TGGT1_230510	hypothetical protein	5	0.016175	0.052671	0.972828	407	1	0.11465	0.14912	0.30411	0.992753	2220	2	0.11465
TGGT1_286110	hypothetical protein	7	0.016186	0.062123	0.99767	408	2	0.26909	0.053524	0.16666	0.912613	1139	4	0.26909
TGGT1_363640	hypothetical protein	8	0.016342	0.066827	0.998838	409	5	-0.12371	0.50492	0.72314	0.999999	4756	3	-0.12371
TGGT1_207620	pyridine nucleotide-disulfide oxidoreductase domain-containing protein	6	0.016661	0.060864	0.99267	410	1	0.010255	0.00031482	0.0017159	0.346662	33	3	0.010255
TGGT1_316380	hypothetical protein	6	0.016694	0.060958	0.99267	411	5	-0.24039	0.54071	0.70378	0.999999	4969	1	-0.24039
TGGT1_212300	hypothetical protein	5	0.016724	0.054266	0.972828	412	4	-0.12664	0.98879	0.98888	0.999999	7431	0	-0.12664
TGGT1_362290	hypothetical protein	9	0.01674	0.070417	0.998838	413	2	0.048893	0.41965	0.68169	0.999999	4233	3	0.048893
TGGT1_266600	Kazal-type serine protease inhibitor domain-containing protein	10	0.016842	0.07382	0.998838	414	7	-0.15151	0.47456	0.7328	0.999999	4579	3	-0.15151
TGGT1_289600	heat shock protein HSP29	10	0.016902	0.074033	0.998838	415	4	0.0051839	0.64781	0.83925	0.999999	5554	3	0.0051839
TGGT1_310055	hypothetical protein	10	0.016904	0.074039	0.998838	416	7	-0.16519	0.77398	0.9086	0.999999	6181	3	-0.16519
TGGT1_225280	hypothetical protein	4	0.016924	0.052694	0.972828	417	3	-1.2214	0.96754	0.96764	0.999999	7283	0	-1.2214
TGGT1_202990	hypothetical protein	7	0.016958	0.064554	0.998838	418	4	-0.088348	0.6903	0.81897	0.999999	5754	2	-0.088348
TGGT1_319710	kinesin motor domain-containing protein	5	0.017061	0.055194	0.972828	419	3	-0.23674	0.084825	0.20724	0.929943	1550	2	-0.23674
TGGT1_220420	3'5'-cyclic nucleotide phosphodiesterase domain-containing protein	8	0.017065	0.069384	0.998838	420	5	-0.28425	0.9669	0.96792	0.999999	7279	1	-0.28425
TGGT1_284670	flagellar associated protein	6	0.017081	0.062215	0.99767	421	5	-0.32121	0.76803	0.84428	0.999999	6144	1	-0.32121
TGGT1_234470	hypothetical protein	8	0.017086	0.069457	0.998838	422	6	-0.18444	0.58262	0.78203	0.999999	5213	1	-0.18444
TGGT1_247630	putative membrane protein	9	0.017193	0.071861	0.998838	423	5	-0.08729	0.88932	0.94522	0.999999	6818	2	-0.08729
TGGT1_209190	ABC transporter transmembrane region domain-containing protein	4	0.017237	0.053405	0.972828	424	2	0.50583	0.17308	0.32079	0.994308	2444	2	0.50583
TGGT1_214500	ankyrin repeat-containing protein	6	0.017296	0.062876	0.99767	425	5	-0.25415	0.41089	0.62024	0.999999	4190	1	-0.25415
TGGT1_282030	hypothetical protein	8	0.017307	0.070264	0.998838	426	5	-0.17938	0.48207	0.70581	0.999999	4619	1	-0.17938
TGGT1_215380	hypothetical protein	7	0.017374	0.065821	0.998838	427	4	-0.22451	0.57067	0.75296	0.999999	5151	2	-0.22451
TGGT1_243750	tetratricopeptide repeat-containing protein	3	0.017516	0.045192	0.959735	428	3	-0.41576	0.98248	0.98246	0.999999	7385	0	-0.41576
TGGT1_248790	hypothetical protein	2	0.017569	0.032941	0.959735	429	1	-0.99495	0.68152	0.68159	0.999999	5711	0	-0.99495
TGGT1_232950	hypothetical protein	6	0.017578	0.063777	0.998838	430	5	-0.19583	0.99715	0.99709	0.999999	7510	0	-0.19583
TGGT1_409420	hypothetical protein	5	0.017669	0.056875	0.972828	431	3	-0.33587	0.99164	0.99175	0.999999	7463	0	-0.33587
TGGT1_215500	TPR repeat-containing protein	4	0.017706	0.05436	0.972828	432	1	0.21914	0.054825	0.13208	0.886433	1155	2	0.21914
TGGT1_278420	Toxoplasma gondii family A protein	6	0.017712	0.064229	0.998838	433	5	-0.27639	0.28363	0.48968	0.999999	3364	1	-0.27639
TGGT1_201750	Tctex-1 family protein	8	0.01777	0.071981	0.998838	434	5	-0.14886	0.56172	0.76626	0.999999	5097	1	-0.14886
TGGT1_201780	microneme protein MIC2	3	0.017783	0.045855	0.959735	435	2	-1.6848	0.94333	0.94317	0.999999	7127	0	-1.6848
TGGT1_308020	SAG-related sequence SRS57	7	0.017797	0.067009	0.998838	436	3	-0.15787	0.40651	0.62827	0.999999	4155	1	-0.15787
TGGT1_251920	hypothetical protein	7	0.017817	0.06708	0.998838	437	5	-0.1563	0.87015	0.90843	0.999999	6720	1	-0.1563
TGGT1_259270	SAG-related sequence SRS26E	7	0.017882	0.067284	0.998838	438	4	-0.17341	0.4739	0.69001	0.999999	4572	2	-0.17341
TGGT1_293190	endonuclease/exonuclease/phosphatase family protein	6	0.017923	0.064892	0.998838	439	4	-0.33232	0.63501	0.76881	0.999999	5479	2	-0.33232
TGGT1_240960	AIG2 family protein	4	0.017934	0.054814	0.972828	440	3	-0.44387	0.98489	0.98509	0.999999	7397	0	-0.44387
TGGT1_265790	hypothetical protein	4	0.017957	0.054857	0.972828	441	3	-0.1892	0.70836	0.73735	0.999999	5854	1	-0.1892
TGGT1_314485	hypothetical protein	6	0.017992	0.065095	0.998838	442	4	-0.65447	0.92816	0.92816	0.999999	7035	1	-0.65447
TGGT1_265390	hypothetical protein	4	0.018021	0.055022	0.972828	443	3	-0.23153	0.7519	0.76674	0.999999	6061	1	-0.23153
TGGT1_285272	hypothetical protein	3	0.018162	0.046711	0.959735	444	3	-0.94978	0.98184	0.98182	0.999999	7381	0	-0.94978
TGGT1_252080	hypothetical protein	7	0.018245	0.068351	0.998838	445	4	-0.58065	0.34566	0.5723	0.999999	3756	2	-0.58065
TGGT1_226880	hypothetical protein	3	0.018313	0.047101	0.959735	446	3	-0.44442	0.98169	0.98167	0.999999	7380	0	-0.44442
TGGT1_311270	hypothetical protein	2	0.018328	0.03429	0.959735	447	1	1.1061	0.018859	0.035224	0.757178	542	1	1.1061
TGGT1_223120	cyclin-dependent kinase regulatory subunit protein	8	0.01834	0.07401	0.998838	448	5	-0.15338	0.33352	0.59358	0.999999	3683	3	-0.15338
TGGT1_215440	WWE domain-containing protein	9	0.018577	0.076335	0.998838	449	3	0.019309	0.20244	0.45375	0.999999	2694	4	0.019309
TGGT1_243900	hypothetical protein	9	0.018606	0.076411	0.998838	450	6	-0.16886	0.87796	0.939	0.999999	6761	2	-0.16886
TGGT1_253570	hypothetical protein	3	0.018651	0.047931	0.959735	451	3	-0.19964	0.98135	0.9813	0.999999	7378	0	-0.19964
TGGT1_297300	hypothetical protein	3	0.018719	0.048094	0.959735	452	2	-0.64275	0.83274	0.83252	0.999999	6508	0	-0.64275
TGGT1_259960	Nucleoside-diphosphatase	5	0.018738	0.059783	0.986283	453	4	-0.30223	0.98804	0.98807	0.999999	7426	0	-0.30223
TGGT1_205220	putative U5 snRNP-associated subunit	1	0.018757	0.018677	0.922378	454	1	-0.54977	0.98124	0.98122	0.999999	7376	0	-0.54977
TGGT1_210682	hypothetical protein	7	0.018884	0.070294	0.998838	455	4	-0.59352	0.54937	0.74213	0.999999	5016	2	-0.59352
TGGT1_219510	putative GTP binding protein 7 isoform 2 family protein	5	0.018964	0.060346	0.989895	456	4	-0.4391	0.86597	0.87	0.999999	6701	1	-0.4391
TGGT1_315610	hypothetical protein	7	0.019011	0.070649	0.998838	457	3	0.050133	0.53463	0.7345	0.999999	4922	2	0.050133
TGGT1_271080	hypothetical protein	7	0.019083	0.070846	0.998838	458	2	0.16066	0.23589	0.46848	0.999999	2985	3	0.16066
TGGT1_244420	hypothetical protein	1	0.019089	0.019051	0.92698	459	1	-1.3373	0.98091	0.9809	0.999999	7373	0	-1.3373
TGGT1_270260	hypothetical protein	8	0.019132	0.076727	0.998838	460	6	-0.13099	0.99279	0.99291	0.999999	7481	0	-0.13099
TGGT1_231980	hypothetical protein	4	0.019237	0.057628	0.978518	461	3	-1.3327	0.86272	0.86303	0.999999	6681	0	-1.3327
TGGT1_219610	hypothetical protein	7	0.019273	0.071453	0.998838	462	4	-0.086169	0.9758	0.97575	0.999999	7337	0	-0.086169
TGGT1_231625	hypothetical protein	6	0.019346	0.069423	0.998838	463	3	-0.64024	0.30358	0.5122	0.999999	3493	2	-0.64024
TGGT1_205090	Toxoplasma gondii family D protein	7	0.019355	0.071675	0.998838	464	4	-0.33614	0.85956	0.90474	0.999999	6660	1	-0.33614
TGGT1_216920	mediator complex subunit MED8	3	0.019437	0.049858	0.967973	465	3	-0.13995	0.98056	0.98051	0.999999	7371	0	-0.13995
TGGT1_204150	hypothetical protein	9	0.01948	0.079226	0.998838	466	4	0.4222	0.089037	0.25861	0.977299	1594	5	0.4222
TGGT1_217500	HMG (high mobility group) box domain-containing protein	3	0.019604	0.050242	0.967973	467	3	-0.18353	0.9804	0.98031	0.999999	7370	0	-0.18353
TGGT1_276880	hypothetical protein	8	0.01961	0.078379	0.998838	468	4	-0.12021	0.085113	0.24148	0.964915	1553	2	-0.12021
TGGT1_248430	hypothetical protein	6	0.019644	0.070345	0.998838	469	3	-0.05373	0.49067	0.67072	0.999999	4670	2	-0.05373
TGGT1_273720	hypothetical protein	7	0.019652	0.072577	0.998838	470	4	-0.13437	0.99242	0.99233	0.999999	7475	0	-0.13437
TGGT1_273140	radical SAM methylthiotransferase, MiaB/RimO family protein	6	0.019679	0.070455	0.998838	471	3	-0.23196	0.67228	0.79609	0.999999	5668	1	-0.23196
TGGT1_240790	hypothetical protein	6	0.019743	0.070699	0.998838	472	5	-0.17067	0.17616	0.36445	0.999999	2467	1	-0.17067
TGGT1_206415	myosin K	4	0.019846	0.058884	0.982176	473	2	-0.28753	0.70205	0.73331	0.999999	5818	1	-0.28753
TGGT1_226700	putative nuclease	8	0.019862	0.079258	0.998838	474	4	-0.25146	0.41834	0.65757	0.999999	4231	2	-0.25146
TGGT1_249040	hypothetical protein	7	0.019924	0.07341	0.998838	475	3	-0.049843	0.070249	0.20684	0.929943	1377	3	-0.049843
TGGT1_289170	adenylate and guanylate cyclase catalytic domain-containing protein	5	0.019963	0.06303	0.99767	476	3	-0.36077	0.88235	0.88389	0.999999	6780	1	-0.36077
TGGT1_294400	hypothetical protein	7	0.019975	0.073571	0.998838	477	5	-0.15339	0.57154	0.75342	0.999999	5157	1	-0.15339
TGGT1_275360	SAG-related sequence SRS47B	9	0.020234	0.081722	0.998838	478	4	-0.02476	0.98483	0.98467	0.999999	7396	0	-0.02476
TGGT1_291840	hypothetical protein	8	0.020285	0.080616	0.998838	479	5	-0.11908	0.63881	0.81629	0.999999	5507	2	-0.11908
TGGT1_409720	hypothetical protein	10	0.020287	0.086313	0.998838	480	7	-0.18277	0.33573	0.61485	0.999999	3700	2	-0.18277
TGGT1_244515	hypothetical protein	7	0.02029	0.074498	0.998838	481	2	0.0099958	0.52743	0.73091	0.999999	4891	2	0.0099958
TGGT1_243590	endonuclease/exonuclease/phosphatase family protein	3	0.020303	0.051901	0.972828	482	3	-0.62279	0.9797	0.97958	0.999999	7365	0	-0.62279
TGGT1_222160	aldehyde dehydrogenase	9	0.020398	0.082256	0.998838	483	5	-0.14366	0.05108	0.17361	0.912613	1102	4	-0.14366
TGGT1_258400	PA14 domain-containing protein	8	0.020408	0.081064	0.998838	484	5	-0.14041	0.36694	0.61891	0.999999	3900	3	-0.14041
TGGT1_273350	molybdopterin converting factor, subunit 2 protein	8	0.020408	0.081064	0.998838	485	4	-0.28451	0.51508	0.73081	0.999999	4824	2	-0.28451
TGGT1_232450	SWI2/SNF2-containing protein RAD54	6	0.020458	0.073102	0.998838	486	5	-0.89309	0.27699	0.48218	0.999999	3312	1	-0.89309
TGGT1_203500	alanine dehydrogenase/pyridine nucleotide transhydrogenase domain-containing protein	6	0.020734	0.073989	0.998838	487	2	0.10985	0.15176	0.33505	0.999143	2245	3	0.10985
TGGT1_268765	hypothetical protein	8	0.02075	0.082232	0.998838	488	2	-0.01729	0.19762	0.42502	0.999999	2652	2	-0.01729
TGGT1_221480	hypothetical protein	10	0.020828	0.088274	0.998838	489	7	-0.27905	0.98857	0.9887	0.999999	7430	1	-0.27905
TGGT1_210970	hypothetical protein	5	0.020829	0.065337	0.998838	490	3	-0.44187	0.77723	0.81337	0.999999	6202	1	-0.44187
TGGT1_260190	microneme protein MIC13	7	0.020883	0.076214	0.998838	491	4	-0.19737	0.71997	0.8367	0.999999	5909	2	-0.19737
TGGT1_315090	hypothetical protein	7	0.020915	0.076317	0.998838	492	4	-0.2463	0.50734	0.72011	0.999999	4768	1	-0.2463
TGGT1_265030	hypothetical protein	9	0.020946	0.083934	0.998838	493	6	-0.15017	0.58384	0.7899	0.999999	5218	2	-0.15017
TGGT1_300980	hypothetical protein	9	0.020974	0.084031	0.998838	494	6	-0.15294	0.82515	0.91351	0.999999	6471	1	-0.15294
TGGT1_251680	putative histamine-releasing factor	9	0.020974	0.084031	0.998838	495	5	-0.85375	0.97786	0.97842	0.999999	7351	1	-0.85375
TGGT1_275600	diacylglycerol acyltransferase	7	0.021116	0.076902	0.998838	496	2	-0.035102	0.34551	0.57215	0.999999	3753	2	-0.035102
TGGT1_316550	hypothetical protein	7	0.021207	0.077161	0.998838	497	4	-0.20606	0.37412	0.59848	0.999999	3947	2	-0.20606
TGGT1_254740	endoribonuclease L-PSP protein	7	0.021225	0.077214	0.998838	498	5	-0.25507	0.94145	0.94395	0.999999	7111	1	-0.25507
TGGT1_208410	hypothetical protein	7	0.021261	0.077324	0.998838	499	3	-0.087688	0.25647	0.48807	0.999999	3148	2	-0.087688
TGGT1_291320	hypothetical protein	8	0.021289	0.083999	0.998838	500	5	-1.0331	0.15935	0.37298	0.999999	2325	2	-1.0331
TGGT1_219600	hypothetical protein	7	0.021396	0.077708	0.998838	501	5	-0.24108	0.83553	0.89714	0.999999	6520	1	-0.24108
TGGT1_311370	putative methylmalonate-semialdehyde dehydrogenase [acylating]	8	0.021498	0.084778	0.998838	502	3	0.068537	0.048914	0.16048	0.911249	1076	4	0.068537
TGGT1_257430	hypothetical protein	5	0.021512	0.067149	0.998838	503	2	0.33345	0.51083	0.66066	0.999999	4796	2	0.33345
TGGT1_309980	dynein heavy chain family protein	5	0.021707	0.067706	0.998838	504	1	0.030873	0.51937	0.66771	0.999999	4850	2	0.030873
TGGT1_211600	hypothetical protein	6	0.021714	0.076948	0.998838	505	3	-0.2657	0.57446	0.72631	0.999999	5168	2	-0.2657
TGGT1_236990	beta-ketoacyl synthase, N-terminal domain-containing protein	6	0.021766	0.077073	0.998838	506	4	-0.21894	0.13844	0.3189	0.993844	2133	1	-0.21894
TGGT1_255490	hypothetical protein	5	0.02178	0.067896	0.998838	507	3	-0.632	0.090215	0.2155	0.935467	1604	2	-0.632
TGGT1_257755	hypothetical protein	7	0.021804	0.07883	0.998838	508	4	-0.2064	0.2772	0.50786	0.999999	3316	2	-0.2064
TGGT1_205300	hypothetical protein	8	0.021905	0.086159	0.998838	509	3	-0.098193	0.49761	0.71759	0.999999	4709	3	-0.098193
TGGT1_270720	hypothetical protein	2	0.021996	0.040772	0.959735	510	2	-2.7706	0.978	0.97812	0.999999	7352	0	-2.7706
TGGT1_301355	hypothetical protein	7	0.022045	0.079589	0.998838	511	3	-0.058829	0.16892	0.37066	0.999999	2408	2	-0.058829
TGGT1_248600	aspartate aminotransferase	4	0.022083	0.063684	0.998838	512	2	-0.063044	0.23925	0.3868	0.999999	3011	2	-0.063044
TGGT1_278790	Tctex2-related light chain	7	0.022146	0.079887	0.998838	513	5	-0.461	0.40415	0.62622	0.999999	4145	2	-0.461
TGGT1_244950	hypothetical protein	9	0.022187	0.087839	0.998838	514	5	-0.38639	0.70636	0.86783	0.999999	5841	1	-0.38639
TGGT1_305030	kinase, pfkB family protein	7	0.02222	0.080105	0.998838	515	5	-0.22563	0.87091	0.90871	0.999999	6723	1	-0.22563
TGGT1_261080	kringle domain-containing protein	5	0.022232	0.069174	0.998838	516	4	-0.51703	0.95611	0.95611	0.999999	7206	0	-0.51703
TGGT1_318440	helicase associated domain (ha2) protein	5	0.0223	0.069365	0.998838	517	3	-0.46138	0.91122	0.91168	0.999999	6928	0	-0.46138
TGGT1_270975	hypothetical protein	3	0.022318	0.056578	0.972828	518	1	-0.22894	0.17872	0.28724	0.990409	2493	1	-0.22894
TGGT1_235140	hypothetical protein	9	0.022399	0.088435	0.998838	519	3	0.056185	0.21104	0.46405	0.999999	2788	4	0.056185
TGGT1_259630	hypothetical protein	10	0.022414	0.093949	0.999999	520	7	-0.26996	0.79265	0.91463	0.999999	6287	2	-0.26996
TGGT1_228420	protein kinase, cAMP-dependent, catalytic chain	8	0.022554	0.088356	0.998838	521	4	-0.058733	0.99116	0.99129	0.999999	7457	0	-0.058733
TGGT1_231800	putative helicase	4	0.022622	0.064828	0.998838	522	2	-0.36593	0.12119	0.25255	0.971141	1949	1	-0.36593
TGGT1_267380	UDP-galactose transporter subfamily protein	9	0.022718	0.089379	0.999999	523	6	-0.13673	0.85558	0.92771	0.999999	6642	1	-0.13673
TGGT1_251820	hypothetical protein	7	0.022746	0.081561	0.998838	524	2	0.61612	0.019592	0.074464	0.838791	563	4	0.61612
TGGT1_261260		12	0.022795	0.10089	0.999999	525	6	-0.082127	0.44012	0.73091	0.999999	4363	4	-0.082127
TGGT1_272240	Toxoplasma gondii family D protein	8	0.022835	0.089268	0.999999	526	4	-0.16201	0.47313	0.69895	0.999999	4567	3	-0.16201
TGGT1_209680	hypothetical protein	4	0.022846	0.065297	0.998838	527	2	-0.11984	0.81085	0.8134	0.999999	6397	1	-0.11984
TGGT1_288730	hypothetical protein	6	0.022893	0.079824	0.998838	528	4	-0.14139	0.92636	0.92654	0.999999	7023	1	-0.14139
TGGT1_243220	hypothetical protein	10	0.023123	0.096451	0.999999	529	4	-0.051333	0.87307	0.94216	0.999999	6732	2	-0.051333
TGGT1_243580	putative Hit family protein involved in cell-cycle regulation	7	0.023191	0.082841	0.998838	530	3	-0.068552	0.99192	0.99183	0.999999	7466	0	-0.068552
TGGT1_311110	putative Ubiquitin-fold modifier 1 precursor family protein	7	0.023312	0.083241	0.998838	531	5	-0.5079	0.64133	0.79087	0.999999	5517	1	-0.5079
TGGT1_204560	putative type I fatty acid synthase	7	0.02333	0.083313	0.998838	532	4	-0.22218	0.33898	0.56608	0.999999	3719	2	-0.22218
TGGT1_280435	hypothetical protein	8	0.023433	0.091357	0.999999	533	6	-0.14966	0.35901	0.61282	0.999999	3844	1	-0.14966
TGGT1_270190	protein phosphatase 2C domain-containing protein	7	0.023442	0.083631	0.998838	534	4	-0.20595	0.24921	0.48113	0.999999	3082	2	-0.20595
TGGT1_270080	hypothetical protein	8	0.023469	0.09145	0.999999	535	6	-0.20715	0.81746	0.9023	0.999999	6426	1	-0.20715
TGGT1_243655	GMC oxidoreductase	6	0.023595	0.081524	0.998838	536	4	-0.18402	0.99329	0.99322	0.999999	7484	0	-0.18402
TGGT1_208790	putative MC family transporter	5	0.023713	0.073118	0.998838	537	1	0.078304	0.38824	0.56056	0.999999	4036	2	0.078304
TGGT1_266880	putative dihydrouridine synthase	8	0.023818	0.09264	0.999999	538	3	0.0057503	0.047504	0.15724	0.908745	1057	1	0.0057503
TGGT1_226990	hypothetical protein	6	0.023892	0.082275	0.998838	539	2	-0.26596	0.84251	0.87391	0.999999	6551	1	-0.26596
TGGT1_319510	hypothetical protein	3	0.023902	0.060442	0.989895	540	2	-1.23	0.77447	0.77448	0.999999	6183	0	-1.23
TGGT1_311170	hypothetical protein	8	0.02394	0.093007	0.999999	541	6	-0.13117	0.57647	0.77746	0.999999	5180	2	-0.13117
TGGT1_287220	hypothetical protein	8	0.024004	0.093233	0.999999	542	6	-0.082995	0.81806	0.90262	0.999999	6432	1	-0.082995
TGGT1_232035	hypothetical protein	9	0.024022	0.093423	0.999999	543	6	-0.15952	0.88568	0.94324	0.999999	6798	2	-0.15952
TGGT1_316635	hypothetical protein	2	0.024038	0.044411	0.959735	544	2	-0.57305	0.91831	0.91858	0.999999	6970	0	-0.57305
TGGT1_230905	hydrolase, alpha/beta fold family protein	6	0.024042	0.082634	0.998838	545	4	-0.18467	0.71989	0.82918	0.999999	5908	1	-0.18467
TGGT1_291820	RNA helicase (UPF2 interacting domain) protein	5	0.024135	0.074263	0.998838	546	3	-0.75285	0.98536	0.98538	0.999999	7400	0	-0.75285
TGGT1_253650	DnaJ C terminal region domain-containing protein	6	0.02419	0.082973	0.998838	547	4	-0.34305	0.275	0.47993	0.999999	3297	1	-0.34305
TGGT1_257568	hypothetical protein	7	0.024322	0.086328	0.998838	548	2	0.039128	0.13169	0.31158	0.992753	2064	3	0.039128
TGGT1_279440	PA14 domain-containing protein	9	0.024335	0.094386	0.999999	549	4	0.0089656	0.093578	0.26719	0.978384	1644	4	0.0089656
TGGT1_313600	DDHD domain-containing protein	6	0.024342	0.083364	0.998838	550	3	-0.62057	0.43953	0.63794	0.999999	4358	1	-0.62057
TGGT1_258380	elongation factor p (ef-p) kow family domain-containing protein	1	0.024427	0.02434	0.959735	551	1	-0.53342	0.97557	0.97557	0.999999	7336	0	-0.53342
TGGT1_240365	hypothetical protein	9	0.024438	0.094711	0.999999	552	3	0.42506	0.33699	0.59883	0.999999	3706	4	0.42506
TGGT1_313940	hypothetical protein	6	0.024492	0.083704	0.998838	553	4	-0.070193	0.98892	0.98886	0.999999	7433	0	-0.070193
TGGT1_269190	glyceraldehyde-3-phosphate dehydrogenase GAPDH2	2	0.024522	0.045295	0.959735	554	2	-2.6588	0.97548	0.97564	0.999999	7335	0	-2.6588
TGGT1_213790	hypothetical protein	2	0.024522	0.045295	0.959735	555	2	-2.9584	0.97548	0.97564	0.999999	7334	0	-2.9584
TGGT1_311250	hypothetical protein	4	0.024542	0.068806	0.998838	556	1	0.15473	0.07111	0.16284	0.912613	1386	2	0.15473
TGGT1_315410	SAG-related sequence SRS53F	7	0.024558	0.087	0.998838	557	3	-0.18908	0.95357	0.95385	0.999999	7186	1	-0.18908
TGGT1_204120	hypothetical protein	3	0.024587	0.062042	0.99767	558	3	-0.63993	0.97541	0.97529	0.999999	7333	0	-0.63993
TGGT1_297220	AMP-binding enzyme domain-containing protein	5	0.02459	0.075483	0.998838	559	3	-0.1144	0.6217	0.74763	0.999999	5411	1	-0.1144
TGGT1_227640	hypothetical protein	7	0.024601	0.08714	0.998838	560	5	-0.18915	0.75995	0.86198	0.999999	6096	2	-0.18915
TGGT1_214440	4'-phosphopantetheinyl transferase superfamily protein	6	0.024632	0.084044	0.998838	561	4	-0.15312	0.16634	0.35259	0.999999	2386	2	-0.15312
TGGT1_209850	RNA recognition motif-containing protein	9	0.024663	0.095401	0.999999	562	3	0.083261	0.66185	0.83964	0.999999	5619	3	0.083261
TGGT1_307780	hypothetical protein	7	0.024672	0.087342	0.998838	563	3	-0.037363	0.39927	0.62172	0.999999	4114	2	-0.037363
TGGT1_225400	hypothetical protein	6	0.024785	0.084388	0.998838	564	4	-0.26537	0.70475	0.82046	0.999999	5836	1	-0.26537
TGGT1_316280	transporter, major facilitator family protein	5	0.024809	0.076069	0.998838	565	4	-0.41332	0.88531	0.8865	0.999999	6796	1	-0.41332
TGGT1_285710	hypothetical protein	4	0.024856	0.069462	0.998838	566	2	0.31151	0.075838	0.17171	0.912613	1441	2	0.31151
TGGT1_235200	PAN domain-containing protein	9	0.024895	0.096109	0.999999	567	5	-0.14628	0.56748	0.7795	0.999999	5126	2	-0.14628
TGGT1_251790	hypothetical protein	5	0.024965	0.076463	0.998838	568	2	-0.14478	0.65586	0.75981	0.999999	5585	1	-0.14478
TGGT1_203665	hypothetical protein	7	0.025055	0.088436	0.998838	569	4	-0.252	0.9777	0.97766	0.999999	7347	0	-0.252
TGGT1_285180	hypothetical protein	5	0.025163	0.077019	0.998838	570	2	-0.2308	0.26525	0.46459	0.999999	3221	2	-0.2308
TGGT1_216010	ribosomal protein RPL24	1	0.025167	0.02515	0.959735	571	1	-0.50413	0.97483	0.97478	0.999999	7327	0	-0.50413
TGGT1_294650	hypothetical protein	5	0.025369	0.077533	0.998838	572	4	-0.19882	0.86183	0.86655	0.999999	6675	1	-0.19882
TGGT1_272510	aspartyl protease	6	0.02542	0.085852	0.998838	573	3	-0.1615	0.94497	0.94442	0.999999	7143	0	-0.1615
TGGT1_226420	peptidase family M3 protein	7	0.025515	0.089862	0.999999	574	4	-0.065628	0.4499	0.66811	0.999999	4402	2	-0.065628
TGGT1_230410	peroxiredoxin PRX3	8	0.025571	0.097518	0.999999	575	4	-0.07432	0.35066	0.60647	0.999999	3783	3	-0.07432
TGGT1_265140	hypothetical protein	5	0.025582	0.078083	0.998838	576	3	-0.34786	0.35326	0.53277	0.999999	3797	2	-0.34786
TGGT1_359350	hypothetical protein	6	0.025608	0.086328	0.998838	577	4	-0.13966	0.02734	0.094529	0.864613	722	1	-0.13966
TGGT1_288950	AP2 domain transcription factor AP2IX-4	6	0.025669	0.086488	0.998838	578	4	-0.34734	0.96734	0.96712	0.999999	7282	0	-0.34734
TGGT1_308940	hypothetical protein	2	0.025835	0.047557	0.959735	579	2	-2.8281	0.97416	0.97436	0.999999	7321	0	-2.8281
TGGT1_243910	Cof family hydrolase subfamily protein	8	0.025837	0.098214	0.999999	580	3	0.089342	0.08211	0.23525	0.957221	1524	3	0.089342
TGGT1_240660	hypothetical protein	6	0.025842	0.086868	0.998838	581	4	-0.50574	0.1641	0.34988	0.999999	2363	2	-0.50574
TGGT1_299180	putative prenylated protein	4	0.02599	0.071888	0.998838	582	3	-1.0481	0.59586	0.67391	0.999999	5276	1	-1.0481
TGGT1_226410	EF-1 guanine nucleotide exchange domain-containing protein	9	0.026	0.099602	0.999999	583	5	-0.16566	0.81464	0.90886	0.999999	6413	2	-0.16566
TGGT1_226540	protein kinase	8	0.026028	0.098682	0.999999	584	3	0.11263	0.12436	0.32217	0.99489	1979	4	0.11263
TGGT1_409760	putative transmembrane protein	9	0.026043	0.099748	0.999999	585	4	-0.32176	0.73873	0.87891	0.999999	5988	2	-0.32176
TGGT1_306070	hypothetical protein	7	0.026173	0.091762	0.999999	586	4	-0.12876	0.55618	0.74558	0.999999	5067	1	-0.12876
TGGT1_233735	hypothetical protein	5	0.0262	0.079788	0.998838	587	3	-0.36014	0.52208	0.66997	0.999999	4867	1	-0.36014
TGGT1_279540	hypothetical protein	9	0.026235	0.10035	0.999999	588	5	-0.30899	0.12841	0.3305	0.995537	2022	2	-0.30899
TGGT1_216080	apical complex lysine methyltransferase	4	0.026246	0.072443	0.998838	589	1	-0.46374	0.66447	0.71057	0.999999	5631	1	-0.46374
TGGT1_205050	hypothetical protein	4	0.026253	0.072468	0.998838	590	3	-0.29102	0.17843	0.32617	0.995537	2492	1	-0.29102
TGGT1_261470	putative U6 snRNA-associated Sm family protein LSm6	2	0.026384	0.048506	0.959735	591	2	-2.8518	0.97362	0.97382	0.999999	7319	0	-2.8518
TGGT1_306320	Myb family DNA-binding domain-containing protein	5	0.026534	0.080671	0.998838	592	3	-0.3205	0.25468	0.45116	0.999999	3136	2	-0.3205
TGGT1_248445	hypothetical protein	5	0.026604	0.080862	0.998838	593	4	-0.23204	0.97743	0.97749	0.999999	7346	0	-0.23204
TGGT1_243150	Toxoplasma gondii family A protein	8	0.026604	0.10026	0.999999	594	4	-0.10304	0.80897	0.89756	0.999999	6388	2	-0.10304
TGGT1_252380	hypothetical protein	5	0.026672	0.081026	0.998838	595	3	-0.094176	0.68831	0.77235	0.999999	5742	1	-0.094176
TGGT1_264030	putative aminotransferase	7	0.026676	0.09325	0.999999	596	5	-0.11763	0.9879	0.98785	0.999999	7423	0	-0.11763
TGGT1_220890	hypothetical protein	9	0.026713	0.10188	0.999999	597	3	0.02898	0.16442	0.39264	0.999999	2370	4	0.02898
TGGT1_313790	hypothetical protein	8	0.026751	0.10066	0.999999	598	2	0.13846	0.20471	0.43437	0.999999	2726	4	0.13846
TGGT1_305490	programmed cell death protein 2, c-terminal domain-containing protein	8	0.026853	0.10091	0.999999	599	4	0.044671	0.091801	0.25572	0.977299	1617	4	0.044671
TGGT1_295750	IgA-specific serine endopeptidase	4	0.026885	0.073803	0.998838	600	2	-0.13492	0.24336	0.39094	0.999999	3041	1	-0.13492
TGGT1_258570	hypothetical protein	7	0.026914	0.093932	0.999999	601	3	-0.073685	0.67425	0.80955	0.999999	5679	1	-0.073685
TGGT1_204100	eIF2 kinase IF2K-C	5	0.026997	0.081848	0.998838	602	3	-0.42736	0.98796	0.98799	0.999999	7425	0	-0.42736
TGGT1_215290	saccharopine dehydrogenase domain-containing protein	5	0.027085	0.082098	0.998838	603	4	-0.19464	0.9614	0.96125	0.999999	7235	0	-0.19464
TGGT1_272520	hypothetical protein	8	0.027086	0.10149	0.999999	604	5	-0.1378	0.77112	0.87735	0.999999	6167	2	-0.1378
TGGT1_232475	hypothetical protein	7	0.027089	0.094453	0.999999	605	4	-0.25665	0.94084	0.94355	0.999999	7105	1	-0.25665
TGGT1_264170	hypothetical protein	7	0.027133	0.094554	0.999999	606	4	-0.26638	0.61316	0.77538	0.999999	5345	2	-0.26638
TGGT1_264160	DEAD/DEAH box helicase domain-containing protein	2	0.027262	0.050133	0.967973	607	2	-0.91567	0.97274	0.97287	0.999999	7316	0	-0.91567
TGGT1_259560	endonuclease/exonuclease/phosphatase family protein	5	0.027362	0.082825	0.998838	608	3	-0.16179	0.23074	0.41894	0.999999	2955	2	-0.16179
TGGT1_248470	subtilisin SUB6	5	0.027619	0.083521	0.998838	609	4	-0.33985	0.6679	0.76432	0.999999	5652	1	-0.33985
TGGT1_227330	hypothetical protein	8	0.027907	0.10361	0.999999	610	2	0.076504	0.26967	0.51688	0.999999	3256	3	0.076504
TGGT1_318675	3'5'-cyclic nucleotide phosphodiesterase domain-containing protein	6	0.027936	0.091781	0.999999	611	3	-0.17821	0.81653	0.86251	0.999999	6420	1	-0.17821
TGGT1_308870	hypothetical protein	1	0.028027	0.028025	0.959735	612	1	-2.8035	0.97197	0.97197	0.999999	7313	0	-2.8035
TGGT1_294880	8-oxoguanine DNA glycosylase, N-terminal domain-containing protein	5	0.028042	0.084616	0.998838	613	4	-0.53772	0.95169	0.95173	0.999999	7180	0	-0.53772
TGGT1_278430	Toxoplasma gondii family A protein	6	0.028148	0.092249	0.999999	614	4	-0.29845	0.54462	0.70632	0.999999	4989	2	-0.29845
TGGT1_310350	PGAP1 family protein	2	0.028318	0.051969	0.972828	615	2	-1.7153	0.97168	0.9718	0.999999	7311	0	-1.7153
TGGT1_313305	hypothetical protein	7	0.028321	0.097905	0.999999	616	5	-0.2084	0.97145	0.9713	0.999999	7305	0	-0.2084
TGGT1_249200	Ctr copper transporter family protein	9	0.028488	0.10736	0.999999	617	5	-0.262	0.96977	0.97308	0.999999	7297	1	-0.262
TGGT1_285840	RAP domain-containing protein	2	0.028499	0.05228	0.972828	618	2	-2.7159	0.9715	0.97161	0.999999	7307	0	-2.7159
TGGT1_312830	hypothetical protein	6	0.028578	0.09328	0.999999	619	3	-0.64094	0.75044	0.83866	0.999999	6049	1	-0.64094
TGGT1_223855	RNA recognition motif-containing protein	5	0.028582	0.086018	0.998838	620	4	-0.23776	0.46901	0.62612	0.999999	4544	1	-0.23776
TGGT1_274060	2-oxoglutarate/malate translocase OMT	6	0.028687	0.093541	0.999999	621	4	-0.75176	0.95164	0.9512	0.999999	7179	0	-0.75176
TGGT1_211710	TB2/DP1, HVA22 family protein	9	0.028702	0.10801	0.999999	622	3	-0.22079	0.076449	0.2344	0.957221	1449	4	-0.22079
TGGT1_200300	hypothetical protein	5	0.028713	0.086371	0.998838	623	2	-0.066207	0.41038	0.57839	0.999999	4187	2	-0.066207
TGGT1_247540	ATP-binding cassette G family transporter ABCG107	5	0.028849	0.086742	0.998838	624	3	-0.21615	0.82181	0.83916	0.999999	6446	1	-0.21615
TGGT1_289270	hypothetical protein	7	0.028864	0.099532	0.999999	625	4	-0.51979	0.96904	0.96886	0.999999	7296	0	-0.51979
TGGT1_245720	SWI2/SNF2-containing protein	6	0.028871	0.093983	0.999999	626	4	-0.21143	0.85926	0.88215	0.999999	6658	1	-0.21143
TGGT1_225440	hypothetical protein	1	0.028896	0.028845	0.959735	627	1	-5.0761	0.9711	0.97112	0.999999	7304	0	-5.0761
TGGT1_231210	sarcalumenin/eps15 family protein	8	0.028944	0.10626	0.999999	628	3	0.099835	0.23102	0.46835	0.999999	2958	4	0.099835
TGGT1_295720	putative sulfite oxidase	5	0.028971	0.087084	0.998838	629	4	-0.42066	0.96303	0.96289	0.999999	7246	0	-0.42066
TGGT1_319992	hypothetical protein	7	0.02902	0.1	0.999999	630	3	-0.0026196	0.95336	0.95366	0.999999	7185	1	-0.0026196
TGGT1_212800	hypothetical protein	1	0.029075	0.029067	0.959735	631	1	-3.0583	0.97093	0.97094	0.999999	7303	0	-3.0583
TGGT1_264610	RNA recognition motif-containing protein	3	0.029165	0.072842	0.998838	632	2	-0.50094	0.032808	0.081364	0.843704	827	1	-0.50094
TGGT1_208810	hypothetical protein	4	0.029286	0.078843	0.998838	633	3	-0.27909	0.8816	0.88183	0.999999	6775	0	-0.27909
TGGT1_201895	hypothetical protein	5	0.029321	0.088029	0.998838	634	3	-0.191	0.8651	0.86929	0.999999	6695	1	-0.191
TGGT1_232720	putative Lsm12	4	0.029332	0.078944	0.998838	635	2	-0.088604	0.3289	0.47637	0.999999	3653	2	-0.088604
TGGT1_295370	hypothetical protein	9	0.029335	0.10991	0.999999	636	6	-0.24535	0.33378	0.5955	0.999999	3686	2	-0.24535
TGGT1_220480	hypothetical protein	2	0.029341	0.053756	0.972828	637	2	-1.6474	0.97066	0.97077	0.999999	7302	0	-1.6474
TGGT1_295740	hypothetical protein	6	0.029407	0.095203	0.999999	638	3	-0.3029	0.86034	0.88267	0.999999	6665	1	-0.3029
TGGT1_267470	cold-shock DNA-binding domain-containing protein	8	0.029492	0.1077	0.999999	639	4	-0.096242	0.48115	0.70507	0.999999	4607	1	-0.096242
TGGT1_316350	hypothetical protein	3	0.02956	0.073771	0.998838	640	2	-0.42126	0.56875	0.5995	0.999999	5137	1	-0.42126
TGGT1_319350	SAG-related sequence SRS17B	6	0.029584	0.095638	0.999999	641	2	0.036048	0.081869	0.21152	0.93061	1521	3	0.036048
TGGT1_269582	hypothetical protein	7	0.029597	0.1016	0.999999	642	5	-0.45103	0.85941	0.90468	0.999999	6659	1	-0.45103
TGGT1_245475	hypothetical protein	6	0.029705	0.095912	0.999999	643	2	-0.062303	0.83487	0.87038	0.999999	6516	1	-0.062303
TGGT1_290740	hypothetical protein	6	0.029735	0.095959	0.999999	644	2	-0.014981	0.95362	0.95321	0.999999	7188	0	-0.014981
TGGT1_290610	hypothetical protein	9	0.029817	0.11134	0.999999	645	3	0.00057071	0.20422	0.45646	0.999999	2720	3	0.00057071
TGGT1_272760	hypothetical protein	2	0.029832	0.054566	0.972828	646	1	-0.9166	0.85247	0.85238	0.999999	6620	0	-0.9166
TGGT1_247750	hypothetical protein	5	0.029836	0.089356	0.999999	647	3	-0.099357	0.76822	0.80866	0.999999	6146	1	-0.099357
TGGT1_315390	SAG-related sequence SRS53C	7	0.029841	0.1023	0.999999	648	3	-0.046774	0.49692	0.71071	0.999999	4704	1	-0.046774
TGGT1_288300	hypothetical protein	8	0.029939	0.10879	0.999999	649	3	0.36825	0.0046976	0.024211	0.688265	193	4	0.36825
TGGT1_215185	hypothetical protein	5	0.029946	0.089678	0.999999	650	4	-0.16236	0.79271	0.82179	0.999999	6288	1	-0.16236
TGGT1_252395	hypothetical protein	6	0.029991	0.096573	0.999999	651	4	-0.19118	0.91982	0.92094	0.999999	6981	1	-0.19118
TGGT1_314080	hypothetical protein	7	0.029995	0.10272	0.999999	652	4	-0.2052	0.60391	0.77045	0.999999	5314	2	-0.2052
TGGT1_239130	Tyrosine kinase-like (TKL) protein	9	0.030091	0.11216	0.999999	653	2	0.13284	0.060081	0.19743	0.929943	1228	5	0.13284
TGGT1_259670	von Willebrand factor type A domain-containing protein	7	0.030207	0.10332	0.999999	654	3	0.11844	0.041691	0.136	0.8929	966	4	0.11844
TGGT1_307010	histone lysine demethylase JMJC1/KDM5D/JARID1D	6	0.03026	0.097214	0.999999	655	3	-0.44909	0.66239	0.78873	0.999999	5625	1	-0.44909
TGGT1_233780	hypothetical protein	7	0.030282	0.10358	0.999999	656	5	-0.1891	0.16892	0.37066	0.999999	2405	2	-0.1891
TGGT1_236290	hypothetical protein	9	0.030291	0.11277	0.999999	657	5	-0.10568	0.52877	0.75518	0.999999	4899	3	-0.10568
TGGT1_247305	hypothetical protein	8	0.030337	0.10983	0.999999	658	1	0.0015623	0.68637	0.83704	0.999999	5734	2	0.0015623
TGGT1_320710	hypothetical protein	7	0.030432	0.10401	0.999999	659	2	0.039867	0.16798	0.36928	0.999999	2398	3	0.039867
TGGT1_270910	acyltransferase domain-containing protein	2	0.030536	0.055816	0.972828	660	1	-0.37784	0.54179	0.5438	0.999999	4976	1	-0.37784
TGGT1_255190	myosin C	10	0.030598	0.11906	0.999999	661	4	-0.041388	0.30359	0.58648	0.999999	3494	4	-0.041388
TGGT1_247520	hypothetical protein	9	0.030874	0.11445	0.999999	662	3	-0.14054	0.57603	0.7849	0.999999	5179	2	-0.14054
TGGT1_265060	hypothetical protein	9	0.030874	0.11445	0.999999	663	3	0.086175	0.09386	0.26768	0.978384	1647	3	0.086175
TGGT1_275760	hypothetical protein	6	0.030928	0.098739	0.999999	664	4	-0.25921	0.0022397	0.01106	0.609713	112	2	-0.25921
TGGT1_245485	microneme protein MIC9	9	0.030951	0.11468	0.999999	665	5	-0.15424	0.0084719	0.040792	0.768046	298	2	-0.15424
TGGT1_203135	dynein heavy chain family protein	6	0.030986	0.098856	0.999999	666	4	-0.29619	0.66097	0.7876	0.999999	5611	1	-0.29619
TGGT1_281960	hypothetical protein	5	0.031102	0.092642	0.999999	667	3	-0.50891	0.011945	0.042328	0.768046	378	2	-0.50891
TGGT1_292200	RNA recognition motif-containing protein	2	0.031329	0.057165	0.972828	668	2	-2.1556	0.96867	0.9688	0.999999	7295	0	-2.1556
TGGT1_227900	AP2 domain transcription factor AP2X-1	2	0.031329	0.057165	0.972828	669	2	-3.4482	0.96867	0.9688	0.999999	7294	0	-3.4482
TGGT1_219460	hypothetical protein	2	0.031329	0.057165	0.972828	670	2	-3.2972	0.96867	0.9688	0.999999	7292	0	-3.2972
TGGT1_203980	hypothetical protein	2	0.031329	0.057165	0.972828	671	2	-2.7228	0.96867	0.9688	0.999999	7293	0	-2.7228
TGGT1_310590	hypothetical protein	6	0.031467	0.099972	0.999999	672	4	-0.78292	0.37236	0.58854	0.999999	3938	2	-0.78292
TGGT1_214540	hypothetical protein	8	0.031529	0.11288	0.999999	673	2	-0.014703	0.29182	0.54401	0.999999	3425	3	-0.014703
TGGT1_283540	hypothetical protein	8	0.031688	0.11331	0.999999	674	5	-0.1982	0.088952	0.24968	0.968867	1593	2	-0.1982
TGGT1_248670	V-type H(+)-translocating pyrophosphatase VP1	7	0.031707	0.10767	0.999999	675	5	-0.1487	0.94039	0.94323	0.999999	7101	1	-0.1487
TGGT1_250940	hypothetical protein	7	0.031764	0.10784	0.999999	676	5	-0.14245	0.49761	0.71136	0.999999	4708	2	-0.14245
TGGT1_314350	hypothetical protein	8	0.031818	0.11363	0.999999	677	5	-0.25116	0.30507	0.55971	0.999999	3505	2	-0.25116
TGGT1_262430	4-hydroxy-3-methylbut-2-en-1-yl diphosphate synthase	1	0.032011	0.032057	0.959735	678	1	-0.61984	0.96799	0.96809	0.999999	7288	0	-0.61984
TGGT1_232630	hypothetical protein	8	0.032167	0.1145	0.999999	679	5	-0.26617	0.58681	0.78516	0.999999	5231	2	-0.26617
TGGT1_239795	hypothetical protein	9	0.032174	0.11828	0.999999	680	6	-0.15852	0.66124	0.83928	0.999999	5615	1	-0.15852
TGGT1_209550	hypothetical protein	1	0.032267	0.032331	0.959735	681	1	-2.1724	0.96773	0.96783	0.999999	7284	0	-2.1724
TGGT1_218290	WD domain, G-beta repeat-containing protein	9	0.032279	0.11859	0.999999	682	2	0.043172	0.015241	0.06854	0.838791	460	3	0.043172
TGGT1_205460	AN1 family Zinc finger domain-containing protein	7	0.032519	0.10994	0.999999	683	4	-0.24801	0.79593	0.88619	0.999999	6307	1	-0.24801
TGGT1_249410	hypothetical protein	7	0.032652	0.1103	0.999999	684	5	-0.16586	0.5169	0.72571	0.999999	4837	1	-0.16586
TGGT1_283450	Toxoplasma gondii family B protein	7	0.032679	0.11035	0.999999	685	2	0.10184	0.18251	0.39153	0.999999	2524	4	0.10184
TGGT1_218340	hypothetical protein	7	0.032693	0.11039	0.999999	686	3	-0.10342	0.43049	0.65042	0.999999	4302	2	-0.10342
TGGT1_255480	thioredoxin domain-containing protein	8	0.0328	0.11609	0.999999	687	5	-0.16213	0.17017	0.38807	0.999999	2425	2	-0.16213
TGGT1_226570	hypothetical protein	10	0.032831	0.12535	0.999999	688	4	0.023638	0.15212	0.38368	0.999999	2249	4	0.023638
TGGT1_315910	hypothetical protein	6	0.032917	0.10337	0.999999	689	3	-0.19026	0.94612	0.9456	0.999999	7147	0	-0.19026
TGGT1_215347	hypothetical protein	7	0.033062	0.1114	0.999999	690	3	-0.109	0.65934	0.80103	0.999999	5604	2	-0.109
TGGT1_314390	hypothetical protein	5	0.033104	0.097899	0.999999	691	3	-0.23532	0.13293	0.28018	0.983757	2079	2	-0.23532
TGGT1_264140	hypothetical protein	5	0.03318	0.09808	0.999999	692	4	-0.17013	0.94688	0.94686	0.999999	7152	0	-0.17013
TGGT1_226010	pterin-4-alpha-carbinolamine dehydratase	9	0.033198	0.12134	0.999999	693	5	-0.16265	0.9835	0.98333	0.999999	7392	1	-0.16265
TGGT1_271320	hypothetical protein	5	0.033263	0.09832	0.999999	694	3	-0.27511	0.96655	0.96644	0.999999	7273	0	-0.27511
TGGT1_293730	DHHC zinc finger domain-containing protein	3	0.033332	0.082592	0.998838	695	3	-0.52167	0.96667	0.96651	0.999999	7274	0	-0.52167
TGGT1_293060	SPRY domain-containing protein	5	0.033363	0.098586	0.999999	696	4	-0.61638	0.95376	0.95374	0.999999	7192	0	-0.61638
TGGT1_227070	hypothetical protein	9	0.033372	0.12185	0.999999	697	4	-0.051088	0.068694	0.21933	0.942171	1360	3	-0.051088
TGGT1_264860	zinc finger, C3HC4 type (RING finger) domain-containing protein	5	0.033475	0.098907	0.999999	698	4	-0.30315	0.8513	0.85874	0.999999	6595	1	-0.30315
TGGT1_224800	hypothetical protein	5	0.033663	0.099389	0.999999	699	3	-0.619	0.29388	0.48658	0.999999	3433	2	-0.619
TGGT1_225250	putative LSU ribosomal protein L14P	2	0.033752	0.061502	0.995961	700	2	-2.5236	0.96625	0.96641	0.999999	7270	0	-2.5236
TGGT1_288370	hypothetical protein	3	0.033971	0.084039	0.998838	701	2	-1.3572	0.82508	0.82495	0.999999	6470	0	-1.3572
TGGT1_462970	hypothetical protein	7	0.034194	0.11445	0.999999	702	4	-0.14299	0.9667	0.96653	0.999999	7275	0	-0.14299
TGGT1_209583	hypothetical protein	6	0.034241	0.10643	0.999999	703	4	-0.09776	0.22931	0.42721	0.999999	2946	1	-0.09776
TGGT1_313680	hypothetical protein	9	0.034279	0.1246	0.999999	704	5	-0.17592	0.14716	0.36347	0.999999	2202	2	-0.17592
TGGT1_310802	CRAL/TRIO domain-containing protein	5	0.034374	0.10126	0.999999	705	4	-0.24001	0.98899	0.98909	0.999999	7435	0	-0.24001
TGGT1_227940	hypothetical protein	5	0.034473	0.10152	0.999999	706	4	-0.34419	0.99231	0.99237	0.999999	7473	0	-0.34419
TGGT1_264640	bromodomain-containing protein	2	0.03448	0.062756	0.99767	707	2	-2.9318	0.94813	0.94821	0.999999	7157	0	-2.9318
TGGT1_230350	hypothetical protein	2	0.03454	0.062878	0.99767	708	2	-2.2617	0.96546	0.96561	0.999999	7264	0	-2.2617
TGGT1_301140	SAG-related sequence SRS19A	8	0.034581	0.12068	0.999999	709	5	-0.22488	0.95629	0.96057	0.999999	7207	1	-0.22488
TGGT1_318275	peptidyl-prolyl cis-trans isomerase, FKBP-type domain-containing protein	6	0.034654	0.10738	0.999999	710	3	-0.083278	0.10181	0.25071	0.969185	1751	1	-0.083278
TGGT1_268850	enolase 2	1	0.034667	0.034708	0.959735	711	1	-0.97598	0.96533	0.96545	0.999999	7263	0	-0.97598
TGGT1_309210	putative peroxiredoxin 6	8	0.034677	0.12093	0.999999	712	4	-0.057179	0.32733	0.5863	0.999999	3645	4	-0.057179
TGGT1_213310	hypothetical protein	4	0.034803	0.090065	0.999999	713	3	-0.6917	0.73975	0.75822	0.999999	5995	1	-0.6917
TGGT1_269170	hypothetical protein	9	0.034923	0.12646	0.999999	714	5	-0.20902	0.34981	0.61207	0.999999	3780	2	-0.20902
TGGT1_363940	putative transmembrane protein	9	0.035034	0.12678	0.999999	715	6	-0.22019	0.2898	0.54959	0.999999	3406	2	-0.22019
TGGT1_216410	hypothetical protein	5	0.035059	0.10309	0.999999	716	1	0.35408	0.34129	0.52346	0.999999	3727	2	0.35408
TGGT1_251660	hypothetical protein	6	0.0351	0.1084	0.999999	717	2	0.026713	0.13844	0.3189	0.993844	2135	2	0.026713
TGGT1_318730	glycosyl transferase	5	0.035143	0.10331	0.999999	718	4	-0.24116	0.67885	0.7686	0.999999	5698	1	-0.24116
TGGT1_212160	hypothetical protein	9	0.035155	0.1271	0.999999	719	6	-0.096356	0.29742	0.55757	0.999999	3453	2	-0.096356
TGGT1_301160	SAG-related sequence SRS19C	6	0.035184	0.10857	0.999999	720	3	-0.080982	0.70787	0.8228	0.999999	5852	2	-0.080982
TGGT1_230640	hypothetical protein	4	0.035226	0.090969	0.999999	721	2	0.0017021	0.44136	0.58947	0.999999	4368	1	0.0017021
TGGT1_212930	NifU family domain-containing protein	7	0.035267	0.11738	0.999999	722	4	-1.376	0.67221	0.80839	0.999999	5666	2	-1.376
TGGT1_297360	hypothetical protein	7	0.035267	0.11738	0.999999	723	4	-0.51872	0.82769	0.89484	0.999999	6485	1	-0.51872
TGGT1_226230	hypothetical protein	7	0.035314	0.11752	0.999999	724	5	-0.2453	0.97803	0.97799	0.999999	7353	0	-0.2453
TGGT1_237425	AP2 domain transcription factor AP2X-6	4	0.035363	0.091268	0.999999	725	2	-0.064387	0.35295	0.50021	0.999999	3794	2	-0.064387
TGGT1_244890	hypothetical protein	6	0.035398	0.10905	0.999999	726	3	0.057973	0.020348	0.072839	0.838791	572	3	0.057973
TGGT1_266030	putative pre-mRNA splicing factor	3	0.0354	0.087362	0.998838	727	2	-1.1232	0.38937	0.48852	0.999999	4044	1	-1.1232
TGGT1_215385	transporter, major facilitator family protein	5	0.035467	0.10414	0.999999	728	3	-0.15535	0.36479	0.5419	0.999999	3883	1	-0.15535
TGGT1_244015	hypothetical protein	8	0.035476	0.123	0.999999	729	5	-0.10632	0.32125	0.57907	0.999999	3615	2	-0.10632
TGGT1_223672	3'(2'),5'-bisphosphate nucleotidase	5	0.035659	0.10462	0.999999	730	3	-0.52382	0.92388	0.92403	0.999999	7010	0	-0.52382
TGGT1_221460	phosphoglycerate mutase family protein	5	0.035681	0.10468	0.999999	731	2	0.012266	0.094174	0.22159	0.945796	1652	1	0.012266
TGGT1_214270	putative translation initiation factor IF-2	2	0.035709	0.064875	0.998838	732	1	0.48704	0.30814	0.34817	0.999999	3531	1	0.48704
TGGT1_202350	putative 50S ribosomal protein L21	3	0.035748	0.088127	0.998838	733	3	-0.59415	0.96425	0.96414	0.999999	7253	0	-0.59415
TGGT1_241880	3'5'-cyclic nucleotide phosphodiesterase domain-containing protein	7	0.035847	0.11899	0.999999	734	5	-0.31457	0.35262	0.57877	0.999999	3792	2	-0.31457
TGGT1_217915	hypothetical protein	6	0.035908	0.11016	0.999999	735	3	-0.26704	0.9903	0.99028	0.999999	7449	0	-0.26704
TGGT1_310005	hypothetical protein	9	0.036068	0.12981	0.999999	736	5	-0.20828	0.49484	0.73436	0.999999	4690	3	-0.20828
TGGT1_356170	hypothetical protein	6	0.036073	0.11055	0.999999	737	4	-0.18851	0.5457	0.70703	0.999999	4998	1	-0.18851
TGGT1_276130	cathepsin CPC2	7	0.036091	0.11965	0.999999	738	5	-0.21942	0.44904	0.66732	0.999999	4398	2	-0.21942
TGGT1_289020	hypothetical protein	5	0.036114	0.10573	0.999999	739	4	-0.12556	0.91167	0.91213	0.999999	6931	0	-0.12556
TGGT1_210470	hypothetical protein	6	0.036141	0.1107	0.999999	740	4	-0.31685	0.74465	0.83677	0.999999	6022	1	-0.31685
TGGT1_315140	WD domain, G-beta repeat-containing protein	2	0.03621	0.065681	0.998838	741	1	-2.3174	0.16628	0.24567	0.966052	2384	1	-2.3174
TGGT1_296000	hypothetical protein	10	0.036295	0.13522	0.999999	742	3	-0.012376	0.90133	0.95391	0.999999	6872	2	-0.012376
TGGT1_289820	TBC domain-containing protein	5	0.036341	0.10628	0.999999	743	4	-0.28498	0.92178	0.92192	0.999999	6997	0	-0.28498
TGGT1_244940	hypothetical protein	9	0.036492	0.13104	0.999999	744	4	-0.071829	0.67496	0.84807	0.999999	5685	3	-0.071829
TGGT1_289900	n-acetyltransferase family protein	4	0.036524	0.093609	0.999999	745	3	-0.5726	0.025645	0.074067	0.838791	686	1	-0.5726
TGGT1_299980	hypothetical protein	6	0.036544	0.1116	0.999999	746	4	-0.3364	0.90839	0.91206	0.999999	6912	1	-0.3364
TGGT1_288890	hypothetical protein	2	0.036662	0.066463	0.998838	747	1	-0.13188	0.094737	0.16196	0.911249	1667	1	-0.13188
TGGT1_306330	phospholipase	8	0.036682	0.12604	0.999999	748	3	0.048515	0.53145	0.74329	0.999999	4908	3	0.048515
TGGT1_201785	hypothetical protein	9	0.036724	0.13174	0.999999	749	3	0.00066465	0.57675	0.78532	0.999999	5182	2	0.00066465
TGGT1_284190	pyruvate carboxylase	5	0.036796	0.10743	0.999999	750	3	-0.34173	0.94397	0.94406	0.999999	7135	0	-0.34173
TGGT1_301415	hypothetical protein	8	0.037116	0.12711	0.999999	751	4	-0.16396	0.12574	0.32488	0.995537	1998	4	-0.16396
TGGT1_251870	histone H2Bb	5	0.037129	0.10829	0.999999	752	3	-0.14305	0.60155	0.7383	0.999999	5304	2	-0.14305
TGGT1_270760	asparagine synthase	2	0.037387	0.067706	0.998838	753	2	-0.64653	0.96261	0.96281	0.999999	7243	0	-0.64653
TGGT1_294651	hypothetical protein	3	0.03739	0.091791	0.999999	754	2	-0.40041	0.46445	0.53157	0.999999	4510	1	-0.40041
TGGT1_285950	hypothetical protein	4	0.037412	0.095545	0.999999	755	1	0.2928	0.15599	0.30357	0.992753	2293	2	0.2928
TGGT1_408960	SAG-related sequence protein SRS26A	10	0.037475	0.13843	0.999999	756	5	-0.14347	0.038576	0.14685	0.905708	915	3	-0.14347
TGGT1_311280	hypothetical protein	5	0.037708	0.10971	0.999999	757	3	-0.30758	0.308	0.49761	0.999999	3529	2	-0.30758
TGGT1_320260	hypothetical protein	7	0.03772	0.12423	0.999999	758	3	-0.010628	0.76044	0.86226	0.999999	6098	1	-0.010628
TGGT1_208760	hypothetical protein	7	0.037734	0.12426	0.999999	759	3	0.0046104	0.29027	0.52028	0.999999	3410	3	0.0046104
TGGT1_209970	Spc97 / Spc98 family protein	2	0.037873	0.068503	0.998838	760	2	-0.47537	0.96213	0.9623	0.999999	7240	0	-0.47537
TGGT1_248240	leucine rich repeat-containing protein	6	0.037878	0.11478	0.999999	761	4	-0.56451	0.99259	0.99255	0.999999	7478	0	-0.56451
TGGT1_230140	vacuolar sorting protein 9 (vps9) domain-containing protein	2	0.037952	0.068662	0.998838	762	2	-0.59617	0.96205	0.96222	0.999999	7239	0	-0.59617
TGGT1_205760	membrane protein	4	0.038006	0.096695	0.999999	763	3	-0.13522	0.81657	0.81851	0.999999	6421	1	-0.13522
TGGT1_408680	hypothetical protein	6	0.038071	0.11523	0.999999	764	2	0.035429	0.24578	0.44626	0.999999	3058	3	0.035429
TGGT1_278160	vesicle transport v-snare protein	6	0.038078	0.11525	0.999999	765	3	-0.16272	0.5844	0.73308	0.999999	5220	2	-0.16272
TGGT1_204010	hypothetical protein	7	0.038089	0.12526	0.999999	766	5	-0.18279	0.73037	0.84326	0.999999	5953	1	-0.18279
TGGT1_259580	hypothetical protein	2	0.038115	0.068967	0.998838	767	1	-1.3356	0.85247	0.85238	0.999999	6603	0	-1.3356
TGGT1_288340	UBX domain-containing protein	5	0.038157	0.11079	0.999999	768	3	-0.61011	0.98811	0.98814	0.999999	7427	0	-0.61011
TGGT1_272490	protoporphyrinogen oxidase	3	0.038271	0.093777	0.999999	769	3	-0.59063	0.96173	0.96172	0.999999	7238	0	-0.59063
TGGT1_273800	WD domain, G-beta repeat-containing protein	3	0.038292	0.09382	0.999999	770	2	-0.24031	0.94333	0.94317	0.999999	7128	0	-0.24031
TGGT1_260430	hypothetical protein	4	0.038603	0.097813	0.999999	771	2	-0.59141	0.16016	0.30773	0.992753	2337	1	-0.59141
TGGT1_297770	hypothetical protein	6	0.038627	0.11649	0.999999	772	3	-0.38924	0.84267	0.87398	0.999999	6552	1	-0.38924
TGGT1_247580	glutaredoxin domain-containing protein	6	0.038664	0.11657	0.999999	773	3	-0.18919	0.75928	0.84139	0.999999	6094	1	-0.18919
TGGT1_254260	COX19 cytochrome c oxidase assembly family protein	3	0.038811	0.094988	0.999999	774	2	-0.52796	0.33711	0.46024	0.999999	3709	1	-0.52796
TGGT1_243160	Toxoplasma gondii family A protein	8	0.038855	0.13148	0.999999	775	3	0.023718	0.53831	0.74854	0.999999	4954	3	0.023718
TGGT1_219738	hypothetical protein	1	0.038881	0.038942	0.959735	776	1	-0.54989	0.96112	0.96134	0.999999	7232	0	-0.54989
TGGT1_232740	hipothetical protein	4	0.0389	0.098409	0.999999	777	2	-0.23222	0.22213	0.36973	0.999999	2891	1	-0.23222
TGGT1_255250	putative tRNA (cytosine(34)-C(5))-methyltransferase	5	0.038915	0.11268	0.999999	778	4	-0.37122	0.94241	0.94251	0.999999	7115	0	-0.37122
TGGT1_238020	hypothetical protein	8	0.038993	0.13188	0.999999	779	5	-0.26038	0.070362	0.20974	0.929943	1379	2	-0.26038
TGGT1_293210	hypothetical protein	6	0.039023	0.11741	0.999999	780	4	-0.64026	0.070204	0.18779	0.929943	1375	2	-0.64026
TGGT1_267550	leucine-rich repeat protein LRR1	1	0.039136	0.039191	0.959735	781	1	-1.1085	0.96086	0.96108	0.999999	7231	0	-1.1085
TGGT1_261740	hypothetical protein	7	0.03918	0.12828	0.999999	782	5	-0.15269	0.52857	0.73146	0.999999	4897	1	-0.15269
TGGT1_204510	WD domain, G-beta repeat-containing protein	6	0.039282	0.11806	0.999999	783	3	-0.64012	0.71486	0.8278	0.999999	5888	1	-0.64012
TGGT1_216440	OTU family cysteine protease	5	0.039486	0.11415	0.999999	784	4	-0.19357	0.77519	0.81228	0.999999	6194	1	-0.19357
TGGT1_212760	hypothetical protein	5	0.039489	0.11416	0.999999	785	2	-0.76569	0.83967	0.85072	0.999999	6537	1	-0.76569
TGGT1_297840	DNA primase, large subunit	2	0.039566	0.071422	0.998838	786	2	-2.8977	0.96043	0.96059	0.999999	7229	0	-2.8977
TGGT1_260370	AtPH1 family protein	8	0.039569	0.13335	0.999999	787	5	-0.34576	0.99809	0.99817	0.999999	7519	0	-0.34576
TGGT1_270865	putative adenylate cyclase	8	0.039587	0.13338	0.999999	788	5	-0.94313	0.20992	0.44108	0.999999	2780	3	-0.94313
TGGT1_312990	DEAD/DEAH box ATP-dependent RNA helicase	2	0.039612	0.071513	0.998838	789	2	-0.3144	0.96039	0.96055	0.999999	7228	0	-0.3144
TGGT1_203310	dense granule protein GRA7	9	0.039621	0.14048	0.999999	790	2	0.069707	0.091181	0.26275	0.978384	1608	4	0.069707
TGGT1_260460	putative oxidoreductase	7	0.03976	0.12984	0.999999	791	5	-0.18331	0.22303	0.45227	0.999999	2898	2	-0.18331
TGGT1_262500	hypothetical protein	10	0.039804	0.14482	0.999999	792	6	-0.14004	0.72041	0.87856	0.999999	5910	3	-0.14004
TGGT1_227380	hypothetical protein	7	0.039955	0.13034	0.999999	793	5	-0.21498	0.14295	0.33015	0.995537	2171	2	-0.21498
TGGT1_203910	TBC domain-containing protein	4	0.039991	0.10065	0.999999	794	1	0.19136	0.0084516	0.028519	0.713543	296	3	0.19136
TGGT1_240370	Toxoplasma gondii family E protein	6	0.039998	0.11965	0.999999	795	3	-0.010409	0.28993	0.49694	0.999999	3407	3	-0.010409
TGGT1_274040	hypothetical protein	8	0.040119	0.13464	0.999999	796	4	-0.12256	0.5605	0.76533	0.999999	5089	3	-0.12256
TGGT1_208770	hypothetical protein	7	0.040158	0.13088	0.999999	797	5	-0.21087	0.77507	0.87192	0.999999	6193	1	-0.21087
TGGT1_293870	putative thioredoxin	1	0.040158	0.040144	0.959735	798	1	-4.7528	0.95984	0.96006	0.999999	7224	0	-4.7528
TGGT1_257040	TB2/DP1, HVA22 family protein	4	0.040189	0.10106	0.999999	799	3	-0.2546	0.0095676	0.032175	0.734483	329	1	-0.2546
TGGT1_210482	hypothetical protein	8	0.040192	0.13484	0.999999	800	4	-0.25563	0.78849	0.88635	0.999999	6263	2	-0.25563
TGGT1_222980	hypothetical protein	8	0.040195	0.13484	0.999999	801	5	-0.21226	0.079143	0.22888	0.955325	1486	3	-0.21226
TGGT1_256025	SPEF1 family protein	6	0.04044	0.12062	0.999999	802	4	-0.23046	0.99396	0.99388	0.999999	7489	0	-0.23046
TGGT1_226780	zinc finger, C3HC4 type (RING finger) domain-containing protein	7	0.040457	0.13167	0.999999	803	3	0.35156	0.084724	0.23249	0.957221	1549	4	0.35156
TGGT1_200360	hypothetical protein	7	0.040606	0.13209	0.999999	804	4	-0.10184	0.98356	0.98356	0.999999	7393	0	-0.10184
TGGT1_235580	hypothetical protein	6	0.040738	0.12132	0.999999	805	2	-0.0018782	0.12317	0.29112	0.990409	1970	2	-0.0018782
TGGT1_313740	zinc finger (CCCH type) motif-containing protein	9	0.040754	0.14378	0.999999	806	4	-0.0010524	0.80416	0.90427	0.999999	6369	2	-0.0010524
TGGT1_286010	hypothetical protein	8	0.040788	0.13629	0.999999	807	2	0.025154	0.099288	0.27133	0.978384	1720	3	0.025154
TGGT1_239080	carrier superfamily protein	7	0.040817	0.13266	0.999999	808	5	-0.32301	0.97951	0.97946	0.999999	7364	0	-0.32301
TGGT1_228460	hypothetical protein	2	0.040818	0.073585	0.998838	809	1	-0.70554	0.66659	0.66648	0.999999	5643	0	-0.70554
TGGT1_230667	hypothetical protein	5	0.040823	0.11737	0.999999	810	2	0.015215	0.72161	0.78667	0.999999	5917	1	0.015215
TGGT1_214510	hypothetical protein	6	0.040877	0.12164	0.999999	811	2	-0.044799	0.63674	0.76999	0.999999	5495	2	-0.044799
TGGT1_262020	hypothetical protein	5	0.040877	0.11749	0.999999	812	1	0.050878	0.05786	0.1591	0.911249	1193	1	0.050878
TGGT1_218530	proteasome-interacting thioredoxin domain-containing protein	6	0.041034	0.12196	0.999999	813	2	-0.037019	0.59742	0.74203	0.999999	5282	2	-0.037019
TGGT1_300130	apical membrane antigen 1 domain-containing protein	7	0.041112	0.13352	0.999999	814	5	-0.10327	0.96575	0.96555	0.999999	7266	0	-0.10327
TGGT1_222970	putative inositol(myo)-1(or 4)-monophosphatase 2	10	0.041114	0.14833	0.999999	815	6	-0.18231	0.17626	0.41963	0.999999	2469	3	-0.18231
TGGT1_223420	DnaJ domain-containing protein	7	0.041216	0.1338	0.999999	816	4	-0.30159	0.10619	0.26905	0.978384	1794	2	-0.30159
TGGT1_244840	zinc knuckle domain-containing protein	2	0.041328	0.074396	0.998838	817	2	-2.5977	0.95867	0.95888	0.999999	7218	0	-2.5977
TGGT1_273460	eukaryotic translation initiation factor 3 subunit 6 interacting protein	2	0.041328	0.074396	0.998838	818	2	-1.452	0.95867	0.95888	0.999999	7217	0	-1.452
TGGT1_238960	EF hand domain-containing protein	6	0.04133	0.12263	0.999999	819	2	0.017552	0.64274	0.77443	0.999999	5529	2	0.017552
TGGT1_224890	hypothetical protein	8	0.041389	0.13775	0.999999	820	5	-0.19354	0.49013	0.71187	0.999999	4667	2	-0.19354
TGGT1_246590	hypothetical protein	9	0.041439	0.14576	0.999999	821	6	-0.39263	0.8134	0.90832	0.999999	6409	2	-0.39263
TGGT1_242415	histone lysine-specific demethylase	2	0.041468	0.074626	0.998838	822	1	-2.6713	0.85247	0.85238	0.999999	6625	0	-2.6713
TGGT1_263730	FAD-dependent glycerol-3-phosphate dehydrogenase	5	0.04153	0.11915	0.999999	823	4	-0.58516	0.87786	0.87992	0.999999	6760	1	-0.58516
TGGT1_247560	putative dynein light chain protein	6	0.041625	0.12329	0.999999	824	4	-0.42347	0.75928	0.84139	0.999999	6095	1	-0.42347
TGGT1_273520	PCI domain-containing protein	3	0.041734	0.10144	0.999999	825	2	-0.69019	0.81457	0.81449	0.999999	6412	0	-0.69019
TGGT1_244920	Toxoplasma gondii family B protein	5	0.041773	0.11973	0.999999	826	3	-0.34307	0.85317	0.86009	0.999999	6631	1	-0.34307
TGGT1_299220	hypothetical protein	5	0.041773	0.11973	0.999999	827	3	-0.39392	0.94026	0.9403	0.999999	7098	0	-0.39392
TGGT1_279410	hypothetical protein	6	0.041774	0.12361	0.999999	828	2	0.21537	0.14743	0.32991	0.995537	2204	3	0.21537
TGGT1_410710	toxoplasma gondii family B protein	6	0.041813	0.12369	0.999999	829	4	-0.20583	0.92889	0.92881	0.999999	7037	1	-0.20583
TGGT1_202030	hypothetical protein	7	0.041824	0.13548	0.999999	830	4	-0.16874	0.38422	0.60777	0.999999	4019	2	-0.16874
TGGT1_316320	ABC transporter transmembrane region domain-containing protein	7	0.041864	0.13559	0.999999	831	4	-0.16799	0.77002	0.8686	0.999999	6159	2	-0.16799
TGGT1_246070	SAG-related sequence SRS56	6	0.04191	0.12392	0.999999	832	3	-0.1349	0.70637	0.82166	0.999999	5842	2	-0.1349
TGGT1_288845	hypothetical protein	9	0.041954	0.14726	0.999999	833	3	0.16989	0.03294	0.12225	0.883638	835	5	0.16989
TGGT1_203770	hypothetical protein	8	0.042008	0.13929	0.999999	834	5	-0.11981	0.10505	0.2832	0.988603	1783	3	-0.11981
TGGT1_298010	hypothetical protein	6	0.04207	0.12425	0.999999	835	1	0.035706	0.38299	0.60007	0.999999	4011	3	0.035706
TGGT1_320210	WD domain, G-beta repeat domain containing protein	2	0.042218	0.075933	0.998838	836	1	0.080598	0.45696	0.46817	0.999999	4454	1	0.080598
TGGT1_273940	hypothetical protein	5	0.042224	0.12087	0.999999	837	4	-0.10057	0.89927	0.89982	0.999999	6863	1	-0.10057
TGGT1_214900	hypothetical protein	6	0.042255	0.12465	0.999999	838	3	-0.17183	0.90055	0.90654	0.999999	6868	1	-0.17183
TGGT1_223480	sushi domain (scr repeat) domain-containing protein	4	0.042315	0.10536	0.999999	839	3	-0.31539	0.7129	0.74028	0.999999	5878	1	-0.31539
TGGT1_284660	putative mitochondrial ribosomal protein s6-2	2	0.042318	0.07609	0.998838	840	2	-1.1971	0.92804	0.92834	0.999999	7033	0	-1.1971
TGGT1_249190	AP2 domain transcription factor AP2XII-6	7	0.042329	0.13682	0.999999	841	3	0.069366	0.32874	0.55631	0.999999	3652	3	0.069366
TGGT1_267660	hypothetical protein	1	0.042456	0.042485	0.959735	842	1	-0.41305	0.95754	0.95777	0.999999	7213	0	-0.41305
TGGT1_266650	hypothetical protein	8	0.042574	0.14072	0.999999	843	4	-0.20255	0.77087	0.87721	0.999999	6165	1	-0.20255
TGGT1_202255	hypothetical protein	9	0.042584	0.14911	0.999999	844	5	-0.11901	0.744	0.88087	0.999999	6017	2	-0.11901
TGGT1_210235	hypothetical protein	6	0.042637	0.1255	0.999999	845	2	0.051078	0.21549	0.41109	0.999999	2839	2	0.051078
TGGT1_305590	ABC transporter transmembrane region domain-containing protein	3	0.042814	0.10298	0.999999	846	2	-3.3263	0.026312	0.06604	0.835838	696	1	-3.3263
TGGT1_244650	putative eukaryotic initiation factor-5	1	0.042865	0.042891	0.959735	847	1	-4.6911	0.95714	0.95737	0.999999	7210	0	-4.6911
TGGT1_262960	putative U1 snRNP-associated protein Usp106	6	0.042916	0.12615	0.999999	848	2	0.040772	0.46909	0.657	0.999999	4545	2	0.040772
TGGT1_265430	hypothetical protein	7	0.043003	0.13861	0.999999	849	5	-0.16765	0.66561	0.80458	0.999999	5637	2	-0.16765
TGGT1_263580	bromodomain-containing protein	2	0.043068	0.077366	0.998838	850	1	-0.19614	0.45997	0.47065	0.999999	4475	1	-0.19614
TGGT1_268800	hypothetical protein	9	0.043107	0.15063	0.999999	851	5	-0.23774	0.25856	0.51633	0.999999	3167	4	-0.23774
TGGT1_236890	hypothetical protein	7	0.043314	0.1395	0.999999	852	4	-0.25355	0.94475	0.94644	0.999999	7141	1	-0.25355
TGGT1_251460	hypothetical protein	3	0.043371	0.10377	0.999999	853	1	0.34117	0.22628	0.34643	0.999999	2918	2	0.34117
TGGT1_266870	transporter, major facilitator family protein	8	0.043385	0.14278	0.999999	854	5	-0.10203	0.20801	0.43865	0.999999	2759	1	-0.10203
TGGT1_246120	tetratricopeptide repeat-containing protein	7	0.043414	0.13981	0.999999	855	2	-0.0079838	0.16337	0.36237	0.999999	2355	3	-0.0079838
TGGT1_234340	hypothetical protein	7	0.043432	0.13986	0.999999	856	4	-0.23302	0.72562	0.84025	0.999999	5935	2	-0.23302
TGGT1_207360	hypothetical protein	7	0.043438	0.13988	0.999999	857	5	-0.091705	0.73953	0.84891	0.999999	5994	1	-0.091705
TGGT1_225060	nucleoredoxin family protein	5	0.043468	0.124	0.999999	858	3	-0.35217	0.61006	0.7437	0.999999	5335	1	-0.35217
TGGT1_239570	hypothetical protein	7	0.043481	0.13999	0.999999	859	5	-0.12636	0.20644	0.4279	0.999999	2740	2	-0.12636
TGGT1_310455	hypothetical protein	8	0.043546	0.1432	0.999999	860	4	-0.096586	0.56557	0.76917	0.999999	5118	2	-0.096586
TGGT1_239755	hypothetical protein	6	0.043547	0.12752	0.999999	861	3	-0.14017	0.91422	0.91641	0.999999	6943	1	-0.14017
TGGT1_244400	hypothetical protein	5	0.043663	0.12452	0.999999	862	3	-0.10433	0.13176	0.27842	0.983757	2066	1	-0.10433
TGGT1_294790	hypothetical protein	5	0.043692	0.12461	0.999999	863	2	-0.019075	0.47672	0.63241	0.999999	4592	2	-0.019075
TGGT1_318190	phosphoglycerate mutase family protein	7	0.043812	0.14085	0.999999	864	4	-0.1571	0.44481	0.6636	0.999999	4380	2	-0.1571
TGGT1_311485	hypothetical protein	7	0.043868	0.14099	0.999999	865	5	-0.21945	0.96682	0.96664	0.999999	7277	0	-0.21945
TGGT1_285470	patched family protein	7	0.04394	0.14119	0.999999	866	5	-0.3135	0.75026	0.85571	0.999999	6047	1	-0.3135
TGGT1_288460	hypothetical protein	5	0.044127	0.12566	0.999999	867	3	-0.18023	0.31856	0.5058	0.999999	3601	2	-0.18023
TGGT1_214390	hypothetical protein	9	0.044151	0.15358	0.999999	868	6	-0.072301	0.60717	0.8047	0.999999	5325	2	-0.072301
TGGT1_260000	hypothetical protein	7	0.044218	0.14194	0.999999	869	4	-0.21065	0.72439	0.83952	0.999999	5927	2	-0.21065
TGGT1_214330	DnaJ domain-containing protein	8	0.04425	0.1449	0.999999	870	3	-0.00021872	0.088798	0.2494	0.968867	1591	3	-0.00021872
TGGT1_220270	alveolin domain containing intermediate filament IMC6	4	0.044342	0.10944	0.999999	871	1	0.55268	0.13967	0.28404	0.988603	2145	3	0.55268
TGGT1_271790	hypothetical protein	5	0.044576	0.12679	0.999999	872	1	0.075292	0.79634	0.82394	0.999999	6311	1	0.075292
TGGT1_279390	putative proliferation-associated protein 2G4	7	0.044613	0.14301	0.999999	873	4	-0.74884	0.7894	0.88159	0.999999	6270	2	-0.74884
TGGT1_315885	putative glycosyltransferase	6	0.044727	0.13032	0.999999	874	2	0.41282	0.06612	0.17949	0.91885	1325	4	0.41282
TGGT1_320160		9	0.044767	0.15535	0.999999	875	4	-0.010897	0.44646	0.70443	0.999999	4387	2	-0.010897
TGGT1_204315	hypothetical protein	5	0.044774	0.12727	0.999999	876	3	-0.54766	0.93811	0.93807	0.999999	7086	0	-0.54766
TGGT1_307070	hypothetical protein	7	0.044821	0.1436	0.999999	877	3	0.037146	0.66703	0.80543	0.999999	5646	2	0.037146
TGGT1_234410	transporter, small conductance mechanosensitive ion channel (MscS) family protein	5	0.044833	0.12743	0.999999	878	2	-0.21674	0.49467	0.64719	0.999999	4688	2	-0.21674
TGGT1_215480	Adenosine/AMP deaminase domain-containing protein	6	0.044875	0.13064	0.999999	879	2	-0.015979	0.53588	0.70059	0.999999	4931	1	-0.015979
TGGT1_268730	glutaredoxin-related protein	5	0.044951	0.12774	0.999999	880	2	0.062205	0.43411	0.59748	0.999999	4331	1	0.062205
TGGT1_220840	threonine synthase	8	0.044956	0.14674	0.999999	881	4	-0.10859	0.31739	0.57441	0.999999	3591	3	-0.10859
TGGT1_231930	hypothetical protein	6	0.045121	0.13122	0.999999	882	3	-0.15332	0.36459	0.58007	0.999999	3879	2	-0.15332
TGGT1_276155	hypothetical protein	3	0.045134	0.10621	0.999999	883	2	-0.20635	0.48633	0.54494	0.999999	4644	1	-0.20635
TGGT1_217570	ribosomal protein RPS27	1	0.045163	0.045216	0.959735	884	1	-0.46418	0.95484	0.95506	0.999999	7201	0	-0.46418
TGGT1_228500	3'5'-cyclic nucleotide phosphodiesterase domain-containing protein	7	0.045239	0.14469	0.999999	885	3	-0.22297	0.40703	0.62873	0.999999	4159	1	-0.22297
TGGT1_244020	activator of hsp90 atpase 1 family protein	7	0.04528	0.14479	0.999999	886	5	-0.077096	0.90359	0.92211	0.999999	6883	1	-0.077096
TGGT1_254680	hypothetical protein	8	0.045301	0.1476	0.999999	887	4	-0.083078	0.21589	0.4489	0.999999	2842	2	-0.083078
TGGT1_238470	SAG-related sequence SRS22C	7	0.045305	0.14486	0.999999	888	4	-0.15527	0.038671	0.12796	0.885821	917	2	-0.15527
TGGT1_262620	RNA recognition motif-containing protein	1	0.045316	0.045378	0.959735	889	1	-0.38916	0.95468	0.95492	0.999999	7197	0	-0.38916
TGGT1_312875	hypothetical protein	5	0.045438	0.12891	0.999999	890	3	-0.26811	0.30546	0.49559	0.999999	3508	2	-0.26811
TGGT1_220950	hypothetical protein	10	0.045508	0.15985	0.999999	891	4	-0.048782	0.48924	0.74498	0.999999	4661	4	-0.048782
TGGT1_243550	putative H-SHIPPO 1	5	0.045601	0.1293	0.999999	892	3	-0.28736	0.7013	0.77777	0.999999	5812	1	-0.28736
TGGT1_310530	SNF2 family N-terminal domain-containing protein	3	0.04575	0.10705	0.999999	893	2	-0.39519	0.78125	0.78127	0.999999	6229	0	-0.39519
TGGT1_233230	RNA-binding protein 8A family protein	5	0.045808	0.12983	0.999999	894	3	-0.73578	0.39575	0.56649	0.999999	4091	2	-0.73578
TGGT1_278145	hypothetical protein	6	0.045854	0.13285	0.999999	895	4	-0.27134	0.70292	0.81907	0.999999	5826	1	-0.27134
TGGT1_242010	glucose inhibited division protein A subfamily protein	1	0.045904	0.045914	0.959735	896	1	-0.58828	0.9541	0.95435	0.999999	7193	0	-0.58828
TGGT1_263660	hypothetical protein	4	0.045977	0.11284	0.999999	897	3	-0.32165	0.26577	0.41322	0.999999	3223	1	-0.32165
TGGT1_231880	hypothetical protein	5	0.046053	0.13043	0.999999	898	2	-0.049345	0.90842	0.90888	0.999999	6913	0	-0.049345
TGGT1_240290	hypothetical protein	7	0.046083	0.14696	0.999999	899	3	0.099586	0.074883	0.21494	0.934977	1431	2	0.099586
TGGT1_232370	CW-type Zinc Finger protein	7	0.046195	0.14728	0.999999	900	4	-0.22443	0.69403	0.82117	0.999999	5773	2	-0.22443
TGGT1_294595	hypothetical protein	6	0.04622	0.13368	0.999999	901	4	-0.12269	0.38831	0.60587	0.999999	4037	2	-0.12269
TGGT1_253690	hypothetical protein	8	0.046328	0.15007	0.999999	902	3	-0.048336	0.79106	0.88771	0.999999	6279	1	-0.048336
TGGT1_409030	hypothetical protein	7	0.046335	0.14763	0.999999	903	2	0.019173	0.2719	0.50263	0.999999	3274	3	0.019173
TGGT1_240210	putative phosphate transporter family protein	6	0.046349	0.13398	0.999999	904	2	0.12625	0.0066154	0.027181	0.70336	251	3	0.12625
TGGT1_286810	hypothetical protein	5	0.046359	0.13116	0.999999	905	4	-0.17298	0.70344	0.77873	0.999999	5831	1	-0.17298
TGGT1_253780	putative GTP cyclohydrolase I	2	0.046362	0.082863	0.998838	906	1	0.39891	0.059063	0.1041	0.864613	1215	1	0.39891
TGGT1_235730	hypothetical protein	2	0.046418	0.082954	0.998838	907	2	-0.55278	0.95358	0.9537	0.999999	7187	0	-0.55278
TGGT1_210370	hypothetical protein	8	0.046461	0.15038	0.999999	908	4	-0.089047	0.17899	0.39989	0.999999	2496	3	-0.089047
TGGT1_304450	cation-transporting ATPase	9	0.046561	0.16045	0.999999	909	5	-0.12844	0.5983	0.79912	0.999999	5290	3	-0.12844
TGGT1_245480	hypothetical protein	7	0.046627	0.14839	0.999999	910	2	-0.1395	0.98277	0.98278	0.999999	7388	0	-0.1395
TGGT1_314055	putative splicing factor	6	0.046643	0.13464	0.999999	911	3	-0.047787	0.44243	0.63985	0.999999	4372	2	-0.047787
TGGT1_202690	DNA-directed RNA polymerase II RPB9	2	0.046662	0.083369	0.998838	912	1	-0.33215	0.65789	0.65777	0.999999	5596	0	-0.33215
TGGT1_273490	putative glutamine synthetase, type I	7	0.046859	0.14899	0.999999	913	5	-0.36905	0.99052	0.9905	0.999999	7451	0	-0.36905
TGGT1_228310	hypothetical protein	5	0.046877	0.13242	0.999999	914	3	-0.26677	0.91644	0.91678	0.999999	6954	0	-0.26677
TGGT1_265175	hypothetical protein	5	0.046913	0.13251	0.999999	915	3	-0.59149	0.092858	0.21957	0.942171	1635	2	-0.59149
TGGT1_215910	hypothetical protein	6	0.046934	0.13527	0.999999	916	4	-0.12973	0.80026	0.856	0.999999	6338	1	-0.12973
TGGT1_252370	AP2 domain transcription factor AP2III-1	3	0.047114	0.10894	0.999999	917	2	-1.0701	0.61658	0.63427	0.999999	5395	1	-1.0701
TGGT1_319695	hypothetical protein	5	0.047121	0.13301	0.999999	918	2	-0.034147	0.52504	0.67245	0.999999	4877	2	-0.034147
TGGT1_297080	pyridoxal kinase	7	0.047146	0.14978	0.999999	919	5	-0.1297	0.99393	0.99392	0.999999	7488	0	-0.1297
TGGT1_237180	hypothetical protein	5	0.047236	0.13329	0.999999	920	4	-0.20886	0.78913	0.8198	0.999999	6267	1	-0.20886
TGGT1_239910	cyclin-dependent kinase	5	0.047282	0.1334	0.999999	921	3	-0.15648	0.28869	0.48266	0.999999	3398	2	-0.15648
TGGT1_207350	hypothetical protein	9	0.047287	0.16251	0.999999	922	4	-0.055516	0.3339	0.59562	0.999999	3692	2	-0.055516
TGGT1_271935	hypothetical protein	9	0.047305	0.16256	0.999999	923	5	-0.12021	0.75422	0.88457	0.999999	6072	2	-0.12021
TGGT1_218750	hypothetical protein	8	0.047319	0.1525	0.999999	924	4	-0.16831	0.80624	0.89613	0.999999	6375	2	-0.16831
TGGT1_293740	hypothetical protein	10	0.047388	0.1648	0.999999	925	6	-0.36048	0.24388	0.5146	0.999999	3044	3	-0.36048
TGGT1_254485	hypothetical protein	7	0.047491	0.15068	0.999999	926	3	-0.0075294	0.01274	0.053864	0.799597	396	3	-0.0075294
TGGT1_272320	DHHC zinc finger domain-containing protein	4	0.047523	0.11589	0.999999	927	2	-0.077684	0.45463	0.60274	0.999999	4434	2	-0.077684
TGGT1_223680	ubiquitin family protein	7	0.047553	0.15083	0.999999	928	4	-0.61638	0.58007	0.75774	0.999999	5199	1	-0.61638
TGGT1_213660	zinc finger (CCCH type) motif-containing protein	8	0.047593	0.15315	0.999999	929	4	-0.36508	0.12905	0.33105	0.995537	2031	2	-0.36508
TGGT1_224560	hypothetical protein	8	0.04763	0.15324	0.999999	930	5	-0.31316	0.0052995	0.026805	0.698412	211	3	-0.31316
TGGT1_361320	hypothetical protein	8	0.04763	0.15324	0.999999	931	5	-0.15551	0.7675	0.87547	0.999999	6142	1	-0.15551
TGGT1_321270	hypothetical protein	7	0.047715	0.15128	0.999999	932	3	-0.0855	0.9831	0.98311	0.999999	7390	0	-0.0855
TGGT1_292070	hypothetical protein	8	0.047751	0.15357	0.999999	933	4	0.041258	0.048145	0.15873	0.911249	1066	4	0.041258
TGGT1_248677	putative nucleic acid binding protein	9	0.047776	0.16392	0.999999	934	4	-0.084287	0.68867	0.85711	0.999999	5745	2	-0.084287
TGGT1_230470	putative rhoptry kinase family protein ROP46	9	0.047858	0.16416	0.999999	935	4	-0.11311	0.7519	0.88372	0.999999	6060	1	-0.11311
TGGT1_288020	hypothetical protein	7	0.047879	0.1517	0.999999	936	3	-0.065068	0.48021	0.69576	0.999999	4605	1	-0.065068
TGGT1_220460	SNF7 family protein	6	0.047968	0.13756	0.999999	937	2	0.01125	0.1641	0.34988	0.999999	2364	2	0.01125
TGGT1_252360	rhoptry kinase family protein ROP24 (incomplete catalytic triad)	9	0.048014	0.16458	0.999999	938	4	-0.0049398	0.43418	0.69582	0.999999	4335	3	-0.0049398
TGGT1_260325	hypothetical protein	6	0.048044	0.13773	0.999999	939	3	0.025717	0.35869	0.57356	0.999999	3841	2	0.025717
TGGT1_254510	ankyrin repeat-containing protein	6	0.048115	0.13788	0.999999	940	4	-0.67062	0.8738	0.88992	0.999999	6736	1	-0.67062
TGGT1_271740	hypothetical protein	7	0.04837	0.15296	0.999999	941	4	-0.20958	0.55423	0.74461	0.999999	5053	2	-0.20958
TGGT1_267642	hypothetical protein	7	0.048399	0.15303	0.999999	942	5	-0.12802	0.97522	0.9752	0.999999	7331	0	-0.12802
TGGT1_213740	hypothetical protein	6	0.048421	0.13858	0.999999	943	3	-0.26952	0.15522	0.33916	0.999999	2281	2	-0.26952
TGGT1_243110	hypothetical protein	8	0.048512	0.1554	0.999999	944	4	-0.057137	0.57327	0.77508	0.999999	5163	3	-0.057137
TGGT1_230660	hypothetical protein	6	0.048574	0.13888	0.999999	945	4	-0.29719	0.55279	0.71168	0.999999	5044	2	-0.29719
TGGT1_203020	ribosome biogenesis GTPase Der protein	2	0.048611	0.086583	0.998838	946	2	-0.59694	0.95139	0.95144	0.999999	7178	0	-0.59694
TGGT1_314920	hypothetical protein	1	0.048726	0.048781	0.961182	947	1	-4.5592	0.95127	0.95158	0.999999	7177	0	-4.5592
TGGT1_244726	hypothetical protein	4	0.048778	0.11833	0.999999	948	1	-0.062925	0.63322	0.6933	0.999999	5469	1	-0.062925
TGGT1_226290	hypothetical protein	9	0.048883	0.167	0.999999	949	6	-0.12296	0.76152	0.8873	0.999999	6104	2	-0.12296
TGGT1_311210	hypothetical protein	2	0.048887	0.087081	0.998838	950	2	-1.2776	0.95111	0.95118	0.999999	7176	0	-1.2776
TGGT1_217722	hypothetical protein	6	0.048894	0.13953	0.999999	951	3	-0.11391	0.86287	0.88399	0.999999	6686	1	-0.11391
TGGT1_207865	GCC2 and GCC3 domain-containing protein	4	0.048941	0.11867	0.999999	952	3	-0.55406	0.48838	0.62517	0.999999	4653	1	-0.55406
TGGT1_242350	tetratricopeptide repeat-containing protein	4	0.048974	0.11873	0.999999	953	2	-0.2023	0.76615	0.77696	0.999999	6130	1	-0.2023
TGGT1_266900	cyclin, N-terminal domain-containing protein	8	0.048993	0.15647	0.999999	954	3	0.011022	0.77033	0.87689	0.999999	6162	2	0.011022
TGGT1_205658	F5/8 type C domain-containing protein	6	0.048997	0.13974	0.999999	955	2	-0.20169	0.67487	0.79787	0.999999	5684	2	-0.20169
TGGT1_294585	hypothetical protein	8	0.049022	0.15653	0.999999	956	4	-0.090957	0.51696	0.73222	0.999999	4838	2	-0.090957
TGGT1_226030	AGC kinase	2	0.049253	0.087681	0.998838	957	1	-0.37408	0.5177	0.52158	0.999999	4845	1	-0.37408
TGGT1_224932	hypothetical protein	6	0.049326	0.14043	0.999999	958	4	-0.29568	0.95478	0.9544	0.999999	7200	0	-0.29568
TGGT1_308860	hypothetical protein	9	0.049333	0.16826	0.999999	959	4	0.0058834	0.077244	0.23589	0.957221	1461	4	0.0058834
TGGT1_231125	hypothetical protein	8	0.049506	0.15765	0.999999	960	5	-0.19044	0.99249	0.99262	0.999999	7477	0	-0.19044
TGGT1_266470	hypothetical protein	6	0.049584	0.14097	0.999999	961	3	0.081491	0.25199	0.4535	0.999999	3109	3	0.081491
TGGT1_269430	polyprenyl synthetase superfamily protein	1	0.049619	0.049726	0.967973	962	1	-1.423	0.95038	0.95075	0.999999	7173	0	-1.423
TGGT1_286525	hypothetical protein	8	0.049655	0.15804	0.999999	963	3	0.18124	0.056376	0.17792	0.916456	1182	3	0.18124
TGGT1_249760	vitamin k epoxide reductase family protein	7	0.049763	0.15662	0.999999	964	3	0.027679	0.044988	0.1448	0.905708	1009	3	0.027679
TGGT1_310690	hypothetical protein	7	0.049844	0.15681	0.999999	965	3	-0.060712	0.1503	0.34184	0.999999	2230	3	-0.060712
TGGT1_270360	hypothetical protein	7	0.049893	0.15697	0.999999	966	4	-0.11456	0.92747	0.93483	0.999999	7030	1	-0.11456
TGGT1_236880	hypothetical protein	9	0.049952	0.17002	0.999999	967	6	-0.1475	0.99414	0.99413	0.999999	7493	0	-0.1475
TGGT1_222080	hypothetical protein	9	0.05007	0.17036	0.999999	968	5	-0.11592	0.12036	0.31631	0.993844	1934	2	-0.11592
TGGT1_306342	hypothetical protein	7	0.050117	0.15754	0.999999	969	5	-0.17738	0.98195	0.98196	0.999999	7384	0	-0.17738
TGGT1_223550	hypothetical protein	5	0.050226	0.14065	0.999999	970	3	-0.17928	0.79258	0.82174	0.999999	6286	1	-0.17928
TGGT1_318460	P-type ATPase of unknown pump specificity (type V) protein	4	0.050309	0.12124	0.999999	971	3	-1.9459	0.14904	0.29665	0.992753	2216	1	-1.9459
TGGT1_284615	hypothetical protein	9	0.050333	0.17108	0.999999	972	5	-0.2072	0.59786	0.79887	0.999999	5287	2	-0.2072
TGGT1_306710	hypothetical protein	7	0.050481	0.15851	0.999999	973	5	-0.13515	0.99481	0.99483	0.999999	7499	0	-0.13515
TGGT1_214490	peptidase M16 inactive domain-containing protein	2	0.050572	0.089898	0.999999	974	1	-2.6036	0.78132	0.78148	0.999999	6230	0	-2.6036
TGGT1_207470	hypothetical protein	6	0.050627	0.14326	0.999999	975	4	-0.23276	0.99807	0.99801	0.999999	7518	0	-0.23276
TGGT1_207730	hypothetical protein	8	0.050632	0.16033	0.999999	976	2	0.071818	0.24728	0.48915	0.999999	3068	4	0.071818
TGGT1_278830	glucose-6-phosphate 1-dehydrogenase	10	0.050633	0.17319	0.999999	977	6	-0.29806	0.4835	0.74026	0.999999	4630	2	-0.29806
TGGT1_256865	WD repeat domain 35 family protein	6	0.050705	0.14342	0.999999	978	3	-0.38885	0.54345	0.70559	0.999999	4986	2	-0.38885
TGGT1_321520	hypothetical protein	6	0.050705	0.14342	0.999999	979	2	0.38815	0.10728	0.26122	0.977325	1803	4	0.38815
TGGT1_295600	SAG-related sequence SRS10	7	0.050789	0.15931	0.999999	980	4	-0.2214	0.51045	0.72248	0.999999	4793	1	-0.2214
TGGT1_309030	hypothetical protein	7	0.050814	0.15937	0.999999	981	3	-0.1552	0.76107	0.86267	0.999999	6101	1	-0.1552
TGGT1_235650	carrier superfamily protein	6	0.050905	0.14381	0.999999	982	2	0.10986	0.080742	0.20929	0.929943	1511	4	0.10986
TGGT1_272370	hypothetical protein	7	0.05096	0.15977	0.999999	983	4	-0.063197	0.3295	0.55698	0.999999	3661	2	-0.063197
TGGT1_201640	hypothetical protein	8	0.050976	0.16114	0.999999	984	4	-0.18845	0.10124	0.27527	0.980966	1742	3	-0.18845
TGGT1_311510	eIF2 kinase IF2K-B	9	0.051045	0.17302	0.999999	985	5	-0.14045	0.83885	0.91971	0.999999	6531	1	-0.14045
TGGT1_295935	KRUF family protein	6	0.051076	0.14417	0.999999	986	3	-0.080267	0.66047	0.78723	0.999999	5607	2	-0.080267
TGGT1_279450	putative adenylosuccinate synthetase	8	0.051152	0.16157	0.999999	987	2	-0.05866	0.74126	0.86244	0.999999	6003	1	-0.05866
TGGT1_200280	WD domain, G-beta repeat-containing protein	2	0.051305	0.091124	0.999999	988	2	-0.65063	0.9487	0.94878	0.999999	7163	0	-0.65063
TGGT1_222070	elongation factor Tu GTP binding domain-containing protein	8	0.051368	0.1621	0.999999	989	4	-0.17242	0.58442	0.78334	0.999999	5222	2	-0.17242
TGGT1_279350	hypothetical protein	7	0.051375	0.16079	0.999999	990	5	-0.25731	0.62752	0.7833	0.999999	5438	1	-0.25731
TGGT1_233320	hypothetical protein	7	0.051485	0.16105	0.999999	991	4	-0.16673	0.88876	0.91554	0.999999	6814	1	-0.16673
TGGT1_251958	SAG-related sequence SRS59B	8	0.05149	0.16243	0.999999	992	4	-0.099515	0.77967	0.88182	0.999999	6212	2	-0.099515
TGGT1_236975	Toxoplasma gondii family D protein	6	0.05151	0.14512	0.999999	993	3	-0.1458	0.059673	0.16599	0.912613	1221	1	-0.1458
TGGT1_409580	toxoplasma gondii family A protein	7	0.051578	0.1613	0.999999	994	5	-0.1005	0.46941	0.68608	0.999999	4547	1	-0.1005
TGGT1_274110	glycoprotease family protein	1	0.051752	0.051784	0.972828	995	1	-1.9388	0.94825	0.94853	0.999999	7159	0	-1.9388
TGGT1_203760	hypothetical protein	3	0.051752	0.11549	0.999999	996	2	-0.31701	0.1966	0.3097	0.992753	2645	1	-0.31701
TGGT1_286190	hypothetical protein	3	0.051761	0.1155	0.999999	997	2	-0.35663	0.0746	0.15245	0.905708	1426	1	-0.35663
TGGT1_298980	RNA pseudouridine synthase superfamily protein	5	0.051818	0.14457	0.999999	998	3	-0.46827	0.92253	0.92266	0.999999	7003	0	-0.46827
TGGT1_268170	hypothetical protein	7	0.051909	0.16211	0.999999	999	5	-0.084908	0.91062	0.92545	0.999999	6919	1	-0.084908
TGGT1_207230	hypothetical protein	4	0.051922	0.12437	0.999999	1000	2	-0.020307	0.72294	0.7468	0.999999	5921	1	-0.020307
TGGT1_246230	hypothetical protein	8	0.051997	0.16369	0.999999	1001	2	-0.0054936	0.23338	0.47135	0.999999	2972	3	-0.0054936
TGGT1_313580	cytochrome b5 family heme/steroid binding domain-containing protein	2	0.052106	0.092416	0.999999	1002	2	-0.42412	0.94789	0.94801	0.999999	7156	0	-0.42412
TGGT1_260620	hypothetical protein	7	0.052144	0.16267	0.999999	1003	5	-0.3416	0.33988	0.5669	0.999999	3723	2	-0.3416
TGGT1_221490	cell cycle regulator protein	4	0.052201	0.12491	0.999999	1004	3	-1.0799	0.34585	0.49312	0.999999	3757	1	-1.0799
TGGT1_221840	hypothetical protein	6	0.052459	0.14736	0.999999	1005	4	-0.2911	0.57553	0.72702	0.999999	5173	1	-0.2911
TGGT1_282090	hypothetical protein	7	0.052497	0.16357	0.999999	1006	3	-0.083744	0.20484	0.42552	0.999999	2727	3	-0.083744
TGGT1_271460	putative protein c14orf29	5	0.052564	0.14623	0.999999	1007	3	-0.2003	0.88626	0.88739	0.999999	6801	1	-0.2003
TGGT1_204505	hypothetical protein	9	0.052582	0.17665	0.999999	1008	5	-0.15149	0.78498	0.8964	0.999999	6252	2	-0.15149
TGGT1_263230	hypothetical protein	6	0.052778	0.14806	0.999999	1009	4	-0.14914	0.33046	0.54247	0.999999	3664	1	-0.14914
TGGT1_220200	hypothetical protein	2	0.052786	0.093528	0.999999	1010	1	-0.74036	0.75157	0.75174	0.999999	6057	0	-0.74036
TGGT1_235660	hypothetical protein	3	0.052895	0.11701	0.999999	1011	2	-3.154	0.79815	0.79802	0.999999	6327	0	-3.154
TGGT1_216910	hypothetical protein	6	0.052984	0.14851	0.999999	1012	3	-0.22489	0.83625	0.87106	0.999999	6524	1	-0.22489
TGGT1_216275	ACR, YggU family COG1872 domain-containing protein	6	0.052984	0.14851	0.999999	1013	3	-0.095401	0.28744	0.49412	0.999999	3386	2	-0.095401
TGGT1_232040	hypothetical protein	6	0.053022	0.14861	0.999999	1014	3	-0.034849	0.52236	0.69147	0.999999	4868	2	-0.034849
TGGT1_248440	hypothetical protein	8	0.053028	0.16625	0.999999	1015	3	0.26922	0.011353	0.049566	0.791772	363	4	0.26922
TGGT1_310270	hypothetical protein	4	0.053126	0.12674	0.999999	1016	3	-1.3445	0.90155	0.90171	0.999999	6873	0	-1.3445
TGGT1_256780	hypothetical protein	5	0.053137	0.14723	0.999999	1017	2	-0.0028422	0.17386	0.33981	0.999999	2449	2	-0.0028422
TGGT1_300230	putative nuclease	5	0.053137	0.14723	0.999999	1018	2	-0.19636	0.2948	0.48726	0.999999	3440	1	-0.19636
TGGT1_215343	hypothetical protein	8	0.053167	0.16653	0.999999	1019	2	-0.022144	0.95921	0.96244	0.999999	7221	1	-0.022144
TGGT1_266660	mediator complex subunit MED9	6	0.053192	0.149	0.999999	1020	4	-0.4072	0.53548	0.70029	0.999999	4928	2	-0.4072
TGGT1_254606	hypothetical protein	9	0.053281	0.17819	0.999999	1021	2	0.20421	0.071426	0.2246	0.948078	1390	5	0.20421
TGGT1_235590	hypothetical protein	8	0.053361	0.16704	0.999999	1022	2	0.077961	0.3205	0.57811	0.999999	3610	4	0.077961
TGGT1_266450	lysine decarboxylase family protein	7	0.053405	0.16596	0.999999	1023	4	-0.18203	0.65495	0.79857	0.999999	5580	1	-0.18203
TGGT1_251860	hypothetical protein	7	0.053497	0.16623	0.999999	1024	5	-0.081323	0.53441	0.7344	0.999999	4921	2	-0.081323
TGGT1_245490	microneme protein MIC8	1	0.053846	0.053849	0.972828	1025	1	-0.67607	0.94615	0.94636	0.999999	7148	0	-0.67607
TGGT1_315780	putative myosin regulatory light chain	8	0.053943	0.16842	0.999999	1026	5	-0.454	0.16705	0.38373	0.999999	2393	1	-0.454
TGGT1_205230	hypothetical protein	6	0.053974	0.15074	0.999999	1027	4	-0.16664	0.98732	0.98723	0.999999	7417	0	-0.16664
TGGT1_319720	hypothetical protein	2	0.054053	0.095726	0.999999	1028	2	-0.39897	0.94595	0.94614	0.999999	7146	0	-0.39897
TGGT1_207665	kinesin motor domain-containing protein	8	0.05414	0.16893	0.999999	1029	2	0.011104	0.026257	0.1007	0.864613	694	2	0.011104
TGGT1_206490	ICE family protease (caspase) p20 domain-containing protein	4	0.054395	0.12917	0.999999	1030	2	-0.25712	0.80249	0.80617	0.999999	6354	1	-0.25712
TGGT1_282040	hypothetical protein	3	0.054411	0.11909	0.999999	1031	2	-0.13958	0.34401	0.46392	0.999999	3742	1	-0.13958
TGGT1_228120	hypothetical protein	2	0.054458	0.09642	0.999999	1032	2	-1.2387	0.94554	0.94567	0.999999	7145	0	-1.2387
TGGT1_258350	hypothetical protein	5	0.054507	0.14953	0.999999	1033	3	-0.5075	0.9485	0.94853	0.999999	7161	0	-0.5075
TGGT1_247652	hypothetical protein	8	0.054553	0.16997	0.999999	1034	5	-0.40254	0.028118	0.10668	0.864613	737	3	-0.40254
TGGT1_234250	hypothetical protein	3	0.054599	0.11935	0.999999	1035	2	-0.39766	0.56467	0.5966	0.999999	5110	1	-0.39766
TGGT1_216400	meiotic recombination protein DMC1 family protein	7	0.054714	0.1687	0.999999	1036	3	-0.041613	0.63004	0.78469	0.999999	5457	1	-0.041613
TGGT1_313810	transcription initiation factor TFIID complex subunit TAF8	2	0.054872	0.09709	0.999999	1037	1	0.030654	0.39628	0.41733	0.999999	4096	1	0.030654
TGGT1_255195	hypothetical protein	9	0.055031	0.18189	0.999999	1038	3	0.12122	0.31018	0.57087	0.999999	3549	4	0.12122
TGGT1_267740	hypothetical protein	9	0.055117	0.18208	0.999999	1039	5	-0.18465	0.095955	0.27169	0.978384	1679	4	-0.18465
TGGT1_216840	hypothetical protein	6	0.055152	0.15325	0.999999	1040	3	-0.047929	0.55984	0.71649	0.999999	5084	1	-0.047929
TGGT1_244600	hypothetical protein	2	0.055195	0.097643	0.999999	1041	1	-0.56777	0.53746	0.53983	0.999999	4947	1	-0.56777
TGGT1_274140	hypothetical protein	8	0.05524	0.1716	0.999999	1042	3	-0.017942	0.076808	0.2239	0.948078	1452	3	-0.017942
TGGT1_318738	hypothetical protein	5	0.055251	0.15075	0.999999	1043	3	-0.1504	0.20072	0.3777	0.999999	2680	2	-0.1504
TGGT1_243480	putative 50S ribosomal protein L3	2	0.055386	0.097956	0.999999	1044	2	-0.595	0.94461	0.94479	0.999999	7140	0	-0.595
TGGT1_297643	hypothetical protein	8	0.055458	0.1721	0.999999	1045	3	-0.043497	0.85603	0.92553	0.999999	6645	2	-0.043497
TGGT1_257595	hypothetical protein	3	0.055581	0.12067	0.999999	1046	2	-0.39661	0.64475	0.65606	0.999999	5539	1	-0.39661
TGGT1_306334	hypothetical protein	8	0.055599	0.17246	0.999999	1047	5	-0.20344	0.80468	0.89526	0.999999	6370	1	-0.20344
TGGT1_249440	hypothetical protein	7	0.055848	0.17096	0.999999	1048	4	-0.6118	0.34084	0.56774	0.999999	3725	2	-0.6118
TGGT1_309060	ubiquitin carboxyl-terminal hydrolase	5	0.05586	0.15181	0.999999	1049	3	-0.18628	0.50762	0.65796	0.999999	4771	1	-0.18628
TGGT1_253940	CAM Kinase family, incomplete catalytic triad	9	0.055875	0.18366	0.999999	1050	3	0.019518	0.47814	0.72406	0.999999	4596	3	0.019518
TGGT1_244030	inner membrane complex protein IMC3	9	0.055905	0.18372	0.999999	1051	3	0.097908	0.41087	0.67325	0.999999	4189	4	0.097908
TGGT1_266460	putative small ubiquitin family modifier	3	0.056165	0.12149	0.999999	1052	2	-1.4903	0.54558	0.58345	0.999999	4995	1	-1.4903
TGGT1_240910	hypothetical protein	1	0.0564	0.056321	0.972828	1053	1	-2.3786	0.9436	0.94384	0.999999	7133	0	-2.3786
TGGT1_295468	C2 domain-containing protein	7	0.056416	0.17208	0.999999	1054	3	-0.11909	0.80239	0.88772	0.999999	6353	1	-0.11909
TGGT1_310020	hypothetical protein	8	0.056473	0.17451	0.999999	1055	3	-0.043244	0.50902	0.72619	0.999999	4778	3	-0.043244
TGGT1_267060	ribosomal protein RPL14	2	0.056491	0.099772	0.999999	1056	2	-1.2733	0.94351	0.94361	0.999999	7131	0	-1.2733
TGGT1_316530	putative myosin heavy chain	2	0.056491	0.099772	0.999999	1057	2	-1.9331	0.94351	0.94361	0.999999	7132	0	-1.9331
TGGT1_265810	hypothetical protein	7	0.05653	0.1723	0.999999	1058	3	0.036785	0.46433	0.68141	0.999999	4508	3	0.036785
TGGT1_213415	hypothetical protein	7	0.056586	0.17238	0.999999	1059	4	-0.082773	0.31126	0.54014	0.999999	3554	3	-0.082773
TGGT1_229030	hypothetical protein	2	0.056957	0.10055	0.999999	1060	1	-2.5394	0.85247	0.85238	0.999999	6611	0	-2.5394
TGGT1_270240	MAG1 protein	8	0.057055	0.17588	0.999999	1061	4	-0.219	0.98755	0.9878	0.999999	7419	0	-0.219
TGGT1_277860	hypothetical protein	4	0.057071	0.13448	0.999999	1062	2	0.042078	0.14673	0.29437	0.99257	2198	2	0.042078
TGGT1_267280	hypothetical protein	8	0.057086	0.17595	0.999999	1063	3	-0.053991	0.80628	0.89616	0.999999	6376	2	-0.053991
TGGT1_286540	hypothetical protein	7	0.057096	0.17334	0.999999	1064	1	0.13931	0.17233	0.37599	0.999999	2438	4	0.13931
TGGT1_206500	hypothetical protein	2	0.057155	0.10088	0.999999	1065	1	0.14324	0.24855	0.30414	0.992753	3078	1	0.14324
TGGT1_249680	RNA polymerase II associated Paf1 complex component PAF1	4	0.057213	0.13475	0.999999	1066	2	-0.67743	0.067334	0.1557	0.908745	1343	1	-0.67743
TGGT1_236640	zinc finger, C3HC4 type (RING finger) domain-containing protein	4	0.057329	0.13498	0.999999	1067	2	-0.062004	0.32854	0.47601	0.999999	3649	2	-0.062004
TGGT1_264805	hypothetical protein	4	0.05734	0.13501	0.999999	1068	3	-0.24091	0.19981	0.34744	0.999999	2671	1	-0.24091
TGGT1_223140	tRNA binding domain-containing protein	6	0.057351	0.15806	0.999999	1069	4	-0.17336	0.99442	0.99435	0.999999	7494	0	-0.17336
TGGT1_315980	EREBP-4 family protein	6	0.057387	0.15813	0.999999	1070	2	0.25701	0.016741	0.061316	0.824446	488	4	0.25701
TGGT1_289180	putative thioredoxin family redox-active protein	5	0.057433	0.15441	0.999999	1071	3	-0.12538	0.070031	0.1837	0.925153	1372	1	-0.12538
TGGT1_254570	hypothetical protein	2	0.05746	0.10142	0.999999	1072	2	-1.6825	0.94254	0.94267	0.999999	7118	0	-1.6825
TGGT1_220470	hypothetical protein	5	0.057527	0.15456	0.999999	1073	3	-0.22151	0.70937	0.7813	0.999999	5865	1	-0.22151
TGGT1_293310	putative ribosomal protein L20	2	0.057748	0.10191	0.999999	1074	2	-0.71854	0.94225	0.94237	0.999999	7113	0	-0.71854
TGGT1_205290	serine/threonine specific protein phosphatase	6	0.0578	0.15904	0.999999	1075	3	-0.44068	0.080084	0.20798	0.929943	1502	2	-0.44068
TGGT1_203420	4'-phosphopantetheinyl transferase domain-containing protein	2	0.057849	0.10207	0.999999	1076	1	-0.72323	0.53218	0.53497	0.999999	4910	1	-0.72323
TGGT1_409570	putative toxoplasma gondii family A protein	9	0.057919	0.18801	0.999999	1077	5	-0.13667	0.85035	0.92513	0.999999	6589	1	-0.13667
TGGT1_239700	regulator of chromosome condensation (RCC1) repeat-containing protein	6	0.05796	0.15939	0.999999	1078	4	-0.37535	0.12003	0.28522	0.988603	1929	2	-0.37535
TGGT1_226900	hypothetical protein	2	0.058055	0.10239	0.999999	1079	2	-1.6697	0.94194	0.94208	0.999999	7112	0	-1.6697
TGGT1_290860	putative amino acid transporter	4	0.058084	0.13639	0.999999	1080	3	-0.45399	0.47547	0.61979	0.999999	4587	1	-0.45399
TGGT1_226920		11	0.0581	0.19906	0.999999	1081	3	-0.043222	0.70443	0.87933	0.999999	5835	3	-0.043222
TGGT1_202090	hypothetical protein	7	0.058116	0.17528	0.999999	1082	4	-0.054345	0.75159	0.85653	0.999999	6058	2	-0.054345
TGGT1_217940	hypothetical protein	9	0.058186	0.18854	0.999999	1083	5	-0.12331	0.25174	0.50897	0.999999	3104	4	-0.12331
TGGT1_251910	hypothetical protein	6	0.058213	0.15992	0.999999	1084	2	-0.017518	0.14126	0.32239	0.99489	2157	3	-0.017518
TGGT1_294890	hypothetical protein	3	0.058244	0.12443	0.999999	1085	2	-0.44251	0.82287	0.82265	0.999999	6452	0	-0.44251
TGGT1_257580	hypothetical protein	5	0.058407	0.15606	0.999999	1086	3	-0.42558	0.94754	0.94752	0.999999	7154	0	-0.42558
TGGT1_235340	hypothetical protein	7	0.058497	0.17608	0.999999	1087	3	-0.16161	0.65288	0.79739	0.999999	5575	2	-0.16161
TGGT1_217800	hypothetical protein	9	0.058654	0.18953	0.999999	1088	5	-0.10929	0.033136	0.12288	0.883638	839	3	-0.10929
TGGT1_223030	tetratricopeptide repeat-containing protein	6	0.058945	0.16139	0.999999	1089	2	0.3365	0.11012	0.26657	0.978384	1830	4	0.3365
TGGT1_272000	hypothetical protein	2	0.058982	0.10395	0.999999	1090	2	-0.90111	0.94102	0.94114	0.999999	7108	0	-0.90111
TGGT1_288860	RuvB family 2 protein	1	0.059017	0.058879	0.982176	1091	1	-4.3355	0.94098	0.94126	0.999999	7106	0	-4.3355
TGGT1_251730	hypothetical protein	3	0.059211	0.12574	0.999999	1092	2	-0.84706	0.15734	0.26035	0.977299	2302	1	-0.84706
TGGT1_316210	hypothetical protein	4	0.059275	0.13875	0.999999	1093	3	-0.25157	0.96593	0.96606	0.999999	7268	0	-0.25157
TGGT1_243690	hypothetical protein	6	0.059281	0.16212	0.999999	1094	3	-0.11075	0.24912	0.4502	0.999999	3081	2	-0.11075
TGGT1_201670	DnaJ domain-containing protein	8	0.059287	0.18121	0.999999	1095	2	0.20634	0.014514	0.060758	0.824209	444	5	0.20634
TGGT1_248750	hypothetical protein	8	0.059352	0.18136	0.999999	1096	4	-0.17185	0.55293	0.7596	0.999999	5045	3	-0.17185
TGGT1_244580	L1P family of ribosomal protein	2	0.059386	0.10462	0.999999	1097	2	-0.35626	0.94061	0.94074	0.999999	7103	0	-0.35626
TGGT1_243465	hypothetical protein	4	0.059448	0.13909	0.999999	1098	3	-0.34892	0.93435	0.93463	0.999999	7076	0	-0.34892
TGGT1_269850	putative protein c21orf59	7	0.059473	0.17792	0.999999	1099	3	-0.17424	0.38124	0.60503	0.999999	3995	3	-0.17424
TGGT1_245990	hypothetical protein	5	0.059502	0.15783	0.999999	1100	2	0.17633	0.16778	0.33102	0.995537	2397	3	0.17633
TGGT1_231860	hypothetical protein	7	0.059742	0.17842	0.999999	1101	4	-1.09	0.92765	0.93491	0.999999	7032	1	-1.09
TGGT1_319970	subtilisin SUB10	6	0.059776	0.16323	0.999999	1102	4	-0.21006	0.63919	0.77181	0.999999	5509	1	-0.21006
TGGT1_226220	alveolin domain containing intermediate filament IMC9	6	0.059776	0.16323	0.999999	1103	4	-0.23038	0.52568	0.69366	0.999999	4883	2	-0.23038
TGGT1_207390	putative coatomer protein complex, gamma sub-unit	3	0.059792	0.12655	0.999999	1104	2	-0.21687	0.4072	0.49859	0.999999	4160	1	-0.21687
TGGT1_286650	hypothetical protein	7	0.05997	0.17887	0.999999	1105	2	0.04141	0.42311	0.64369	0.999999	4260	2	0.04141
TGGT1_307790	hypothetical protein	10	0.059989	0.19734	0.999999	1106	3	0.13333	0.12721	0.34548	0.999999	2012	5	0.13333
TGGT1_286030	hypothetical protein	4	0.060145	0.14047	0.999999	1107	3	-0.18586	0.72099	0.74551	0.999999	5913	1	-0.18586
TGGT1_313110	hypothetical protein	6	0.060155	0.164	0.999999	1108	4	-0.98575	0.94778	0.94729	0.999999	7155	0	-0.98575
TGGT1_232815	Erv1 / Alr family protein	2	0.060173	0.10586	0.999999	1109	2	-0.19488	0.93983	0.93997	0.999999	7096	0	-0.19488
TGGT1_307460	Toxoplasma gondii family B protein	9	0.060263	0.19288	0.999999	1110	4	0.18141	0.12193	0.31909	0.993844	1957	5	0.18141
TGGT1_262860	putative ADP-ribosylation factor family protein 1	9	0.060289	0.19292	0.999999	1111	4	-0.06769	0.026824	0.10441	0.864613	714	3	-0.06769
TGGT1_239670	hypothetical protein	6	0.060358	0.1644	0.999999	1112	3	-0.15545	0.26616	0.46983	0.999999	3226	2	-0.15545
TGGT1_264040	hypothetical protein	4	0.060431	0.141	0.999999	1113	2	-0.2568	0.97823	0.97835	0.999999	7356	0	-0.2568
TGGT1_225580	putative proteasome (prosome, macropain) 26S subunit, non-ATPase, 9	2	0.060474	0.10635	0.999999	1114	2	-0.83484	0.93953	0.93967	0.999999	7094	0	-0.83484
TGGT1_223095	hypothetical protein	5	0.060479	0.15944	0.999999	1115	3	-0.48065	0.5852	0.72379	0.999999	5225	2	-0.48065
TGGT1_259280	hypothetical protein	6	0.060692	0.16513	0.999999	1116	3	-0.071148	0.62713	0.76318	0.999999	5434	1	-0.071148
TGGT1_233530	hypothetical protein	8	0.060839	0.18484	0.999999	1117	3	0.10782	0.096672	0.26596	0.978384	1687	4	0.10782
TGGT1_203870	RAB43, member RAS oncogene family protein	2	0.06123	0.10757	0.999999	1118	2	-1.6712	0.93877	0.93893	0.999999	7091	0	-1.6712
TGGT1_220330	hypothetical protein	7	0.06132	0.18146	0.999999	1119	4	-0.32251	0.49513	0.70914	0.999999	4696	1	-0.32251
TGGT1_248190	hypothetical protein	7	0.06132	0.18146	0.999999	1120	4	-0.11566	0.17723	0.38358	0.999999	2476	3	-0.11566
TGGT1_256040	PA14 domain-containing protein	8	0.061486	0.18634	0.999999	1121	4	-0.12655	0.25718	0.50146	0.999999	3154	2	-0.12655
TGGT1_272710	AP2 domain transcription factor AP2VIII-4	6	0.061516	0.16694	0.999999	1122	4	-0.28308	0.95471	0.95434	0.999999	7199	0	-0.28308
TGGT1_261850	putative helicase	1	0.061533	0.061352	0.995961	1123	1	-1.2454	0.93847	0.93869	0.999999	7088	0	-1.2454
TGGT1_297310	hypothetical protein	4	0.061683	0.14335	0.999999	1124	3	-1.0704	0.94509	0.94514	0.999999	7144	0	-1.0704
TGGT1_313700	hypothetical protein	5	0.061688	0.16149	0.999999	1125	2	-0.088418	0.8989	0.89944	0.999999	6861	1	-0.088418
TGGT1_286420		6	0.061758	0.16744	0.999999	1126	4	-0.22031	0.023117	0.081624	0.843704	634	2	-0.22031
TGGT1_231870	tetratricopeptide repeat-containing protein	4	0.061894	0.14379	0.999999	1127	2	0.13167	0.095294	0.20673	0.929943	1674	2	0.13167
TGGT1_246220	hypothetical protein	8	0.062225	0.18812	0.999999	1128	4	-0.045567	0.43748	0.67175	0.999999	4352	3	-0.045567
TGGT1_316680	RNA pseudouridine synthase superfamily protein	4	0.062283	0.14448	0.999999	1129	1	0.68669	0.1341	0.27446	0.980966	2089	2	0.68669
TGGT1_314042	putative cytochrome c1 heme lyase	7	0.062346	0.18334	0.999999	1130	2	0.034067	0.88363	0.91351	0.999999	6787	1	0.034067
TGGT1_263100	hypothetical protein	7	0.062361	0.18335	0.999999	1131	4	-0.12517	0.31041	0.53934	0.999999	3550	3	-0.12517
TGGT1_310000	putative membrane protein	7	0.062441	0.18351	0.999999	1132	3	-0.061421	0.71135	0.83148	0.999999	5870	2	-0.061421
TGGT1_248460	putative ubiquitin	8	0.062498	0.18872	0.999999	1133	5	-0.2109	0.86258	0.92716	0.999999	6679	1	-0.2109
TGGT1_216160	hypothetical protein	8	0.062668	0.18912	0.999999	1134	2	0.037007	0.0099312	0.04444	0.776603	340	3	0.037007
TGGT1_292325	hypothetical protein	8	0.062679	0.18914	0.999999	1135	3	-0.026652	0.78481	0.88447	0.999999	6249	2	-0.026652
TGGT1_312150	hypothetical protein	4	0.062876	0.14558	0.999999	1136	3	-0.24849	0.86272	0.86303	0.999999	6680	0	-0.24849
TGGT1_321800	EGF family domain-containing protein	7	0.062887	0.18437	0.999999	1137	4	-0.13781	0.42077	0.64151	0.999999	4240	1	-0.13781
TGGT1_217182	RNA-dependent RNA polymerase RDP	5	0.062901	0.16354	0.999999	1138	2	-0.24894	0.64202	0.75469	0.999999	5523	1	-0.24894
TGGT1_267760	hypothetical protein	3	0.062912	0.13075	0.999999	1139	2	-0.54674	0.32915	0.45607	0.999999	3654	1	-0.54674
TGGT1_230570	transporter, major facilitator family protein	6	0.062938	0.16999	0.999999	1140	2	0.1462	0.064539	0.1761	0.912613	1304	3	0.1462
TGGT1_215195	tetratricopeptide repeat-containing protein	8	0.062951	0.18975	0.999999	1141	3	-0.11571	0.07724	0.22478	0.948078	1460	2	-0.11571
TGGT1_314482	hypothetical protein	7	0.063048	0.18469	0.999999	1142	4	-0.076443	0.2685	0.49942	0.999999	3245	2	-0.076443
TGGT1_243170	Toxoplasma gondii family A protein	9	0.063204	0.19912	0.999999	1143	2	0.075302	0.67975	0.85119	0.999999	5704	3	0.075302
TGGT1_218580	RNA methyltransferase, TrmH family protein	6	0.063205	0.17058	0.999999	1144	3	-0.053945	0.34962	0.56361	0.999999	3778	2	-0.053945
TGGT1_280500	inorganic anion transporter, sulfate permease (SulP) family protein	8	0.063247	0.19045	0.999999	1145	1	0.15122	0.029916	0.11242	0.869159	766	5	0.15122
[truncated: 6,411 more rows]
