# Supplementary material for: A combination of four Toxoplasma gondii nuclear-targeted effectors protects against interferon gamma-driven human host cell death
Source: mBio. 2024 Sep 18;15(10):e02124-24. doi: 10.1128/mbio.02124-24 (PMC11481881; doi:10.1128/mbio.02124-24)
Supplement: Table S3 — Summary of mass spectrometry analysis of human and Toxoplasma proteins immunoprecipitated with GRA28-Ty. [file mbio.02124-24-s0003.xlsx]

## Sheet: Table S3
Table S3 Summary of mass spectrometry analysis of human and Toxoplasma proteins immunoprecipitated with GRA28-Ty
				Total Unique Peptide Count	Total Unique Peptide Count	Total Unique Peptide Count	Total Unique Peptide Count	Total Unique Peptide Count	Total Unique Peptide Count
#	Identified Proteins (2227/2235)	Accession Number	Molecular Weight	RH GRA28-Ty Exp 1	RH GRA28-Ty Exp 2	RH GRA28-Ty Exp 3	RH WT Exp1	RH WT Exp2	RH WT Exp3
1.1	Myosin-9 OS=Homo sapiens OX=9606 GN=MYH9 PE=1 SV=4	MYH9_HUMAN	227 kDa	275	297	367	373	266	244
1.2	Myosin-10 OS=Homo sapiens OX=9606 GN=MYH10 PE=1 SV=3	MYH10_HUMAN	229 kDa	226	225	278	279	183	184
2.1	Actin, cytoplasmic 1 (Fragment) OS=Homo sapiens OX=9606 GN=ACTB PE=1 SV=1	A0A2R8Y793_HUMAN	34 kDa	28	25	28	35	25	25
2.2	Actin, cytoplasmic 1 OS=Homo sapiens OX=9606 GN=ACTB PE=1 SV=1	A0A6Q8PFE4_HUMAN	37 kDa	31	26	33	40	27	26
2.3	Actin, alpha skeletal muscle OS=Homo sapiens OX=9606 GN=ACTA1 PE=1 SV=1	ACTS_HUMAN	42 kDa	32	31	35	42	30	29
2.4	Actin, aortic smooth muscle OS=Homo sapiens OX=9606 GN=ACTA2 PE=1 SV=1	ACTA_HUMAN	42 kDa	32	33	36	41	31	30
2.5	Actin, cytoplasmic 2 (Fragment) OS=Homo sapiens OX=9606 GN=ACTG1 PE=1 SV=1	K7EM38_HUMAN	15 kDa	12	11	12	16	11	11
4.1	Plectin OS=Homo sapiens OX=9606 GN=PLEC PE=1 SV=3	PLEC_HUMAN	532 kDa	207	174	170	223	179	184
2.6	POTE ankyrin domain family member E OS=Homo sapiens OX=9606 GN=POTEE PE=2 SV=3	POTEE_HUMAN	121 kDa	9	9	11	10	9	10
6	Beta-actin-like protein 2 OS=Homo sapiens OX=9606 GN=ACTBL2 PE=1 SV=2	ACTBL_HUMAN	42 kDa	12	12	12	16	11	11
7	Myosin light chain kinase, smooth muscle OS=Homo sapiens OX=9606 GN=MYLK PE=1 SV=4	MYLK_HUMAN	211 kDa	102	92	102	115	89	83
8.1	Vimentin OS=Homo sapiens OX=9606 GN=VIM PE=1 SV=4	VIME_HUMAN	54 kDa	53	53	64	58	62	56
10	| transcript=TGME49_209030-t26_1 | gene=TGME49_209030 | organism=Toxoplasma_gondii_ME49 | gene_product=actin ACT1 | transcript_product=actin ACT1 | location=TGME49_chrIb:998462-1000024(+) | protein_length=376 | sequence_SO=chromosome | SO=protein_coding_gene | is_pseudo=false	TGME49_209030-t26_1-p1	42 kDa	18	21	20	17	16	18
1.3	Myosin-11 OS=Homo sapiens OX=9606 GN=MYH11 PE=1 SV=3	MYH11_HUMAN	227 kDa	83	51	49	81	33	36
13.1	Spectrin beta chain, non-erythrocytic 1 OS=Homo sapiens OX=9606 GN=SPTBN1 PE=1 SV=2	SPTB2_HUMAN	275 kDa	95	107	97	114	129	118
1.4	Unconventional myosin-Ic OS=Homo sapiens OX=9606 GN=MYO1C PE=1 SV=4	MYO1C_HUMAN	122 kDa	67	67	81	81	59	52
12.1	LIM domain only protein 7 OS=Homo sapiens OX=9606 GN=LMO7 PE=1 SV=2	F8WD26_HUMAN	186 kDa	78	86	101	95	89	82
12.2	LIM domain only protein 7 OS=Homo sapiens OX=9606 GN=LMO7 PE=1 SV=1	E9PMS6_HUMAN	145 kDa	79	86	101	96	89	83
13.2	Spectrin beta chain OS=Homo sapiens OX=9606 GN=SPTBN1 PE=1 SV=1	A0A087WUZ3_HUMAN	275 kDa	93	104	94	111	126	115
12.3	LIM domain only protein 7 OS=Homo sapiens OX=9606 GN=LMO7 PE=1 SV=3	LMO7_HUMAN	193 kDa	76	84	98	92	88	82
14.1	Spectrin alpha chain, non-erythrocytic 1 OS=Homo sapiens OX=9606 GN=SPTAN1 PE=1 SV=3	SPTN1_HUMAN	285 kDa	83	111	93	110	132	121
14.2	Spectrin alpha chain, non-erythrocytic 1 OS=Homo sapiens OX=9606 GN=SPTAN1 PE=1 SV=1	A0A0D9SF54_HUMAN	283 kDa	83	110	91	110	131	119
15.1	Clathrin heavy chain 1 OS=Homo sapiens OX=9606 GN=CLTC PE=1 SV=5	CLH1_HUMAN	192 kDa	87	71	87	72	39	41
9.1	Myosin light polypeptide 6 OS=Homo sapiens OX=9606 GN=MYL6 PE=1 SV=1	J3KND3_HUMAN (+1)	17 kDa	18	19	19	19	16	15
16	Ankycorbin OS=Homo sapiens OX=9606 GN=RAI14 PE=1 SV=2	RAI14_HUMAN	110 kDa	82	75	103	90	64	56
3.1	Tropomyosin 1 (Alpha), isoform CRA_f OS=Homo sapiens OX=9606 GN=TPM1 PE=1 SV=1	Q6ZN40_HUMAN	37 kDa	57	59	60	60	40	42
9.2	Myosin light polypeptide 6 OS=Homo sapiens OX=9606 GN=MYL6 PE=1 SV=1	G8JLA2_HUMAN	17 kDa	0	0	0	0	0	0
17	Immunoglobulin G-binding protein G OS=Streptococcus sp. group G OX=1320 GN=spg PE=1 SV=1	SPG1_STRSG	48 kDa	18	14	17	16	18	15
3.2	Beta tropomyosin isoform OS=Homo sapiens OX=9606 GN=TPM2 PE=1 SV=1	A7XZE4_HUMAN	33 kDa	53	54	57	58	35	38
5.1	Alpha-actinin-4 OS=Homo sapiens OX=9606 GN=ACTN4 PE=1 SV=2	ACTN4_HUMAN	105 kDa	66	56	51	67	67	65
21	Neuroblast differentiation-associated protein AHNAK OS=Homo sapiens OX=9606 GN=AHNAK PE=1 SV=2	AHNK_HUMAN	629 kDa	122	107	74	124	109	83
3.3	Tropomyosin 1 (Alpha), isoform CRA_o (Fragment) OS=Homo sapiens OX=9606 GN=TPM1 PE=1 SV=1	A0A0S2Z4G6_HUMAN (+1)	33 kDa	51	52	55	55	39	42
2.7	Putative beta-actin-like protein 3 OS=Homo sapiens OX=9606 GN=POTEKP PE=5 SV=1	ACTBM_HUMAN	42 kDa	6	5	8	5	4	4
1.5	Myosin-14 OS=Homo sapiens OX=9606 GN=MYH14 PE=1 SV=2	MYH14_HUMAN	228 kDa	22	23	22	28	19	17
18.1	Filamin-A OS=Homo sapiens OX=9606 GN=FLNA PE=1 SV=4	FLNA_HUMAN	281 kDa	92	86	80	88	99	94
12.4	LIM domain only protein 7 OS=Homo sapiens OX=9606 GN=LMO7 PE=1 SV=1	E9PMT2_HUMAN	160 kDa	62	69	79	76	72	66
5.2	Alpha-actinin-1 OS=Homo sapiens OX=9606 GN=ACTN1 PE=1 SV=2	ACTN1_HUMAN	103 kDa	63	55	52	61	66	62
18.2	Filamin-A OS=Homo sapiens OX=9606 GN=FLNA PE=1 SV=1	Q60FE5_HUMAN	278 kDa	90	84	79	86	98	94
1.6	Myosin-10 (Fragment) OS=Homo sapiens OX=9606 GN=MYH10 PE=1 SV=8	E7ERA5_HUMAN	21 kDa	25	25	26	27	23	23
19.1	Myosin phosphatase Rho-interacting protein OS=Homo sapiens OX=9606 GN=MPRIP PE=1 SV=1	A0A494BZV2_HUMAN	274 kDa	75	79	83	78	77	68
3.4	Tropomyosin beta chain OS=Homo sapiens OX=9606 GN=TPM2 PE=1 SV=1	Q5TCU3_HUMAN	33 kDa	50	49	51	54	33	36
20.1	Nexilin OS=Homo sapiens OX=9606 GN=NEXN PE=1 SV=1	NEXN_HUMAN	81 kDa	59	58	60	73	56	52
11.1	Myosin regulatory light chain 12A OS=Homo sapiens OX=9606 GN=MYL12A PE=1 SV=1	J3QRS3_HUMAN (+1)	20 kDa	15	16	19	16	15	15
22	LIM domain and actin-binding protein 1 OS=Homo sapiens OX=9606 GN=LIMA1 PE=1 SV=1	LIMA1_HUMAN	85 kDa	49	47	51	57	48	47
11.2	Myosin regulatory light chain 12B OS=Homo sapiens OX=9606 GN=MYL12B PE=1 SV=2	ML12B_HUMAN	20 kDa	15	16	19	16	15	15
19.2	Myosin phosphatase Rho-interacting protein OS=Homo sapiens OX=9606 GN=MPRIP PE=1 SV=3	MPRIP_HUMAN	117 kDa	67	70	74	68	71	64
5.3	Alpha-actinin-1 OS=Homo sapiens OX=9606 GN=ACTN1 PE=1 SV=1	H9KV75_HUMAN	95 kDa	57	53	49	58	61	57
2.8	POTE ankyrin domain family member J OS=Homo sapiens OX=9606 GN=POTEJ PE=3 SV=1	POTEJ_HUMAN	117 kDa	5	5	7	4	5	6
1.7	Myosin-14 (Fragment) OS=Homo sapiens OX=9606 GN=MYH14 PE=1 SV=8	M0QY43_HUMAN	114 kDa	17	16	15	21	13	12
25	DNA-dependent protein kinase catalytic subunit OS=Homo sapiens OX=9606 GN=PRKDC PE=1 SV=3	PRKDC_HUMAN	469 kDa	90	99	74	73	77	73
23.1	Drebrin OS=Homo sapiens OX=9606 GN=DBN1 PE=1 SV=4	DREB_HUMAN	71 kDa	40	37	38	42	38	39
8.2	Vimentin OS=Homo sapiens OX=9606 GN=VIM PE=1 SV=1	B0YJC5_HUMAN	27 kDa	27	26	32	31	31	29
24.1	Caldesmon OS=Homo sapiens OX=9606 GN=CALD1 PE=1 SV=3	CALD1_HUMAN	93 kDa	52	45	44	62	38	40
11.3	Myosin regulatory light polypeptide 9 OS=Homo sapiens OX=9606 GN=MYL9 PE=1 SV=4	MYL9_HUMAN	20 kDa	14	17	17	15	16	14
19.3	Myosin phosphatase Rho-interacting protein (Fragment) OS=Homo sapiens OX=9606 GN=MPRIP PE=1 SV=1	J3KSW8_HUMAN	96 kDa	57	59	66	58	60	52
26.1	Unconventional myosin-Id OS=Homo sapiens OX=9606 GN=MYO1D PE=1 SV=2	MYO1D_HUMAN	116 kDa	56	54	56	51	54	52
1.8	Unconventional myosin-Ib OS=Homo sapiens OX=9606 GN=MYO1B PE=1 SV=3	MYO1B_HUMAN	132 kDa	58	51	57	56	42	43
27.1	Supervillin OS=Homo sapiens OX=9606 GN=SVIL PE=1 SV=2	SVIL_HUMAN	248 kDa	66	77	69	64	83	80
3.5	Tropomyosin alpha-3 chain OS=Homo sapiens OX=9606 GN=TPM3 PE=1 SV=1	J3KN67_HUMAN	33 kDa	39	36	43	38	32	32
3.6	Tropomyosin alpha-4 chain OS=Homo sapiens OX=9606 GN=TPM4 PE=1 SV=3	TPM4_HUMAN	29 kDa	36	38	42	41	28	28
24.2	Caldesmon OS=Homo sapiens OX=9606 GN=CALD1 PE=1 SV=1	E9PGZ1_HUMAN	62 kDa	49	43	42	56	36	38
3.7	Tropomyosin 1 (Alpha), isoform CRA_m OS=Homo sapiens OX=9606 GN=TPM1 PE=1 SV=1	H7BYY1_HUMAN	29 kDa	40	40	42	42	25	28
28.1	Cytospin-A OS=Homo sapiens OX=9606 GN=SPECC1L PE=1 SV=2	CYTSA_HUMAN	125 kDa	53	55	64	58	58	51
28.2	Cytospin-A OS=Homo sapiens OX=9606 GN=SPECC1L PE=1 SV=1	A0A494C1J1_HUMAN	126 kDa	52	54	62	56	56	51
29.1	Epidermal growth factor receptor substrate 15-like 1 OS=Homo sapiens OX=9606 GN=EPS15L1 PE=1 SV=1	EP15R_HUMAN	94 kDa	43	43	44	52	56	56
2.9	Actin, cytoplasmic 1 (Fragment) OS=Homo sapiens OX=9606 GN=ACTB PE=1 SV=1	A0A2R8YFE2_HUMAN	9 kDa	11	9	10	14	9	9
27.2	Supervillin OS=Homo sapiens OX=9606 GN=SVIL PE=1 SV=1	A0A6I8PIX7_HUMAN	214 kDa	58	65	59	57	71	68
30	| transcript=TGME49_231960-t26_1 | gene=TGME49_231960 | organism=Toxoplasma_gondii_ME49 | gene_product=omega secalin, putative | transcript_product=omega secalin, putative | location=TGME49_chrVIII:1671288-1677536(-) | protein_length=1904 | sequence_SO=chromosome | SO=protein_coding_gene | is_pseudo=false	TGME49_231960-t26_1-p1	202 kDa	44	48	52	1	2	2
3.8	Tropomyosin alpha-4 chain (Fragment) OS=Homo sapiens OX=9606 GN=TPM4 PE=1 SV=2	A0A2R8YHD2_HUMAN	29 kDa	27	32	32	32	20	20
29.2	Epidermal growth factor receptor substrate 15-like 1 OS=Homo sapiens OX=9606 GN=EPS15L1 PE=1 SV=1	M0R165_HUMAN	83 kDa	39	38	40	47	47	48
20.2	Nexilin (Fragment) OS=Homo sapiens OX=9606 GN=NEXN PE=1 SV=1	E7EUA0_HUMAN	53 kDa	41	41	37	48	38	35
3.9	Tropomyosin alpha-3 chain OS=Homo sapiens OX=9606 GN=TPM3 PE=1 SV=1	A0A087WWU8_HUMAN	26 kDa	32	29	32	35	28	29
31.1	Histone-lysine N-methyltransferase 2C OS=Homo sapiens OX=9606 GN=KMT2C PE=1 SV=3	KMT2C_HUMAN	541 kDa	42	57	33	31	75	78
23.2	Drebrin (Fragment) OS=Homo sapiens OX=9606 GN=DBN1 PE=1 SV=1	D6R9W4_HUMAN	36 kDa	33	30	30	34	31	32
1.9	| transcript=TGME49_278870-t26_1 | gene=TGME49_278870 | organism=Toxoplasma_gondii_ME49 | gene_product=myosin F | transcript_product=myosin F | location=TGME49_chrXII:5794929-5810468(+) | protein_length=1953 | sequence_SO=chromosome | SO=protein_coding_gene | is_pseudo=false	TGME49_278870-t26_1-p1	216 kDa	47	47	44	44	56	62
32	Protein phosphatase 1 regulatory subunit 12A OS=Homo sapiens OX=9606 GN=PPP1R12A PE=1 SV=1	MYPT1_HUMAN	115 kDa	41	51	47	51	43	46
33.1	Ribosome-binding protein 1 OS=Homo sapiens OX=9606 GN=RRBP1 PE=1 SV=5	RRBP1_HUMAN	152 kDa	61	57	56	50	34	36
34.1	AT-rich interactive domain-containing protein 1A OS=Homo sapiens OX=9606 GN=ARID1A PE=1 SV=3	ARI1A_HUMAN	242 kDa	13	27	21	32	56	59
35.1	Epidermal growth factor receptor substrate 15 OS=Homo sapiens OX=9606 GN=EPS15 PE=1 SV=2	EPS15_HUMAN	99 kDa	41	37	35	43	42	41
33.2	Ribosome-binding protein 1 OS=Homo sapiens OX=9606 GN=RRBP1 PE=1 SV=1	A0A087WVV2_HUMAN	103 kDa	0	0	0	0	0	0
38	Intersectin-2 OS=Homo sapiens OX=9606 GN=ITSN2 PE=1 SV=1	A0A087WVF7_HUMAN	192 kDa	37	32	21	46	46	51
39.1	Intersectin-1 OS=Homo sapiens OX=9606 GN=ITSN1 PE=1 SV=3	ITSN1_HUMAN	195 kDa	26	26	17	41	55	52
40	Cytoskeleton-associated protein 4 OS=Homo sapiens OX=9606 GN=CKAP4 PE=1 SV=2	CKAP4_HUMAN	66 kDa	29	32	33	35	30	30
20.3	Nexilin (Fragment) OS=Homo sapiens OX=9606 GN=NEXN PE=1 SV=1	E7ETM8_HUMAN	38 kDa	30	31	25	35	28	26
44	| transcript=TGME49_216670-t26_1 | gene=TGME49_216670 | organism=Toxoplasma_gondii_ME49 | gene_product=FUSE-binding protein 2 / KH-type splicing regulatory protein | transcript_product=FUSE-binding protein 2 / KH-type splicing regulatory protein | location=TGME49_chrXI:5971686-5975725(-) | protein_length=941 | sequence_SO=chromosome | SO=protein_coding_gene | is_pseudo=false	TGME49_216670-t26_1-p1	100 kDa	34	40	47	35	37	38
43	| transcript=TGME49_217680-t26_1 | gene=TGME49_217680 | organism=Toxoplasma_gondii_ME49 | gene_product=hypothetical protein | transcript_product=hypothetical protein | location=TGME49_chrXII:1991989-2003898(-) | protein_length=2234 | sequence_SO=chromosome | SO=protein_coding_gene | is_pseudo=false	TGME49_217680-t26_1-p1	246 kDa	6	14	9	8	80	85
45	Endoplasmic reticulum chaperone BiP OS=Homo sapiens OX=9606 GN=HSPA5 PE=1 SV=2	BIP_HUMAN	72 kDa	33	36	38	30	30	28
9.3	Myosin light polypeptide 6 (Fragment) OS=Homo sapiens OX=9606 GN=MYL6 PE=1 SV=1	H0YI43_HUMAN	9 kDa	6	6	6	7	5	5
36.1	AP-2 complex subunit alpha-1 OS=Homo sapiens OX=9606 GN=AP2A1 PE=1 SV=3	AP2A1_HUMAN	108 kDa	39	40	36	38	25	29
46.1	Fibronectin OS=Homo sapiens OX=9606 GN=FN1 PE=1 SV=5	FINC_HUMAN	272 kDa	38	40	27	33	44	37
47	Tropomodulin-3 OS=Homo sapiens OX=9606 GN=TMOD3 PE=1 SV=1	TMOD3_HUMAN	40 kDa	21	19	20	27	18	20
9.4	Myosin light polypeptide 6 OS=Homo sapiens OX=9606 GN=MYL6 PE=1 SV=1	F8VXL3_HUMAN	5 kDa	2	2	2	2	2	2
27.3	Supervillin (Fragment) OS=Homo sapiens OX=9606 GN=SVIL PE=1 SV=1	A0A0J9YWY6_HUMAN	108 kDa	28	36	33	28	37	37
50.1	LIM and calponin homology domains-containing protein 1 OS=Homo sapiens OX=9606 GN=LIMCH1 PE=1 SV=4	LIMC1_HUMAN	122 kDa	37	33	28	41	34	30
37.1	Tubulin beta chain OS=Homo sapiens OX=9606 GN=TUBB PE=1 SV=2	TBB5_HUMAN	50 kDa	22	24	26	23	24	25
48.1	A-kinase anchor protein 2 OS=Homo sapiens OX=9606 GN=AKAP2 PE=1 SV=3	AKAP2_HUMAN	95 kDa	31	25	30	33	34	29
51.1	Tight junction protein ZO-1 OS=Homo sapiens OX=9606 GN=TJP1 PE=1 SV=2	G3V1L9_HUMAN	208 kDa	29	28	22	27	42	43
51.2	Tight junction protein ZO-1 OS=Homo sapiens OX=9606 GN=TJP1 PE=4 SV=1	A0A7I2V5U5_HUMAN (+1)	189 kDa	29	28	22	26	42	41
39.2	Intersectin 1 short form variant 13 OS=Homo sapiens OX=9606 GN=ITSN1 PE=1 SV=1	A8CTZ0_HUMAN	101 kDa	19	18	15	26	33	33
37.2	Tubulin beta-4B chain OS=Homo sapiens OX=9606 GN=TUBB4B PE=1 SV=1	TBB4B_HUMAN	50 kDa	22	25	26	24	24	25
53.1	AP-2 complex subunit beta OS=Homo sapiens OX=9606 GN=AP2B1 PE=1 SV=1	AP2B1_HUMAN	105 kDa	36	35	30	32	20	18
54.1	Heterogeneous nuclear ribonucleoprotein U OS=Homo sapiens OX=9606 GN=HNRNPU PE=1 SV=6	HNRPU_HUMAN	91 kDa	22	21	27	25	20	17
55	| transcript=TGME49_311720-t26_1 | gene=TGME49_311720 | organism=Toxoplasma_gondii_ME49 | gene_product=chaperonin protein BiP | transcript_product=chaperonin protein BiP | location=TGME49_chrXI:2225360-2228735(-) | protein_length=668 | sequence_SO=chromosome | SO=protein_coding_gene | is_pseudo=false	TGME49_311720-t26_1-p1	73 kDa	23	38	34	17	29	31
49.1	Tubulin alpha-1B chain OS=Homo sapiens OX=9606 GN=TUBA1B PE=1 SV=1	TBA1B_HUMAN	50 kDa	19	18	21	15	17	17
56.1	60S ribosomal protein L4 OS=Homo sapiens OX=9606 GN=RPL4 PE=1 SV=5	RL4_HUMAN	48 kDa	23	28	34	19	21	19
57	| transcript=TGME49_250710-t26_1 | gene=TGME49_250710 | organism=Toxoplasma_gondii_ME49 | gene_product=microneme protein MIC10 | transcript_product=microneme protein MIC10 | location=TGME49_chrXII:5143982-5144578(+) | protein_length=198 | sequence_SO=chromosome | SO=protein_coding_gene | is_pseudo=false	TGME49_250710-t26_1-p1	23 kDa	20	27	23	24	21	20
52.1	Calmodulin-1 OS=Homo sapiens OX=9606 GN=CALM1 PE=1 SV=1	CALM1_HUMAN (+2)	17 kDa	13	13	7	13	11	10
58	| transcript=TGME49_309120-t26_1 | gene=TGME49_309120 | organism=Toxoplasma_gondii_ME49 | gene_product=ribosomal protein RPL4 | transcript_product=ribosomal protein RPL4 | location=TGME49_chrXI:513855-515201(-) | protein_length=448 | sequence_SO=chromosome | SO=protein_coding_gene | is_pseudo=false	TGME49_309120-t26_1-p1	49 kDa	18	21	23	18	23	23
5.4	Alpha-actinin-2 (Fragment) OS=Homo sapiens OX=9606 GN=ACTN2 PE=1 SV=1	A0A494C1A0_HUMAN (+1)	100 kDa	17	0	14	0	18	18
31.2	Histone-lysine N-methyltransferase 2C (Fragment) OS=Homo sapiens OX=9606 GN=KMT2C PE=1 SV=1	H7BY37_HUMAN	270 kDa	25	27	18	22	39	40
50.2	LIM and calponin homology domains-containing protein 1 OS=Homo sapiens OX=9606 GN=LIMCH1 PE=1 SV=1	G5EA03_HUMAN	164 kDa	0	0	0	0	0	0
48.2	PALM2 and AKAP2 fusion (Fragment) OS=Homo sapiens OX=9606 GN=PALM2AKAP2 PE=1 SV=1	C9JVY5_HUMAN	85 kDa	26	20	24	27	29	25
61	| transcript=TGME49_273760-t26_1 | gene=TGME49_273760 | organism=Toxoplasma_gondii_ME49 | gene_product=heat shock protein HSP70 | transcript_product=heat shock protein HSP70 | location=TGME49_chrVIII:3289228-3291252(-) | protein_length=674 | sequence_SO=chromosome | SO=protein_coding_gene | is_pseudo=false	TGME49_273760-t26_1-p1	73 kDa	23	27	30	19	27	29
42.1	Transcription activator BRG1 OS=Homo sapiens OX=9606 GN=SMARCA4 PE=1 SV=1	A0A2R8Y4P4_HUMAN (+1)	185 kDa	9	14	12	26	42	47
59.1	SWI/SNF complex subunit SMARCC2 OS=Homo sapiens OX=9606 GN=SMARCC2 PE=1 SV=1	SMRC2_HUMAN	133 kDa	14	17	13	27	32	32
60	| transcript=TGME49_233460-t26_1 | gene=TGME49_233460 | organism=Toxoplasma_gondii_ME49 | gene_product=SAG-related sequence SRS29B | transcript_product=SAG-related sequence SRS29B | location=TGME49_chrVIII:2664481-2665491(+) | protein_length=336 | sequence_SO=chromosome | SO=protein_coding_gene | is_pseudo=false	TGME49_233460-t26_1-p1	35 kDa	14	14	11	16	15	16
3.1	Tropomyosin alpha-1 chain (Fragment) OS=Homo sapiens OX=9606 GN=TPM1 PE=1 SV=1	H0YL80_HUMAN	8 kDa	0	11	0	0	10	9
41.1	| transcript=TGME49_286420-t26_1 | gene=TGME49_286420 | organism=Toxoplasma_gondii_ME49 | gene_product=elongation factor 1-alpha (EF-1-ALPHA), putative | transcript_product=elongation factor 1-alpha (EF-1-ALPHA), putative | location=TGME49_chrV:1836346-1838282(-) | protein_length=448 | sequence_SO=chromosome | SO=protein_coding_gene | is_pseudo=false	TGME49_286420-t26_1-p1 (+1)	49 kDa	17	19	19	17	17	17
59.2	SWI/SNF complex subunit SMARCC2 OS=Homo sapiens OX=9606 GN=SMARCC2 PE=1 SV=1	F8VXC8_HUMAN	136 kDa	13	16	12	26	34	33
62	| transcript=TGME49_235470-t26_1 | gene=TGME49_235470 | organism=Toxoplasma_gondii_ME49 | gene_product=myosin A | transcript_product=myosin A | location=TGME49_chrX:4884161-4889835(+) | protein_length=831 | sequence_SO=chromosome | SO=protein_coding_gene | is_pseudo=false	TGME49_235470-t26_1-p1	93 kDa	21	18	20	22	27	27
63	ATP-dependent RNA helicase A OS=Homo sapiens OX=9606 GN=DHX9 PE=1 SV=4	DHX9_HUMAN	141 kDa	28	31	24	24	23	25
64.1	Nucleolin OS=Homo sapiens OX=9606 GN=NCL PE=4 SV=1	A0A7I2V3F3_HUMAN	75 kDa	25	24	29	24	19	21
37.3	Tubulin beta-2A chain OS=Homo sapiens OX=9606 GN=TUBB2A PE=1 SV=1	TBB2A_HUMAN	50 kDa	18	22	23	18	20	22
37.4	Tubulin beta-4A chain OS=Homo sapiens OX=9606 GN=TUBB4A PE=1 SV=2	TBB4A_HUMAN	50 kDa	18	20	21	19	20	20
64.2	Nucleolin OS=Homo sapiens OX=9606 GN=NCL PE=1 SV=2	C9JLB1_HUMAN (+2)	75 kDa	25	24	29	24	19	21
65.1	Non-POU domain-containing octamer-binding protein OS=Homo sapiens OX=9606 GN=NONO PE=4 SV=1	A0A7I2V535_HUMAN	58 kDa	21	19	19	17	17	15
66	Transcription factor ETV6 OS=Homo sapiens OX=9606 GN=ETV6 PE=1 SV=1	ETV6_HUMAN	53 kDa	11	11	10	11	14	17
67	SWI/SNF complex subunit SMARCC1 OS=Homo sapiens OX=9606 GN=SMARCC1 PE=1 SV=3	SMRC1_HUMAN	123 kDa	11	11	11	21	33	36
42.2	Transcription activator BRG1 (Fragment) OS=Homo sapiens OX=9606 GN=SMARCA4 PE=1 SV=1	A0A2R8YGG3_HUMAN	165 kDa	0	0	0	0	40	44
68	| transcript=TGME49_319560-t26_1 | gene=TGME49_319560 | organism=Toxoplasma_gondii_ME49 | gene_product=microneme protein MIC3 | transcript_product=microneme protein MIC3 | location=TGME49_chrIV:912578-913851(+) | protein_length=383 | sequence_SO=chromosome | SO=protein_coding_gene | is_pseudo=false	TGME49_319560-t26_1-p1	41 kDa	14	15	13	14	17	19
24.3	Caldesmon (Fragment) OS=Homo sapiens OX=9606 GN=CALD1 PE=1 SV=1	A0A6Q8PGI1_HUMAN	23 kDa	12	12	12	20	12	11
69.1	60S ribosomal protein L3 OS=Homo sapiens OX=9606 GN=RPL3 PE=1 SV=2	RL3_HUMAN	46 kDa	19	18	22	18	16	12
70.1	TRIO and F-actin-binding protein OS=Homo sapiens OX=9606 GN=TRIOBP PE=1 SV=3	TARA_HUMAN	261 kDa	28	25	29	26	21	22
49.2	Tubulin alpha-4A chain OS=Homo sapiens OX=9606 GN=TUBA4A PE=1 SV=1	TBA4A_HUMAN	50 kDa	13	15	16	10	14	14
71	| transcript=TGME49_232710-t26_1 | gene=TGME49_232710 | organism=Toxoplasma_gondii_ME49 | gene_product=ribosomal protein RPS3A | transcript_product=ribosomal protein RPS3A | location=TGME49_chrVIII:2235909-2237297(+) | protein_length=259 | sequence_SO=chromosome | SO=protein_coding_gene | is_pseudo=false	TGME49_232710-t26_1-p1	29 kDa	22	22	23	19	16	15
72	| transcript=TGME49_275650-t26_1 | gene=TGME49_275650 | organism=Toxoplasma_gondii_ME49 | gene_product=hypothetical protein | transcript_product=hypothetical protein | location=TGME49_chrIII:301101-303734(+) | protein_length=877 | sequence_SO=chromosome | SO=protein_coding_gene | is_pseudo=false	TGME49_275650-t26_1-p1	101 kDa	15	33	32	8	33	31
65.2	Non-POU domain-containing octamer-binding protein OS=Homo sapiens OX=9606 GN=NONO PE=4 SV=1	A0A7I2V4J2_HUMAN	54 kDa	20	19	17	16	17	15
12.5	LIM domain only protein 7 (Fragment) OS=Homo sapiens OX=9606 GN=LMO7 PE=1 SV=1	H0YDG6_HUMAN	34 kDa	15	15	19	18	15	12
75	| transcript=TGME49_311470-t26_1 | gene=TGME49_311470 | organism=Toxoplasma_gondii_ME49 | gene_product=rhoptry neck protein RON5 | transcript_product=rhoptry neck protein RON5 | location=TGME49_chrXI:2084037-2103770(-) | protein_length=1702 | sequence_SO=chromosome | SO=protein_coding_gene | is_pseudo=false	TGME49_311470-t26_1-p1	187 kDa	12	26	17	13	34	38
15.2	Clathrin heavy chain 2 OS=Homo sapiens OX=9606 GN=CLTCL1 PE=1 SV=2	CLH2_HUMAN	187 kDa	21	18	20	19	0	0
77	| transcript=TGME49_249990-t26_1 | gene=TGME49_249990 | organism=Toxoplasma_gondii_ME49 | gene_product=hypothetical protein | transcript_product=hypothetical protein | location=TGME49_chrXII:4973183-4977966(-) | protein_length=838 | sequence_SO=chromosome | SO=protein_coding_gene | is_pseudo=false	TGME49_249990-t26_1-p1	93 kDa	7	14	8	7	30	34
78.1	Splicing factor, proline- and glutamine-rich OS=Homo sapiens OX=9606 GN=SFPQ PE=1 SV=2	SFPQ_HUMAN	76 kDa	23	21	25	20	18	14
76.1	Synaptopodin-2 (Fragment) OS=Homo sapiens OX=9606 GN=SYNPO2 PE=1 SV=1	H0Y9Y3_HUMAN	125 kDa	31	17	19	26	17	17
79	| transcript=TGME49_221870-t26_1 | gene=TGME49_221870 | organism=Toxoplasma_gondii_ME49 | gene_product=hypothetical protein | transcript_product=hypothetical protein | location=TGME49_chrII:644118-650964(+) | protein_length=1373 | sequence_SO=chromosome | SO=protein_coding_gene | is_pseudo=false	TGME49_221870-t26_1-p1	144 kDa	0	2	1	8	33	36
81.1	Probable ATP-dependent RNA helicase DDX5 OS=Homo sapiens OX=9606 GN=DDX5 PE=1 SV=1	DDX5_HUMAN	69 kDa	26	24	23	21	18	17
82.1	PDZ and LIM domain protein 7 OS=Homo sapiens OX=9606 GN=PDLIM7 PE=1 SV=1	PDLI7_HUMAN	50 kDa	18	18	18	19	15	14
3.11	Tropomyosin alpha-3 chain (Fragment) OS=Homo sapiens OX=9606 GN=TPM3 PE=1 SV=1	A0A494C0G0_HUMAN	10 kDa	0	0	0	0	0	0
42.3	Transcription activator BRG1 (Fragment) OS=Homo sapiens OX=9606 GN=SMARCA4 PE=1 SV=1	A0A2R8YG32_HUMAN	138 kDa	0	0	0	0	36	40
84	Filamin-C OS=Homo sapiens OX=9606 GN=FLNC PE=1 SV=3	FLNC_HUMAN	291 kDa	21	19	18	18	28	29
37.5	Tubulin beta-3 chain OS=Homo sapiens OX=9606 GN=TUBB3 PE=1 SV=2	TBB3_HUMAN	50 kDa	14	21	17	14	18	19
41.2	Elongation factor 1-alpha 1 OS=Homo sapiens OX=9606 GN=EEF1A1 PE=1 SV=1	EF1A1_HUMAN	50 kDa	13	14	16	15	12	11
87	| transcript=TGME49_231640-t26_1 | gene=TGME49_231640 | organism=Toxoplasma_gondii_ME49 | gene_product=alveolin domain containing intermediate filament IMC1 | transcript_product=alveolin domain containing intermediate filament IMC1 | location=TGME49_chrVIII:1516857-1519632(+) | protein_length=609 | sequence_SO=chromosome | SO=protein_coding_gene | is_pseudo=false	TGME49_231640-t26_1-p1	70 kDa	17	18	16	16	23	22
86	Histone-lysine N-methyltransferase 2D OS=Homo sapiens OX=9606 GN=KMT2D PE=1 SV=2	KMT2D_HUMAN	593 kDa	1	1	1	7	71	69
85.1	Heterogeneous nuclear ribonucleoprotein M OS=Homo sapiens OX=9606 GN=HNRNPM PE=1 SV=3	HNRPM_HUMAN	78 kDa	19	26	19	15	23	19
89	Actin-related protein 2 OS=Homo sapiens OX=9606 GN=ACTR2 PE=1 SV=1	ARP2_HUMAN	45 kDa	14	11	14	15	13	14
90	| transcript=TGME49_227360-t26_1 | gene=TGME49_227360 | organism=Toxoplasma_gondii_ME49 | gene_product=ribosomal protein RPL3 | transcript_product=ribosomal protein RPL3 | location=TGME49_chrX:994273-996966(-) | protein_length=389 | sequence_SO=chromosome | SO=protein_coding_gene | is_pseudo=false	TGME49_227360-t26_1-p1	44 kDa	13	19	19	9	12	14
91.1	Interleukin enhancer-binding factor 3 OS=Homo sapiens OX=9606 GN=ILF3 PE=1 SV=3	ILF3_HUMAN	95 kDa	22	22	21	18	19	16
92	| transcript=TGME49_229010-t26_1 | gene=TGME49_229010 | organism=Toxoplasma_gondii_ME49 | gene_product=rhoptry neck protein RON4 | transcript_product=rhoptry neck protein RON4 | location=TGME49_chrVIII:20265-26992(+) | protein_length=984 | sequence_SO=chromosome | SO=protein_coding_gene | is_pseudo=false	TGME49_229010-t26_1-p1	107 kDa	11	21	20	11	23	20
93	| transcript=TGME49_290950-t26_1 | gene=TGME49_290950 | organism=Toxoplasma_gondii_ME49 | gene_product=clathrin heavy chain, putative | transcript_product=clathrin heavy chain, putative | location=TGME49_chrIX:3962308-3974515(-) | protein_length=1731 | sequence_SO=chromosome | SO=protein_coding_gene | is_pseudo=false	TGME49_290950-t26_1-p1	195 kDa	18	46	34	8	19	17
42.4	Probable global transcription activator SNF2L2 OS=Homo sapiens OX=9606 GN=SMARCA2 PE=1 SV=2	F6VDE0_HUMAN	173 kDa	6	12	7	18	35	39
94	E3 ubiquitin-protein ligase TRIM21 OS=Homo sapiens OX=9606 GN=TRIM21 PE=1 SV=1	RO52_HUMAN	54 kDa	18	17	19	20	16	15
42.5	Transcription activator BRG1 (Fragment) OS=Homo sapiens OX=9606 GN=SMARCA4 PE=1 SV=1	A0A2R8Y4C5_HUMAN	121 kDa	7	9	8	20	33	38
96.1	Myoferlin OS=Homo sapiens OX=9606 GN=MYOF PE=1 SV=1	MYOF_HUMAN	235 kDa	33	25	20	29	16	18
97.1	Annexin A2 OS=Homo sapiens OX=9606 GN=ANXA2 PE=1 SV=2	ANXA2_HUMAN	39 kDa	20	18	20	20	16	16
98	Nuclear mitotic apparatus protein 1 OS=Homo sapiens OX=9606 GN=NUMA1 PE=1 SV=2	NUMA1_HUMAN	238 kDa	32	19	14	27	20	11
88.1	Prelamin-A/C OS=Homo sapiens OX=9606 GN=LMNA PE=1 SV=1	A0A6Q8PFJ0_HUMAN (+1)	81 kDa	27	21	14	22	26	23
99	| transcript=TGME49_308090-t26_1 | gene=TGME49_308090 | organism=Toxoplasma_gondii_ME49 | gene_product=rhoptry protein ROP5 | transcript_product=rhoptry protein ROP5 | location=TGME49_chrXII:566721-568370(-) | protein_length=549 | sequence_SO=chromosome | SO=protein_coding_gene | is_pseudo=false	TGME49_308090-t26_1-p1	61 kDa	10	17	15	10	15	14
100	| transcript=TGME49_318440-t26_1 | gene=TGME49_318440 | organism=Toxoplasma_gondii_ME49 | gene_product=helicase associated domain (ha2) protein | transcript_product=helicase associated domain (ha2) protein | location=TGME49_chrIV:1321898-1335258(-) | protein_length=2234 | sequence_SO=chromosome | SO=protein_coding_gene | is_pseudo=false	TGME49_318440-t26_1-p1	237 kDa	13	32	26	8	28	26
101.1	Kinectin OS=Homo sapiens OX=9606 GN=KTN1 PE=1 SV=1	KTN1_HUMAN	156 kDa	27	24	26	19	19	18
76.2	Synaptopodin-2 OS=Homo sapiens OX=9606 GN=SYNPO2 PE=1 SV=2	SYNP2_HUMAN	118 kDa	27	13	15	22	14	14
103	Dolichyl-diphosphooligosaccharide--protein glycosyltransferase subunit 1 OS=Homo sapiens OX=9606 GN=RPN1 PE=1 SV=1	RPN1_HUMAN	69 kDa	20	19	19	15	15	15
104.1	Zinc finger protein 638 OS=Homo sapiens OX=9606 GN=ZNF638 PE=1 SV=2	ZN638_HUMAN	221 kDa	8	7	7	19	43	47
49.3	Tubulin alpha-1C chain OS=Homo sapiens OX=9606 GN=TUBA1C PE=1 SV=1	A0A1W2PQM2_HUMAN	37 kDa	12	13	13	12	11	10
42.6	Transcription activator BRG1 (Fragment) OS=Homo sapiens OX=9606 GN=SMARCA4 PE=1 SV=1	A0A2R8Y6V2_HUMAN	119 kDa	0	0	0	0	0	0
102.1	Collagen alpha-1(I) chain OS=Homo sapiens OX=9606 GN=COL1A1 PE=1 SV=5	CO1A1_HUMAN	139 kDa	19	21	18	21	19	18
105	| transcript=TGME49_306060-t26_1 | gene=TGME49_306060 | organism=Toxoplasma_gondii_ME49 | gene_product=rhoptry neck protein RON8 | transcript_product=rhoptry neck protein RON8 | location=TGME49_chrIX:5779879-5794165(-) | protein_length=2980 | sequence_SO=chromosome | SO=protein_coding_gene | is_pseudo=false	TGME49_306060-t26_1-p1	329 kDa	10	19	10	9	36	27
106	| transcript=TGME49_309600-t26_1 | gene=TGME49_309600 | organism=Toxoplasma_gondii_ME49 | gene_product=hypothetical protein | transcript_product=hypothetical protein | location=TGME49_chrXI:751293-759036(+) | protein_length=960 | sequence_SO=chromosome | SO=protein_coding_gene | is_pseudo=false	TGME49_309600-t26_1-p1	107 kDa	1	7	6	5	30	30
107	Aminopeptidase N OS=Homo sapiens OX=9606 GN=ANPEP PE=1 SV=4	AMPN_HUMAN	110 kDa	19	22	14	23	23	24
108	| transcript=TGME49_236650-t26_1 | gene=TGME49_236650 | organism=Toxoplasma_gondii_ME49 | gene_product=DEAD (Asp-Glu-Ala-Asp) box polypeptide 17 | transcript_product=DEAD (Asp-Glu-Ala-Asp) box polypeptide 17 | location=TGME49_chrX:5471350-5474968(-) | protein_length=550 | sequence_SO=chromosome | SO=protein_coding_gene | is_pseudo=false	TGME49_236650-t26_1-p1	60 kDa	19	24	21	19	23	23
109.1	Histone acetyltransferase p300 OS=Homo sapiens OX=9606 GN=EP300 PE=1 SV=2	EP300_HUMAN	264 kDa	28	43	44	0	0	0
110	60S ribosomal protein L7a OS=Homo sapiens OX=9606 GN=RPL7A PE=1 SV=2	RL7A_HUMAN	30 kDa	12	19	18	12	11	13
111.1	60S ribosomal protein L6 OS=Homo sapiens OX=9606 GN=RPL6 PE=1 SV=3	RL6_HUMAN	33 kDa	17	17	18	13	12	13
112	Collagen alpha-3(VI) chain OS=Homo sapiens OX=9606 GN=COL6A3 PE=1 SV=5	CO6A3_HUMAN	344 kDa	19	26	18	22	23	17
80.1	Lysine-specific demethylase 6A OS=Homo sapiens OX=9606 GN=KDM6A PE=1 SV=2	KDM6A_HUMAN	154 kDa	6	14	9	16	32	33
73.1	| transcript=TGME49_266960-t26_1 | gene=TGME49_266960 | organism=Toxoplasma_gondii_ME49 | gene_product=beta tubulin | transcript_product=beta tubulin | location=TGME49_chrIX:869327-871380(-) | protein_length=449 | sequence_SO=chromosome | SO=protein_coding_gene | is_pseudo=false	TGME49_266960-t26_1-p1	50 kDa	15	17	19	15	15	18
29.3	Epidermal growth factor receptor substrate 15-like 1 (Fragment) OS=Homo sapiens OX=9606 GN=EPS15L1 PE=1 SV=1	M0R3I1_HUMAN	23 kDa	0	0	0	0	0	0
114	Myosin light chain 6B OS=Homo sapiens OX=9606 GN=MYL6B PE=1 SV=1	MYL6B_HUMAN	23 kDa	9	8	10	8	7	8
117	Filamin-B OS=Homo sapiens OX=9606 GN=FLNB PE=1 SV=2	FLNB_HUMAN	278 kDa	23	20	15	22	26	19
118.1	Pyruvate kinase PKM OS=Homo sapiens OX=9606 GN=PKM PE=1 SV=4	KPYM_HUMAN	58 kDa	15	15	16	15	17	16
19.4	Myosin phosphatase Rho-interacting protein (Fragment) OS=Homo sapiens OX=9606 GN=MPRIP PE=1 SV=2	H7C3G6_HUMAN	32 kDa	14	12	19	16	14	13
1.1	Unconventional myosin-Ic (Fragment) OS=Homo sapiens OX=9606 GN=MYO1C PE=1 SV=1	I3L3Y6_HUMAN	20 kDa	11	11	13	14	8	8
119	Echinoderm microtubule associated protein like 3, isoform CRA_e OS=Homo sapiens OX=9606 GN=EML3 PE=1 SV=1	B7WPE2_HUMAN (+1)	95 kDa	16	9	12	18	25	29
120	Prolow-density lipoprotein receptor-related protein 1 OS=Homo sapiens OX=9606 GN=LRP1 PE=1 SV=2	LRP1_HUMAN	505 kDa	43	23	17	21	4	6
121	AP-2 complex subunit mu OS=Homo sapiens OX=9606 GN=AP2M1 PE=1 SV=2	AP2M1_HUMAN	50 kDa	15	13	17	13	8	8
115.1	40S ribosomal protein S3a OS=Homo sapiens OX=9606 GN=RPS3A PE=1 SV=2	RS3A_HUMAN	30 kDa	15	12	17	10	10	9
122	Heat shock cognate 71 kDa protein (Fragment) OS=Homo sapiens OX=9606 GN=HSPA8 PE=1 SV=8	E9PK54_HUMAN	20 kDa	12	15	15	12	12	12
73.2	| transcript=TGME49_221620-t26_1 | gene=TGME49_221620 | organism=Toxoplasma_gondii_ME49 | gene_product=beta-tubulin, putative | transcript_product=beta-tubulin, putative | location=TGME49_chrII:489143-491480(-) | protein_length=449 | sequence_SO=chromosome | SO=protein_coding_gene | is_pseudo=false	TGME49_221620-t26_1-p1	50 kDa	15	14	18	13	15	17
37.6	G_PROTEIN_RECEP_F1_2 domain-containing protein OS=Homo sapiens OX=9606 PE=1 SV=1	A0A0B4J269_HUMAN	88 kDa	0	0	0	0	0	0
95.1	40S ribosomal protein S4, X isoform OS=Homo sapiens OX=9606 GN=RPS4X PE=1 SV=2	RS4X_HUMAN	30 kDa	16	14	13	15	8	10
36.2	AP-2 complex subunit alpha-2 OS=Homo sapiens OX=9606 GN=AP2A2 PE=1 SV=2	AP2A2_HUMAN	104 kDa	24	21	19	21	6	12
124	| transcript=TGME49_207440-t26_1 | gene=TGME49_207440 | organism=Toxoplasma_gondii_ME49 | gene_product=ribosomal protein RPS4 | transcript_product=ribosomal protein RPS4 | location=TGME49_chrIb:62583-65733(-) | protein_length=312 | sequence_SO=chromosome | SO=protein_coding_gene | is_pseudo=false	TGME49_207440-t26_1-p1	36 kDa	11	9	10	9	9	9
125.1	Actin-related protein 3 OS=Homo sapiens OX=9606 GN=ACTR3 PE=1 SV=3	ARP3_HUMAN	47 kDa	15	14	14	19	18	16
126.1	Unconventional myosin-XVIIIa OS=Homo sapiens OX=9606 GN=MYO18A PE=1 SV=3	MY18A_HUMAN	233 kDa	32	14	11	35	20	17
83.1	Polyadenylate-binding protein 1 OS=Homo sapiens OX=9606 GN=PABPC1 PE=1 SV=2	PABP1_HUMAN	71 kDa	20	21	18	15	17	19
74.1	Keratin, type II cytoskeletal 7 OS=Homo sapiens OX=9606 GN=KRT7 PE=1 SV=5	K2C7_HUMAN	51 kDa	11	14	18	8	25	23
127	| transcript=TGME49_239100-t26_1 | gene=TGME49_239100 | organism=Toxoplasma_gondii_ME49 | gene_product=ribosomal protein RPS7 | transcript_product=ribosomal protein RPS7 | location=TGME49_chrVI:463641-464737(+) | protein_length=196 | sequence_SO=chromosome | SO=protein_coding_gene | is_pseudo=false	TGME49_239100-t26_1-p1	23 kDa	13	16	17	13	16	19
129	Tubulin beta-6 chain OS=Homo sapiens OX=9606 GN=TUBB6 PE=1 SV=1	TBB6_HUMAN	50 kDa	15	19	18	12	17	15
130	Serpin H1 OS=Homo sapiens OX=9606 GN=SERPINH1 PE=1 SV=2	SERPH_HUMAN	46 kDa	15	18	16	16	17	18
132	PRKC apoptosis WT1 regulator protein OS=Homo sapiens OX=9606 GN=PAWR PE=1 SV=1	PAWR_HUMAN	37 kDa	15	14	15	15	11	12
133	| transcript=TGME49_261570-t26_1 | gene=TGME49_261570 | organism=Toxoplasma_gondii_ME49 | gene_product=ribosomal protein RPL7A | transcript_product=ribosomal protein RPL7A | location=TGME49_chrVIIb:1652920-1655805(+) | protein_length=276 | sequence_SO=chromosome | SO=protein_coding_gene | is_pseudo=false	TGME49_261570-t26_1-p1	31 kDa	11	15	14	10	15	14
115.2	40S ribosomal protein S3a (Fragment) OS=Homo sapiens OX=9606 GN=RPS3A PE=1 SV=1	D6RG13_HUMAN	26 kDa	11	10	14	9	9	8
1.11	Unconventional myosin-Ib (Fragment) OS=Homo sapiens OX=9606 GN=MYO1B PE=1 SV=1	H7C2Y7_HUMAN	22 kDa	0	0	0	0	0	0
135.1	Heterogeneous nuclear ribonucleoprotein Q OS=Homo sapiens OX=9606 GN=SYNCRIP PE=1 SV=2	HNRPQ_HUMAN	70 kDa	18	21	15	17	16	13
136	Heterogeneous nuclear ribonucleoprotein A3 OS=Homo sapiens OX=9606 GN=HNRNPA3 PE=4 SV=1	A0A7I2V2R3_HUMAN (+2)	35 kDa	18	17	13	14	15	13
137	| transcript=TGME49_316400-t26_1 | gene=TGME49_316400 | organism=Toxoplasma_gondii_ME49 | gene_product=alpha tubulin TUBA1 | transcript_product=alpha tubulin TUBA1 | location=TGME49_chrXI:5274572-5276593(+) | protein_length=453 | sequence_SO=chromosome | SO=protein_coding_gene | is_pseudo=false	TGME49_316400-t26_1-p1	50 kDa	15	17	13	11	11	16
138	ATP synthase subunit alpha, mitochondrial OS=Homo sapiens OX=9606 GN=ATP5F1A PE=1 SV=1	ATPA_HUMAN	60 kDa	15	12	18	13	18	15
140	Src substrate cortactin OS=Homo sapiens OX=9606 GN=CTTN PE=1 SV=2	SRC8_HUMAN	62 kDa	13	11	8	17	20	21
141	| transcript=TGME49_269885-t26_1 | gene=TGME49_269885 | organism=Toxoplasma_gondii_ME49 | gene_product=rhoptry metalloprotease toxolysin TLN1 | transcript_product=rhoptry metalloprotease toxolysin TLN1 | location=TGME49_chrVIII:5564529-5572655(+) | protein_length=1645 | sequence_SO=chromosome | SO=protein_coding_gene | is_pseudo=false	TGME49_269885-t26_1-p1	182 kDa	0	11	3	0	40	43
142.1	ATP synthase subunit beta, mitochondrial OS=Homo sapiens OX=9606 GN=ATP5F1B PE=1 SV=3	ATPB_HUMAN	57 kDa	14	17	14	15	16	16
143	60S ribosomal protein L7 OS=Homo sapiens OX=9606 GN=RPL7 PE=1 SV=1	RL7_HUMAN	29 kDa	14	14	18	6	11	10
139.1	60S ribosomal protein L8 OS=Homo sapiens OX=9606 GN=RPL8 PE=1 SV=2	RL8_HUMAN	28 kDa	13	10	12	10	10	9
144	| transcript=TGME49_259640-t26_1 | gene=TGME49_259640 | organism=Toxoplasma_gondii_ME49 | gene_product=nucleoporin autopeptidase | transcript_product=nucleoporin autopeptidase | location=TGME49_chrVIIb:2735368-2747363(-) | protein_length=2894 | sequence_SO=chromosome | SO=protein_coding_gene | is_pseudo=false	TGME49_259640-t26_1-p1	302 kDa	6	11	12	4	4	2
145	| transcript=TGME49_210690-t26_1 | gene=TGME49_210690 | organism=Toxoplasma_gondii_ME49 | gene_product=ribosomal protein RPS6 | transcript_product=ribosomal protein RPS6 | location=TGME49_chrIV:2157331-2158101(+) | protein_length=256 | sequence_SO=chromosome | SO=protein_coding_gene | is_pseudo=false	TGME49_210690-t26_1-p1	29 kDa	13	13	21	13	11	9
146	Pre-mRNA-processing factor 19 OS=Homo sapiens OX=9606 GN=PRPF19 PE=1 SV=1	PRP19_HUMAN	55 kDa	15	14	13	11	14	12
147	| transcript=TGME49_224850-t26_1 | gene=TGME49_224850 | organism=Toxoplasma_gondii_ME49 | gene_product=polyadenylate binding protein, putative | transcript_product=polyadenylate binding protein, putative | location=TGME49_chrX:2776323-2778629(+) | protein_length=768 | sequence_SO=chromosome | SO=protein_coding_gene | is_pseudo=false	TGME49_224850-t26_1-p1	83 kDa	11	21	14	11	16	17
135.2	Heterogeneous nuclear ribonucleoprotein Q OS=Homo sapiens OX=9606 GN=SYNCRIP PE=4 SV=1	A0A7I2YQN2_HUMAN	63 kDa	17	20	15	16	16	13
148	Histone H1.5 OS=Homo sapiens OX=9606 GN=H1-5 PE=1 SV=3	H15_HUMAN	23 kDa	9	10	11	10	8	9
153	Heat shock cognate 71 kDa protein OS=Homo sapiens OX=9606 GN=HSPA8 PE=1 SV=1	A8K7Q2_HUMAN	45 kDa	13	13	13	12	12	12
128.1	RNA helicase OS=Homo sapiens OX=9606 GN=DDX3X PE=1 SV=1	A0A0D9SF53_HUMAN (+6)	81 kDa	19	18	16	18	14	15
150	RNA helicase OS=Homo sapiens OX=9606 GN=DDX17 PE=1 SV=1	A0A1X7SBZ2_HUMAN (+2)	80 kDa	18	17	17	19	18	18
151	60S acidic ribosomal protein P0 OS=Homo sapiens OX=9606 GN=RPLP0 PE=1 SV=1	RLA0_HUMAN	34 kDa	11	12	14	12	8	10
152	| transcript=TGME49_288650-t26_1 | gene=TGME49_288650 | organism=Toxoplasma_gondii_ME49 | gene_product=dense granule protein GRA12 | transcript_product=dense granule protein GRA12 | location=TGME49_chrIX:2657225-2659018(-) | protein_length=436 | sequence_SO=chromosome | SO=protein_coding_gene | is_pseudo=false	TGME49_288650-t26_1-p1	48 kDa	10	15	17	10	13	12
155	Phostensin OS=Homo sapiens OX=9606 GN=PPP1R18 PE=1 SV=1	PPR18_HUMAN	68 kDa	12	15	12	15	17	11
156	| transcript=TGME49_262620-t26_1 | gene=TGME49_262620 | organism=Toxoplasma_gondii_ME49 | gene_product=RNA recognition motif-containing protein | transcript_product=RNA recognition motif-containing protein | location=TGME49_chrVIIb:1119507-1122427(+) | protein_length=293 | sequence_SO=chromosome | SO=protein_coding_gene | is_pseudo=false	TGME49_262620-t26_1-p1	32 kDa	13	14	14	12	13	13
157	| transcript=TGME49_262670-t26_1 | gene=TGME49_262670 | organism=Toxoplasma_gondii_ME49 | gene_product=ribosomal protein RPL18A | transcript_product=ribosomal protein RPL18A | location=TGME49_chrVIIb:1092681-1094792(+) | protein_length=183 | sequence_SO=chromosome | SO=protein_coding_gene | is_pseudo=false	TGME49_262670-t26_1-p1	21 kDa	8	9	12	7	10	10
149.1	Talin-1 OS=Homo sapiens OX=9606 GN=TLN1 PE=1 SV=3	TLN1_HUMAN	270 kDa	20	18	11	22	21	13
158	| transcript=TGME49_305520-t26_1 | gene=TGME49_305520 | organism=Toxoplasma_gondii_ME49 | gene_product=ribosomal protein RPS2 | transcript_product=ribosomal protein RPS2 | location=TGME49_chrIX:5449517-5451958(+) | protein_length=269 | sequence_SO=chromosome | SO=protein_coding_gene | is_pseudo=false	TGME49_305520-t26_1-p1	29 kDa	10	10	11	10	9	9
54.2	Heterogeneous nuclear ribonucleoprotein U (Fragment) OS=Homo sapiens OX=9606 GN=HNRNPU PE=1 SV=1	A0A1W2PQD4_HUMAN	36 kDa	0	0	0	0	0	0
159	Glyceraldehyde-3-phosphate dehydrogenase OS=Homo sapiens OX=9606 GN=GAPDH PE=1 SV=3	G3P_HUMAN	36 kDa	11	12	14	9	12	12
160.1	Progranulin OS=Homo sapiens OX=9606 GN=GRN PE=1 SV=2	GRN_HUMAN	64 kDa	7	10	9	7	9	13
161.1	40S ribosomal protein S3 OS=Homo sapiens OX=9606 GN=RPS3 PE=1 SV=2	RS3_HUMAN	27 kDa	15	19	18	15	10	11
162	40S ribosomal protein S8 OS=Homo sapiens OX=9606 GN=RPS8 PE=1 SV=2	RS8_HUMAN	24 kDa	11	11	17	9	8	8
163	| transcript=TGME49_300100-t26_1 | gene=TGME49_300100 | organism=Toxoplasma_gondii_ME49 | gene_product=rhoptry neck protein RON2 | transcript_product=rhoptry neck protein RON2 | location=TGME49_chrXII:214746-225245(-) | protein_length=1479 | sequence_SO=chromosome | SO=protein_coding_gene | is_pseudo=false	TGME49_300100-t26_1-p1	166 kDa	8	11	13	7	26	22
164	Tropomodulin-1 OS=Homo sapiens OX=9606 GN=TMOD1 PE=1 SV=1	TMOD1_HUMAN	41 kDa	14	12	13	14	13	14
165	Heat shock-related 70 kDa protein 2 OS=Homo sapiens OX=9606 GN=HSPA2 PE=1 SV=1	HSP72_HUMAN	70 kDa	11	11	12	11	11	11
166	Fragile X mental retardation syndrome-related protein 1 OS=Homo sapiens OX=9606 GN=FXR1 PE=1 SV=3	FXR1_HUMAN	70 kDa	12	20	16	13	16	19
53.2	AP-1 complex subunit beta-1 OS=Homo sapiens OX=9606 GN=AP1B1 PE=1 SV=2	AP1B1_HUMAN	105 kDa	0	0	0	0	0	0
168	F-actin-capping protein subunit beta OS=Homo sapiens OX=9606 GN=CAPZB PE=1 SV=1	B1AK88_HUMAN	34 kDa	14	13	13	17	13	11
169	Nuclear receptor coactivator 5 OS=Homo sapiens OX=9606 GN=NCOA5 PE=1 SV=2	NCOA5_HUMAN	66 kDa	10	6	5	16	20	21
115.3	40S ribosomal protein S3a OS=Homo sapiens OX=9606 GN=RPS3A PE=1 SV=1	D6RAT0_HUMAN	26 kDa	12	11	15	9	9	0
171	Actin-related protein 2/3 complex subunit 2 OS=Homo sapiens OX=9606 GN=ARPC2 PE=1 SV=1	ARPC2_HUMAN	34 kDa	9	9	6	15	13	15
172	Caveolae-associated protein 1 OS=Homo sapiens OX=9606 GN=CAVIN1 PE=1 SV=1	CAVN1_HUMAN	43 kDa	11	9	10	10	11	10
173	Microtubule-associated protein 1B OS=Homo sapiens OX=9606 GN=MAP1B PE=1 SV=2	MAP1B_HUMAN	271 kDa	12	30	20	11	24	16
167.1	Leucine-rich repeat flightless-interacting protein 2 OS=Homo sapiens OX=9606 GN=LRRFIP2 PE=1 SV=1	LRRF2_HUMAN	82 kDa	16	13	8	17	8	8
170.1	Thrombospondin-1 OS=Homo sapiens OX=9606 GN=THBS1 PE=1 SV=2	TSP1_HUMAN	129 kDa	21	18	12	15	13	14
174	| transcript=TGME49_230940-t26_1 | gene=TGME49_230940 | organism=Toxoplasma_gondii_ME49 | gene_product=hypothetical protein | transcript_product=hypothetical protein | location=TGME49_chrVIII:1117337-1125001(+) | protein_length=1523 | sequence_SO=chromosome | SO=protein_coding_gene | is_pseudo=false	TGME49_230940-t26_1-p1	155 kDa	15	20	15	11	19	22
175.1	E3 ubiquitin-protein ligase RBBP6 OS=Homo sapiens OX=9606 GN=RBBP6 PE=1 SV=1	RBBP6_HUMAN	202 kDa	6	8	10	9	25	27
176	40S ribosomal protein S19 OS=Homo sapiens OX=9606 GN=RPS19 PE=1 SV=2	RS19_HUMAN	16 kDa	10	12	11	13	8	9
178	| transcript=TGME49_249900-t26_1 | gene=TGME49_249900 | organism=Toxoplasma_gondii_ME49 | gene_product=adenine nucleotide translocator, putative | transcript_product=adenine nucleotide translocator, putative | location=TGME49_chrXII:4937491-4938447(+) | protein_length=318 | sequence_SO=chromosome | SO=protein_coding_gene | is_pseudo=false	TGME49_249900-t26_1-p1	35 kDa	12	16	16	12	16	19
128.2	ATP-dependent RNA helicase DDX3Y OS=Homo sapiens OX=9606 GN=DDX3Y PE=1 SV=2	DDX3Y_HUMAN	73 kDa	16	16	15	19	13	14
181	40S ribosomal protein S2 OS=Homo sapiens OX=9606 GN=RPS2 PE=1 SV=2	RS2_HUMAN	31 kDa	9	9	8	7	7	6
179.1	Heterogeneous nuclear ribonucleoprotein K OS=Homo sapiens OX=9606 GN=HNRNPK PE=1 SV=1	HNRPK_HUMAN	51 kDa	16	15	14	16	10	13
182.1	Heterogeneous nuclear ribonucleoprotein R OS=Homo sapiens OX=9606 GN=HNRNPR PE=1 SV=1	HNRPR_HUMAN	71 kDa	19	16	11	11	18	16
183	| transcript=TGME49_204020-t26_1 | gene=TGME49_204020 | organism=Toxoplasma_gondii_ME49 | gene_product=ribosomal protein RPL8 | transcript_product=ribosomal protein RPL8 | location=TGME49_chrVIIa:2046086-2048555(+) | protein_length=260 | sequence_SO=chromosome | SO=protein_coding_gene | is_pseudo=false	TGME49_204020-t26_1-p1	28 kDa	7	10	12	6	9	8
184.1	Matrin-3 OS=Homo sapiens OX=9606 GN=MATR3 PE=1 SV=1	A0A0R4J2E8_HUMAN (+2)	95 kDa	10	14	8	9	14	15
97.2	Annexin (Fragment) OS=Homo sapiens OX=9606 GN=ANXA2 PE=1 SV=1	H0YM50_HUMAN	28 kDa	13	12	13	12	10	11
134.1	Heat shock 70 kDa protein 1B OS=Homo sapiens OX=9606 GN=HSPA1B PE=1 SV=1	A0A0G2JIW1_HUMAN (+2)	70 kDa	12	19	16	8	14	13
88.2	Prelamin-A/C OS=Homo sapiens OX=9606 GN=LMNA PE=1 SV=1	Q5TCI8_HUMAN	56 kDa	22	15	10	17	19	18
175.2	E3 ubiquitin-protein ligase RBBP6 (Fragment) OS=Homo sapiens OX=9606 GN=RBBP6 PE=1 SV=1	A0A2R8Y880_HUMAN	197 kDa	0	0	0	0	0	0
185	| transcript=TGME49_261950-t26_1 | gene=TGME49_261950 | organism=Toxoplasma_gondii_ME49 | gene_product=ATP synthase beta subunit ATP-B | transcript_product=ATP synthase beta subunit ATP-B | location=TGME49_chrVIIb:1481422-1484519(-) | protein_length=560 | sequence_SO=chromosome | SO=protein_coding_gene | is_pseudo=false	TGME49_261950-t26_1-p1	60 kDa	15	15	13	8	15	14
186	Collagen alpha-2(I) chain OS=Homo sapiens OX=9606 GN=COL1A2 PE=1 SV=1	A0A087WTA8_HUMAN (+1)	129 kDa	18	10	14	14	17	15
187	SWI/SNF-related matrix-associated actin-dependent regulator of chromatin subfamily E member 1 OS=Homo sapiens OX=9606 GN=SMARCE1 PE=1 SV=1	A0A2R8Y855_HUMAN (+1)	42 kDa	7	10	7	11	16	17
188	| transcript=TGME49_270240-t26_1 | gene=TGME49_270240 | organism=Toxoplasma_gondii_ME49 | gene_product=MAG1 | transcript_product=MAG1 | location=TGME49_chrVIII:5312269-5313737(+) | protein_length=452 | sequence_SO=chromosome | SO=protein_coding_gene | is_pseudo=false	TGME49_270240-t26_1-p1	49 kDa	18	19	21	2	6	8
190	Elongation factor 2 OS=Homo sapiens OX=9606 GN=EEF2 PE=1 SV=4	EF2_HUMAN	95 kDa	13	17	12	13	16	17
189	CREB-binding protein OS=Homo sapiens OX=9606 GN=CREBBP PE=1 SV=3	CBP_HUMAN	265 kDa	18	30	31	0	0	0
192	| transcript=TGME49_248390-t26_1 | gene=TGME49_248390 | organism=Toxoplasma_gondii_ME49 | gene_product=ribosomal protein RPL26 | transcript_product=ribosomal protein RPL26 | location=TGME49_chrXII:3830586-3831607(-) | protein_length=141 | sequence_SO=chromosome | SO=protein_coding_gene | is_pseudo=false	TGME49_248390-t26_1-p1	16 kDa	11	12	13	9	9	10
193	Actin-related protein 2/3 complex subunit 1B OS=Homo sapiens OX=9606 GN=ARPC1B PE=1 SV=3	ARC1B_HUMAN	41 kDa	10	10	11	10	11	11
194.1	Receptor of activated protein C kinase 1 OS=Homo sapiens OX=9606 GN=RACK1 PE=1 SV=3	RACK1_HUMAN	35 kDa	12	15	13	13	12	12
180.1	Tight junction-associated protein 1 OS=Homo sapiens OX=9606 GN=TJAP1 PE=1 SV=1	TJAP1_HUMAN	62 kDa	10	10	10	13	20	20
195	Y-box-binding protein 1 OS=Homo sapiens OX=9606 GN=YBX1 PE=1 SV=3	YBOX1_HUMAN	36 kDa	14	12	10	10	10	10
8.3	Peripherin (Fragment) OS=Homo sapiens OX=9606 GN=PRPH PE=1 SV=1	H7C5W5_HUMAN	23 kDa	0	0	0	0	0	0
8.4	Peripherin OS=Homo sapiens OX=9606 GN=PRPH PE=1 SV=2	PERI_HUMAN	54 kDa	0	0	0	0	0	0
131.1	Heterogeneous nuclear ribonucleoprotein H OS=Homo sapiens OX=9606 GN=HNRNPH1 PE=1 SV=1	G8JLB6_HUMAN (+1)	51 kDa	11	12	10	10	9	9
113.1	Heat shock protein HSP 90-beta OS=Homo sapiens OX=9606 GN=HSP90AB1 PE=1 SV=4	HS90B_HUMAN	83 kDa	12	13	10	13	15	16
196	60S ribosomal protein L5 OS=Homo sapiens OX=9606 GN=RPL5 PE=1 SV=3	RL5_HUMAN	34 kDa	10	8	13	10	9	10
197.1	60S acidic ribosomal protein P2 OS=Homo sapiens OX=9606 GN=RPLP2 PE=1 SV=1	RLA2_HUMAN	12 kDa	10	11	10	7	8	9
198	| transcript=TGME49_313390-t26_1 | gene=TGME49_313390 | organism=Toxoplasma_gondii_ME49 | gene_product=ribosomal protein RPL6 | transcript_product=ribosomal protein RPL6 | location=TGME49_chrXI:3337418-3338266(+) | protein_length=282 | sequence_SO=chromosome | SO=protein_coding_gene | is_pseudo=false	TGME49_313390-t26_1-p1	31 kDa	12	12	11	9	9	9
200	| transcript=TGME49_311430-t26_1 | gene=TGME49_311430 | organism=Toxoplasma_gondii_ME49 | gene_product=fibrillarin | transcript_product=fibrillarin | location=TGME49_chrXI:2068034-2069622(-) | protein_length=304 | sequence_SO=chromosome | SO=protein_coding_gene | is_pseudo=false	TGME49_311430-t26_1-p1	32 kDa	10	12	15	7	8	9
202.1	DNA topoisomerase 1 OS=Homo sapiens OX=9606 GN=TOP1 PE=1 SV=2	TOP1_HUMAN	91 kDa	13	16	15	9	8	8
201	Nestin OS=Homo sapiens OX=9606 GN=NES PE=1 SV=2	NEST_HUMAN	177 kDa	2	5	2	8	36	37
199.1	Polypyrimidine tract-binding protein 1 OS=Homo sapiens OX=9606 GN=PTBP1 PE=4 SV=1	A0A7I2V621_HUMAN (+2)	60 kDa	8	11	8	7	8	9
203	Nucleophosmin OS=Homo sapiens OX=9606 GN=NPM1 PE=4 SV=1	A0A7I2YQC0_HUMAN (+1)	36 kDa	6	12	8	9	11	9
204	| transcript=TGME49_320050-t26_1 | gene=TGME49_320050 | organism=Toxoplasma_gondii_ME49 | gene_product=ribosomal protein RPL5 | transcript_product=ribosomal protein RPL5 | location=TGME49_chrIV:550949-553977(+) | protein_length=310 | sequence_SO=chromosome | SO=protein_coding_gene | is_pseudo=false	TGME49_320050-t26_1-p1	35 kDa	9	11	10	6	12	13
3.12	Tropomyosin alpha-1 chain (Fragment) OS=Homo sapiens OX=9606 GN=TPM1 PE=1 SV=1	A0A494C0I0_HUMAN	7 kDa	3	2	4	3	1	1
206	Four and a half LIM domains protein 2 OS=Homo sapiens OX=9606 GN=FHL2 PE=1 SV=3	FHL2_HUMAN	32 kDa	11	14	10	13	14	14
209	60S ribosomal protein L10a OS=Homo sapiens OX=9606 GN=RPL10A PE=1 SV=2	RL10A_HUMAN	25 kDa	10	10	9	7	7	9
210	| transcript=TGME49_218410-t26_1 | gene=TGME49_218410 | organism=Toxoplasma_gondii_ME49 | gene_product=ribosomal protein RPP0 | transcript_product=ribosomal protein RPP0 | location=TGME49_chrXII:1531423-1532964(+) | protein_length=314 | sequence_SO=chromosome | SO=protein_coding_gene | is_pseudo=false	TGME49_218410-t26_1-p1	34 kDa	7	12	10	7	10	10
80.2	Histone demethylase UTY OS=Homo sapiens OX=9606 GN=UTY PE=1 SV=2	F5H8B4_HUMAN	160 kDa	4	9	4	11	22	22
23.3	Drebrin (Fragment) OS=Homo sapiens OX=9606 GN=DBN1 PE=1 SV=1	D6RCR4_HUMAN	10 kDa	4	6	6	6	5	5
5.5	Alpha-actinin-3 OS=Homo sapiens OX=9606 GN=ACTN3 PE=1 SV=1	A0A087WSZ2_HUMAN	108 kDa	9	9	7	5	10	10
211	60S ribosomal protein L17 OS=Homo sapiens OX=9606 GN=RPL17-C18orf32 PE=3 SV=1	A0A0A6YYL6_HUMAN	26 kDa	8	10	13	8	7	7
177.1	60S ribosomal protein L10 OS=Homo sapiens OX=9606 GN=RPL10 PE=1 SV=2	F8W7C6_HUMAN	19 kDa	7	11	9	7	8	8
213	| transcript=TGME49_263050-t26_1 | gene=TGME49_263050 | organism=Toxoplasma_gondii_ME49 | gene_product=ribosomal protein RPL13 | transcript_product=ribosomal protein RPL13 | location=TGME49_chrVIIb:852938-856438(-) | protein_length=355 | sequence_SO=chromosome | SO=protein_coding_gene | is_pseudo=false	TGME49_263050-t26_1-p1	40 kDa	8	8	11	6	8	6
214	| transcript=TGME49_269290-t26_1 | gene=TGME49_269290 | organism=Toxoplasma_gondii_ME49 | gene_product=hypothetical protein | transcript_product=hypothetical protein | location=TGME49_chrVIII:5929200-5946737(-) | protein_length=4668 | sequence_SO=chromosome | SO=protein_coding_gene | is_pseudo=false	TGME49_269290-t26_1-p1	503 kDa	18	37	26	3	0	0
212.1	Heterogeneous nuclear ribonucleoprotein A1 OS=Homo sapiens OX=9606 GN=HNRNPA1 PE=4 SV=1	A0A7I2V3R8_HUMAN (+2)	34 kDa	13	12	9	10	14	10
215	Stress-70 protein, mitochondrial OS=Homo sapiens OX=9606 GN=HSPA9 PE=4 SV=2	D6RCD7_HUMAN	72 kDa	16	17	13	13	12	11
216	60S ribosomal protein L18a OS=Homo sapiens OX=9606 GN=RPL18A PE=1 SV=2	RL18A_HUMAN	21 kDa	5	8	11	7	9	6
179.2	Heterogeneous nuclear ribonucleoprotein K (Fragment) OS=Homo sapiens OX=9606 GN=HNRNPK PE=1 SV=1	Q5T6W2_HUMAN	42 kDa	13	14	12	11	9	13
217	| transcript=TGME49_223920-t26_1 | gene=TGME49_223920 | organism=Toxoplasma_gondii_ME49 | gene_product=rhoptry neck protein RON3 | transcript_product=rhoptry neck protein RON3 | location=TGME49_chrX:3453595-3464270(+) | protein_length=1958 | sequence_SO=chromosome | SO=protein_coding_gene | is_pseudo=false	TGME49_223920-t26_1-p1	223 kDa	9	19	15	2	19	17
219	Protein-glutamine gamma-glutamyltransferase 2 OS=Homo sapiens OX=9606 GN=TGM2 PE=1 SV=2	TGM2_HUMAN	77 kDa	14	10	8	15	9	9
207.1	Microtubule-actin cross-linking factor 1, isoforms 1/2/3/5 OS=Homo sapiens OX=9606 GN=MACF1 PE=1 SV=1	H3BPE1_HUMAN (+1)	857 kDa	27	9	7	30	11	6
220	| transcript=TGME49_248810-t26_1 | gene=TGME49_248810 | organism=Toxoplasma_gondii_ME49 | gene_product=nuclear factor NF7 | transcript_product=nuclear factor NF7 | location=TGME49_chrXII:4186912-4190953(+) | protein_length=497 | sequence_SO=chromosome | SO=protein_coding_gene | is_pseudo=false	TGME49_248810-t26_1-p1	54 kDa	11	13	12	9	13	13
221	| transcript=TGME49_299050-t26_1 | gene=TGME49_299050 | organism=Toxoplasma_gondii_ME49 | gene_product=ribosomal protein RPL17 | transcript_product=ribosomal protein RPL17 | location=TGME49_chrIII:2224012-2226278(-) | protein_length=195 | sequence_SO=chromosome | SO=protein_coding_gene | is_pseudo=false	TGME49_299050-t26_1-p1	22 kDa	7	6	9	7	7	8
1.12	Unconventional myosin-Ib (Fragment) OS=Homo sapiens OX=9606 GN=MYO1B PE=1 SV=1	A0A0U1RRI3_HUMAN	22 kDa	0	0	0	0	0	0
218.1	40S ribosomal protein S6 OS=Homo sapiens OX=9606 GN=RPS6 PE=1 SV=1	RS6_HUMAN	29 kDa	10	11	10	10	6	6
52.2	| transcript=TGME49_249240-t26_1 | gene=TGME49_249240 | organism=Toxoplasma_gondii_ME49 | gene_product=calmodulin, putative | transcript_product=calmodulin, putative | location=TGME49_chrXII:4392465-4394111(-) | protein_length=149 | sequence_SO=chromosome | SO=protein_coding_gene | is_pseudo=false	TGME49_249240-t26_1-p1	17 kDa	6	6	2	7	7	7
222	EF-hand domain-containing protein D1 OS=Homo sapiens OX=9606 GN=EFHD1 PE=1 SV=1	EFHD1_HUMAN	27 kDa	11	10	10	6	13	13
223.1	Heterogeneous nuclear ribonucleoprotein L OS=Homo sapiens OX=9606 GN=HNRNPL PE=1 SV=2	HNRPL_HUMAN	64 kDa	14	14	10	10	14	11
225	60S ribosomal protein L12 OS=Homo sapiens OX=9606 GN=RPL12 PE=1 SV=1	RL12_HUMAN	18 kDa	8	6	7	6	7	6
226	Ras GTPase-activating-like protein IQGAP1 OS=Homo sapiens OX=9606 GN=IQGAP1 PE=1 SV=1	IQGA1_HUMAN	189 kDa	15	9	7	21	11	11
227	60S ribosomal protein L28 OS=Homo sapiens OX=9606 GN=RPL28 PE=1 SV=3	RL28_HUMAN	16 kDa	10	9	11	7	6	5
228	40S ribosomal protein S9 OS=Homo sapiens OX=9606 GN=RPS9 PE=1 SV=3	RS9_HUMAN	23 kDa	8	7	11	2	9	10
229	| transcript=TGME49_228170-t26_1 | gene=TGME49_228170 | organism=Toxoplasma_gondii_ME49 | gene_product=inner membrane complex protein IMC2A | transcript_product=inner membrane complex protein IMC2A | location=TGME49_chrX:521898-527392(-) | protein_length=1491 | sequence_SO=chromosome | SO=protein_coding_gene | is_pseudo=false	TGME49_228170-t26_1-p1	171 kDa	15	28	25	0	0	2
123.1	sp|K2M2_SHEEP|	sp|K2M2_SHEEP|	54 kDa	0	0	0	0	0	31
116.1	sp|K1M1_SHEEP|	sp|K1M1_SHEEP|	47 kDa	0	0	0	0	0	29
230	60S ribosomal protein L30 (Fragment) OS=Homo sapiens OX=9606 GN=RPL30 PE=1 SV=1	E5RI99_HUMAN (+1)	13 kDa	5	6	6	5	5	5
232	Neurabin-2 OS=Homo sapiens OX=9606 GN=PPP1R9B PE=1 SV=3	NEB2_HUMAN	89 kDa	15	7	7	14	16	18
233	| transcript=TGME49_203310-t26_1 | gene=TGME49_203310 | organism=Toxoplasma_gondii_ME49 | gene_product=dense granule protein GRA7 | transcript_product=dense granule protein GRA7 | location=TGME49_chrVIIa:2604424-2605134(+) | protein_length=236 | sequence_SO=chromosome | SO=protein_coding_gene | is_pseudo=false	TGME49_203310-t26_1-p1	26 kDa	9	8	10	9	10	9
139.2	60S ribosomal protein L8 OS=Homo sapiens OX=9606 GN=RPL8 PE=1 SV=1	G3V1A1_HUMAN	18 kDa	10	7	8	7	8	7
234.1	60S ribosomal protein L13 OS=Homo sapiens OX=9606 GN=RPL13 PE=1 SV=4	RL13_HUMAN	24 kDa	7	8	10	8	8	5
235	| transcript=TGME49_249250-t26_1 | gene=TGME49_249250 | organism=Toxoplasma_gondii_ME49 | gene_product=ribosomal protein RPL35A | transcript_product=ribosomal protein RPL35A | location=TGME49_chrXII:4397271-4398997(+) | protein_length=112 | sequence_SO=chromosome | SO=protein_coding_gene | is_pseudo=false	TGME49_249250-t26_1-p1	13 kDa	9	7	10	7	8	8
237	| transcript=TGME49_215470-t26_1 | gene=TGME49_215470 | organism=Toxoplasma_gondii_ME49 | gene_product=ribosomal protein RPL10A | transcript_product=ribosomal protein RPL10A | location=TGME49_chrX:6973901-6975798(+) | protein_length=217 | sequence_SO=chromosome | SO=protein_coding_gene | is_pseudo=false	TGME49_215470-t26_1-p1	25 kDa	8	9	10	7	9	8
238	| transcript=TGME49_242330-t26_1 | gene=TGME49_242330 | organism=Toxoplasma_gondii_ME49 | gene_product=ribosomal protein RPS5 | transcript_product=ribosomal protein RPS5 | location=TGME49_chrVI:1972872-1973938(-) | protein_length=192 | sequence_SO=chromosome | SO=protein_coding_gene | is_pseudo=false	TGME49_242330-t26_1-p1	22 kDa	11	13	13	10	11	11
8.5	Desmin OS=Homo sapiens OX=9606 GN=DES PE=1 SV=3	DESM_HUMAN	54 kDa	5	4	0	0	0	0
240	Galectin-1 OS=Homo sapiens OX=9606 GN=LGALS1 PE=1 SV=2	LEG1_HUMAN	15 kDa	9	6	5	7	5	5
231.1	60S ribosomal protein L13a (Fragment) OS=Homo sapiens OX=9606 GN=RPL13A PE=1 SV=2	M0QYS1_HUMAN	24 kDa	6	7	7	5	7	6
70.2	TRIO and F-actin-binding protein (Fragment) OS=Homo sapiens OX=9606 GN=TRIOBP PE=1 SV=1	H0Y5J9_HUMAN	34 kDa	0	0	0	0	0	0
241	EH domain-containing protein 2 OS=Homo sapiens OX=9606 GN=EHD2 PE=1 SV=2	EHD2_HUMAN	61 kDa	9	12	10	11	12	10
244	| transcript=TGME49_292130-t26_1 | gene=TGME49_292130 | organism=Toxoplasma_gondii_ME49 | gene_product=ribosomal protein RPL13A | transcript_product=ribosomal protein RPL13A | location=TGME49_chrIX:4567408-4570167(-) | protein_length=286 | sequence_SO=chromosome | SO=protein_coding_gene | is_pseudo=false	TGME49_292130-t26_1-p1	33 kDa	11	8	11	10	9	8
239.1	Protein flightless-1 homolog OS=Homo sapiens OX=9606 GN=FLII PE=1 SV=2	FLII_HUMAN	145 kDa	15	11	10	20	14	9
242.1	60S ribosomal protein L15 OS=Homo sapiens OX=9606 GN=RPL15 PE=1 SV=2	RL15_HUMAN	24 kDa	5	6	8	6	6	6
154.1	Serine/threonine-protein phosphatase PP1-beta catalytic subunit OS=Homo sapiens OX=9606 GN=PPP1CB PE=1 SV=3	PP1B_HUMAN	37 kDa	11	13	11	13	8	8
247.1	Sulfide:quinone oxidoreductase, mitochondrial OS=Homo sapiens OX=9606 GN=SQOR PE=1 SV=1	SQOR_HUMAN	50 kDa	13	10	13	11	7	7
248	| transcript=TGME49_230980-t26_1 | gene=TGME49_230980 | organism=Toxoplasma_gondii_ME49 | gene_product=myosin I | transcript_product=myosin I | location=TGME49_chrVIII:1156909-1172549(-) | protein_length=1821 | sequence_SO=chromosome | SO=protein_coding_gene | is_pseudo=false	TGME49_230980-t26_1-p1	201 kDa	10	9	11	15	16	19
245.1	Set1/Ash2 histone methyltransferase complex subunit ASH2 OS=Homo sapiens OX=9606 GN=ASH2L PE=1 SV=1	ASH2L_HUMAN	69 kDa	7	7	4	10	12	14
249.1	Zinc finger protein ubi-d4 OS=Homo sapiens OX=9606 GN=DPF2 PE=1 SV=2	REQU_HUMAN	44 kDa	2	3	4	8	19	23
83.2	Polyadenylate-binding protein 4 OS=Homo sapiens OX=9606 GN=PABPC4 PE=4 SV=1	A0A7I2V4L7_HUMAN	67 kDa	11	11	13	7	9	8
116.2	sp|K1M2_SHEEP|	sp|K1M2_SHEEP|	46 kDa	0	0	0	0	0	25
250	Gap junction alpha-1 protein OS=Homo sapiens OX=9606 GN=GJA1 PE=1 SV=2	CXA1_HUMAN	43 kDa	11	11	10	8	10	11
208.1	ATP-dependent 6-phosphofructokinase, platelet type OS=Homo sapiens OX=9606 GN=PFKP PE=1 SV=2	PFKAP_HUMAN	86 kDa	13	16	11	6	9	12
252	| transcript=TGME49_208030-t26_1 | gene=TGME49_208030 | organism=Toxoplasma_gondii_ME49 | gene_product=microneme protein MIC4 | transcript_product=microneme protein MIC4 | location=TGME49_chrIb:531695-533437(+) | protein_length=580 | sequence_SO=chromosome | SO=protein_coding_gene | is_pseudo=false	TGME49_208030-t26_1-p1	63 kDa	11	12	7	9	10	11
253	| transcript=TGME49_263700-t26_1 | gene=TGME49_263700 | organism=Toxoplasma_gondii_ME49 | gene_product=ribosomal protein RPS14 | transcript_product=ribosomal protein RPS14 | location=TGME49_chrVIIb:385908-387618(+) | protein_length=156 | sequence_SO=chromosome | SO=protein_coding_gene | is_pseudo=false	TGME49_263700-t26_1-p1	16 kDa	11	11	10	11	9	11
254	Heterochromatin protein 1-binding protein 3 OS=Homo sapiens OX=9606 GN=HP1BP3 PE=1 SV=1	HP1B3_HUMAN	61 kDa	14	13	13	15	8	7
255	| transcript=TGME49_219320-t26_1 | gene=TGME49_219320 | organism=Toxoplasma_gondii_ME49 | gene_product=acid phosphatase GAP50 | transcript_product=acid phosphatase GAP50 | location=TGME49_chrXII:969580-972474(-) | protein_length=431 | sequence_SO=chromosome | SO=protein_coding_gene | is_pseudo=false	TGME49_219320-t26_1-p1	47 kDa	8	10	9	7	10	10
256.1	Utrophin OS=Homo sapiens OX=9606 GN=UTRN PE=1 SV=2	UTRO_HUMAN	394 kDa	23	4	5	23	8	4
243.1	60S ribosomal protein L26 OS=Homo sapiens OX=9606 GN=RPL26 PE=1 SV=1	RL26_HUMAN	17 kDa	10	12	11	10	5	6
251.1	Histone H1.2 OS=Homo sapiens OX=9606 GN=H1-2 PE=1 SV=2	H12_HUMAN	21 kDa	9	8	11	11	8	8
1.13	Unconventional myosin-Ib (Fragment) OS=Homo sapiens OX=9606 GN=MYO1B PE=1 SV=1	C9JUP5_HUMAN	17 kDa	0	0	0	0	0	0
257	40S ribosomal protein S18 OS=Homo sapiens OX=9606 GN=RPS18 PE=1 SV=3	RS18_HUMAN	18 kDa	8	9	13	9	6	7
154.2	Serine/threonine-protein phosphatase OS=Homo sapiens OX=9606 GN=PPP1CC PE=1 SV=1	F8W0W8_HUMAN (+1)	38 kDa	10	13	11	11	9	9
251.2	Histone H1.4 OS=Homo sapiens OX=9606 GN=H1-4 PE=1 SV=2	H14_HUMAN	22 kDa	0	0	0	0	0	0
258.1	Cytoplasmic dynein 1 heavy chain 1 OS=Homo sapiens OX=9606 GN=DYNC1H1 PE=1 SV=5	DYHC1_HUMAN	532 kDa	16	12	2	13	8	9
259	KN motif and ankyrin repeat domain-containing protein 2 OS=Homo sapiens OX=9606 GN=KANK2 PE=1 SV=1	KANK2_HUMAN	91 kDa	10	6	7	10	6	8
260	Major vault protein OS=Homo sapiens OX=9606 GN=MVP PE=1 SV=4	MVP_HUMAN	99 kDa	15	12	4	7	10	10
131.2	Heterogeneous nuclear ribonucleoprotein H2 OS=Homo sapiens OX=9606 GN=HNRNPH2 PE=1 SV=1	HNRH2_HUMAN	49 kDa	8	9	8	6	7	6
261	SWI/SNF-related matrix-associated actin-dependent regulator of chromatin subfamily D member 2 OS=Homo sapiens OX=9606 GN=SMARCD2 PE=1 SV=3	SMRD2_HUMAN	59 kDa	5	3	3	5	14	16
95.2	40S ribosomal protein S4, Y isoform 1 (Fragment) OS=Homo sapiens OX=9606 GN=RPS4Y1 PE=1 SV=1	C9JEH7_HUMAN (+1)	29 kDa	9	9	10	9	5	7
263	60S ribosomal protein L32 (Fragment) OS=Homo sapiens OX=9606 GN=RPL32 PE=1 SV=1	D3YTB1_HUMAN (+2)	16 kDa	7	6	8	7	5	6
246.1	Heterogeneous nuclear ribonucleoprotein D0 OS=Homo sapiens OX=9606 GN=HNRNPD PE=1 SV=1	HNRPD_HUMAN	38 kDa	12	11	7	11	8	8
113.2	Heat shock protein HSP 90-alpha OS=Homo sapiens OX=9606 GN=HSP90AA1 PE=1 SV=5	HS90A_HUMAN	85 kDa	8	10	6	7	13	13
265	| transcript=TGME49_314810-t26_1 | gene=TGME49_314810 | organism=Toxoplasma_gondii_ME49 | gene_product=ribosomal protein RPL7 | transcript_product=ribosomal protein RPL7 | location=TGME49_chrXI:4309840-4313516(+) | protein_length=258 | sequence_SO=chromosome | SO=protein_coding_gene | is_pseudo=false	TGME49_314810-t26_1-p1	30 kDa	6	7	8	3	8	7
191.1	| transcript=TGME49_231970-t26_1 | gene=TGME49_231970 | organism=Toxoplasma_gondii_ME49 | gene_product=pre-mRNA processing splicing factor PRP8 | transcript_product=pre-mRNA processing splicing factor PRP8 | location=TGME49_chrVIII:1682051-1696653(+) | protein_length=2538 | sequence_SO=chromosome | SO=protein_coding_gene | is_pseudo=false	TGME49_231970-t26_1-p1	292 kDa	11	26	14	5	12	13
264	Keratin, type II cytoskeletal 1 OS=Homo sapiens OX=9606 GN=KRT1 PE=1 SV=6	K2C1_HUMAN	66 kDa	0	0	22	15	21	3
266	Unconventional myosin-6 OS=Homo sapiens OX=9606 GN=MYO6 PE=1 SV=1	A0A0A0MRM8_HUMAN	145 kDa	14	2	5	12	14	14
268	| transcript=TGME49_231630-t26_1 | gene=TGME49_231630 | organism=Toxoplasma_gondii_ME49 | gene_product=alveolin domain containing intermediate filament IMC4 | transcript_product=alveolin domain containing intermediate filament IMC4 | location=TGME49_chrVIII:1513183-1515343(-) | protein_length=452 | sequence_SO=chromosome | SO=protein_coding_gene | is_pseudo=false	TGME49_231630-t26_1-p1	50 kDa	8	9	8	9	9	11
269	| transcript=TGME49_258870-t26_1 | gene=TGME49_258870 | organism=Toxoplasma_gondii_ME49 | gene_product=hypothetical protein | transcript_product=hypothetical protein | location=TGME49_chrVIIb:3113941-3118623(-) | protein_length=916 | sequence_SO=chromosome | SO=protein_coding_gene | is_pseudo=false	TGME49_258870-t26_1-p1	102 kDa	14	15	15	4	6	12
270	Collectin-12 OS=Homo sapiens OX=9606 GN=COLEC12 PE=1 SV=3	COL12_HUMAN	82 kDa	13	9	7	11	7	9
271	Histone H4 OS=Homo sapiens OX=9606 GN=H4C1 PE=1 SV=2	H4_HUMAN	11 kDa	10	9	13	9	9	12
267.1	Dolichyl-diphosphooligosaccharide--protein glycosyltransferase subunit 2 OS=Homo sapiens OX=9606 GN=RPN2 PE=1 SV=3	RPN2_HUMAN	69 kDa	13	8	8	8	9	9
273	| transcript=TGME49_207840-t26_1 | gene=TGME49_207840 | organism=Toxoplasma_gondii_ME49 | gene_product=ribosomal protein RPS17 | transcript_product=ribosomal protein RPS17 | location=TGME49_chrIb:327322-329024(-) | protein_length=132 | sequence_SO=chromosome | SO=protein_coding_gene | is_pseudo=false	TGME49_207840-t26_1-p1	15 kDa	7	8	6	6	7	6
194.2	Receptor of-activated protein C kinase 1 (Fragment) OS=Homo sapiens OX=9606 GN=RACK1 PE=1 SV=1	H0YAM7_HUMAN	27 kDa	8	10	9	9	9	9
275	| transcript=TGME49_245680-t26_1 | gene=TGME49_245680 | organism=Toxoplasma_gondii_ME49 | gene_product=ribosomal protein RPL21 | transcript_product=ribosomal protein RPL21 | location=TGME49_chrXII:2465663-2466136(+) | protein_length=157 | sequence_SO=chromosome | SO=protein_coding_gene | is_pseudo=false	TGME49_245680-t26_1-p1	18 kDa	7	11	11	5	10	10
276	| transcript=TGME49_300000-t26_1 | gene=TGME49_300000 | organism=Toxoplasma_gondii_ME49 | gene_product=ribosomal protein RPL18 | transcript_product=ribosomal protein RPL18 | location=TGME49_chrXII:290951-294019(+) | protein_length=187 | sequence_SO=chromosome | SO=protein_coding_gene | is_pseudo=false	TGME49_300000-t26_1-p1	21 kDa	6	8	6	4	6	6
123.2	sp|K2M3_SHEEP|	sp|K2M3_SHEEP|	55 kDa	2	1	0	0	1	32
278	NADH-cytochrome b5 reductase 3 OS=Homo sapiens OX=9606 GN=CYB5R3 PE=1 SV=3	NB5R3_HUMAN	34 kDa	5	8	6	8	10	12
279.1	60S ribosomal protein L23 OS=Homo sapiens OX=9606 GN=RPL23 PE=1 SV=1	RL23_HUMAN	15 kDa	11	9	11	12	5	5
280	60S ribosomal protein L9 OS=Homo sapiens OX=9606 GN=RPL9 PE=1 SV=1	RL9_HUMAN	22 kDa	7	8	11	9	7	6
281	| transcript=TGME49_305340-t26_1 | gene=TGME49_305340 | organism=Toxoplasma_gondii_ME49 | gene_product=corepressor complex CRC230 | transcript_product=corepressor complex CRC230 | location=TGME49_chrIX:5376196-5389817(+) | protein_length=1916 | sequence_SO=chromosome | SO=protein_coding_gene | is_pseudo=false	TGME49_305340-t26_1-p1	207 kDa	12	15	14	8	16	14
282	Interleukin enhancer-binding factor 2 OS=Homo sapiens OX=9606 GN=ILF2 PE=1 SV=1	B4DY09_HUMAN (+1)	39 kDa	12	12	7	8	7	8
283	BMP-2-inducible protein kinase OS=Homo sapiens OX=9606 GN=BMP2K PE=1 SV=2	BMP2K_HUMAN	129 kDa	9	15	14	5	8	5
284	| transcript=TGME49_229250-t26_1 | gene=TGME49_229250 | organism=Toxoplasma_gondii_ME49 | gene_product=ribosomal protein RPL28 | transcript_product=ribosomal protein RPL28 | location=TGME49_chrVIII:109417-110877(-) | protein_length=129 | sequence_SO=chromosome | SO=protein_coding_gene | is_pseudo=false	TGME49_229250-t26_1-p1	15 kDa	3	4	7	3	4	4
251.3	Histone H1.3 OS=Homo sapiens OX=9606 GN=H1-3 PE=1 SV=2	H13_HUMAN	22 kDa	7	6	10	9	7	7
134.2	HSPA1L (Fragment) OS=Homo sapiens OX=9606 GN=HSPA1L PE=1 SV=1	Q53FA3_HUMAN	70 kDa	8	11	10	7	8	9
41.3	Elongation factor 1-alpha OS=Homo sapiens OX=9606 GN=EEF1A2 PE=1 SV=1	A0A2U3TZH3_HUMAN (+1)	54 kDa	7	7	7	7	7	6
160.2	Progranulin (Fragment) OS=Homo sapiens OX=9606 GN=GRN PE=1 SV=1	K7EKL3_HUMAN	41 kDa	0	0	0	0	0	0
285.1	Collagen alpha-1(XII) chain OS=Homo sapiens OX=9606 GN=COL12A1 PE=1 SV=2	COCA1_HUMAN (+1)	333 kDa	18	17	6	14	7	4
286	H/ACA ribonucleoprotein complex subunit DKC1 OS=Homo sapiens OX=9606 GN=DKC1 PE=1 SV=3	DKC1_HUMAN	58 kDa	7	12	6	7	9	8
287	Golgi apparatus protein 1 OS=Homo sapiens OX=9606 GN=GLG1 PE=1 SV=2	GSLG1_HUMAN	135 kDa	14	15	10	11	10	9
288	60S ribosomal protein L18 (Fragment) OS=Homo sapiens OX=9606 GN=RPL18 PE=1 SV=1	J3QQ67_HUMAN	22 kDa	7	8	9	6	4	5
289	PAX-interacting protein 1 OS=Homo sapiens OX=9606 GN=PAXIP1 PE=1 SV=2	PAXI1_HUMAN	121 kDa	8	8	8	11	16	18
293	| transcript=TGME49_234450-t26_1 | gene=TGME49_234450 | organism=Toxoplasma_gondii_ME49 | gene_product=ribosomal protein RPS15A | transcript_product=ribosomal protein RPS15A | location=TGME49_chrX:4397204-4399086(+) | protein_length=231 | sequence_SO=chromosome | SO=protein_coding_gene | is_pseudo=false	TGME49_234450-t26_1-p1	27 kDa	8	10	9	10	9	9
292	| transcript=TGME49_297745-t26_1 | gene=TGME49_297745 | organism=Toxoplasma_gondii_ME49 | gene_product=hypothetical protein | transcript_product=hypothetical protein | location=TGME49_chrII:1963001-1979722(-) | protein_length=3867 | sequence_SO=chromosome | SO=protein_coding_gene | is_pseudo=false	TGME49_297745-t26_1-p1	414 kDa	8	26	18	4	6	2
24.4	Caldesmon (Fragment) OS=Homo sapiens OX=9606 GN=CALD1 PE=1 SV=1	C9JEK3_HUMAN	16 kDa	0	0	0	0	0	0
274.1	Peroxiredoxin-1 OS=Homo sapiens OX=9606 GN=PRDX1 PE=1 SV=1	PRDX1_HUMAN (+1)	22 kDa	11	13	11	10	8	10
294	| transcript=TGME49_245460-t26_1 | gene=TGME49_245460 | organism=Toxoplasma_gondii_ME49 | gene_product=ribosomal protein RPS8 | transcript_product=ribosomal protein RPS8 | location=TGME49_chrXII:2284189-2287999(-) | protein_length=205 | sequence_SO=chromosome | SO=protein_coding_gene | is_pseudo=false	TGME49_245460-t26_1-p1	24 kDa	10	9	10	9	6	7
56.2	60S ribosomal protein L4 (Fragment) OS=Homo sapiens OX=9606 GN=RPL4 PE=1 SV=1	H3BU31_HUMAN	19 kDa	0	0	0	0	0	0
296	| transcript=TGME49_230210-t26_1 | gene=TGME49_230210 | organism=Toxoplasma_gondii_ME49 | gene_product=alveolin domain containing intermediate filament IMC10 | transcript_product=alveolin domain containing intermediate filament IMC10 | location=TGME49_chrVIII:686082-688988(+) | protein_length=560 | sequence_SO=chromosome | SO=protein_coding_gene | is_pseudo=false	TGME49_230210-t26_1-p1	61 kDa	7	8	9	6	14	11
297	| transcript=TGME49_232300-t26_1 | gene=TGME49_232300 | organism=Toxoplasma_gondii_ME49 | gene_product=ribosomal protein RPS3 | transcript_product=ribosomal protein RPS3 | location=TGME49_chrVIII:1998256-1999232(-) | protein_length=255 | sequence_SO=chromosome | SO=protein_coding_gene | is_pseudo=false	TGME49_232300-t26_1-p1	29 kDa	7	10	9	6	7	6
290.1	60S ribosomal protein L23a OS=Homo sapiens OX=9606 GN=RPL23A PE=1 SV=1	RL23A_HUMAN	18 kDa	11	8	11	10	8	8
298	| transcript=TGME49_278130-t26_1 | gene=TGME49_278130 | organism=Toxoplasma_gondii_ME49 | gene_product=hypothetical protein | transcript_product=hypothetical protein | location=TGME49_chrXII:6270395-6278239(-) | protein_length=1534 | sequence_SO=chromosome | SO=protein_coding_gene | is_pseudo=false	TGME49_278130-t26_1-p1	168 kDa	6	12	11	1	16	12
295	Calcineurin B homologous protein 1 OS=Homo sapiens OX=9606 GN=CHP1 PE=1 SV=3	CHP1_HUMAN	22 kDa	0	0	0	16	13	15
299	60S ribosomal protein L27 OS=Homo sapiens OX=9606 GN=RPL27 PE=1 SV=2	RL27_HUMAN	16 kDa	8	8	10	5	5	4
300.1	Gamma-interferon-inducible protein 16 OS=Homo sapiens OX=9606 GN=IFI16 PE=1 SV=3	IF16_HUMAN	88 kDa	16	12	5	8	4	4
301	PDZ and LIM domain protein 4 OS=Homo sapiens OX=9606 GN=PDLIM4 PE=1 SV=2	PDLI4_HUMAN	35 kDa	9	7	8	8	7	8
302	40S ribosomal protein S11 OS=Homo sapiens OX=9606 GN=RPS11 PE=1 SV=3	RS11_HUMAN	18 kDa	11	8	8	7	5	7
303	| transcript=TGME49_239260-t26_1 | gene=TGME49_239260 | organism=Toxoplasma_gondii_ME49 | gene_product=histone H4 | transcript_product=histone H4 | location=TGME49_chrVI:498086-498397(-) | protein_length=103 | sequence_SO=chromosome | SO=protein_coding_gene | is_pseudo=false	TGME49_239260-t26_1-p1	11 kDa	9	8	9	8	8	10
304	40S ribosomal protein S14 (Fragment) OS=Homo sapiens OX=9606 GN=RPS14 PE=1 SV=1	A0A2R8Y811_HUMAN (+1)	16 kDa	10	9	10	10	9	6
305	Keratin, type I cytoskeletal 18 OS=Homo sapiens OX=9606 GN=KRT18 PE=1 SV=2	K1C18_HUMAN	48 kDa	2	9	10	2	16	17
307	| transcript=TGME49_212300-t26_1 | gene=TGME49_212300 | organism=Toxoplasma_gondii_ME49 | gene_product=hypothetical protein | transcript_product=hypothetical protein | location=TGME49_chrX:3932540-3937693(+) | protein_length=683 | sequence_SO=chromosome | SO=protein_coding_gene | is_pseudo=false	TGME49_212300-t26_1-p1	76 kDa	2	3	2	1	21	24
306	SWI/SNF-related matrix-associated actin-dependent regulator of chromatin subfamily D member 3 OS=Homo sapiens OX=9606 GN=SMARCD3 PE=1 SV=1	SMRD3_HUMAN	55 kDa	2	3	2	5	15	15
308.1	Tensin-1 OS=Homo sapiens OX=9606 GN=TNS1 PE=1 SV=1	A0A2R8Y4T1_HUMAN	200 kDa	7	7	7	12	12	11
309	Leucine-rich repeat-containing protein 59 OS=Homo sapiens OX=9606 GN=LRRC59 PE=1 SV=1	LRC59_HUMAN	35 kDa	6	8	9	8	7	7
310	| transcript=TGME49_221380-t26_1 | gene=TGME49_221380 | organism=Toxoplasma_gondii_ME49 | gene_product=alba 1 | transcript_product=alba 1 | location=TGME49_chrII:298565-299912(-) | protein_length=247 | sequence_SO=chromosome | SO=protein_coding_gene | is_pseudo=false	TGME49_221380-t26_1-p1	27 kDa	7	11	11	9	8	9
154.3	Serine/threonine-protein phosphatase OS=Homo sapiens OX=9606 GN=PPP1CA PE=1 SV=2	E9PMD7_HUMAN	33 kDa	8	11	9	11	8	8
311	Coronin-2B OS=Homo sapiens OX=9606 GN=CORO2B PE=1 SV=4	COR2B_HUMAN	55 kDa	11	7	8	9	10	9
312	KH domain-containing, RNA-binding, signal transduction-associated protein 1 OS=Homo sapiens OX=9606 GN=KHDRBS1 PE=1 SV=1	KHDR1_HUMAN	48 kDa	6	6	6	6	7	6
313	40S ribosomal protein S16 OS=Homo sapiens OX=9606 GN=RPS16 PE=1 SV=2	RS16_HUMAN	16 kDa	9	8	9	5	5	6
314	| transcript=TGME49_231140-t26_1 | gene=TGME49_231140 | organism=Toxoplasma_gondii_ME49 | gene_product=ribosomal protein RPS25 | transcript_product=ribosomal protein RPS25 | location=TGME49_chrVIII:1265081-1266106(+) | protein_length=161 | sequence_SO=chromosome | SO=protein_coding_gene | is_pseudo=false	TGME49_231140-t26_1-p1	19 kDa	8	7	10	7	6	6
243.2	60S ribosomal protein L26-like 1 OS=Homo sapiens OX=9606 GN=RPL26L1 PE=1 SV=1	RL26L_HUMAN	17 kDa	7	10	11	8	4	5
52.3	Calmodulin OS=Homo sapiens OX=9606 GN=CALM1 PE=1 SV=1	G3V226_HUMAN	9 kDa	6	7	4	5	6	5
194.3	Receptor of-activated protein C kinase 1 (Fragment) OS=Homo sapiens OX=9606 GN=RACK1 PE=1 SV=1	D6R9L0_HUMAN	33 kDa	0	0	0	0	0	0
316	Cysteine and glycine-rich protein 1 OS=Homo sapiens OX=9606 GN=CSRP1 PE=1 SV=3	CSRP1_HUMAN	21 kDa	6	8	6	6	7	7
318	Heterogeneous nuclear ribonucleoprotein A0 OS=Homo sapiens OX=9606 GN=HNRNPA0 PE=1 SV=1	ROA0_HUMAN	31 kDa	8	8	9	7	5	5
320	| transcript=TGME49_263320-t26_1 | gene=TGME49_263320 | organism=Toxoplasma_gondii_ME49 | gene_product=hypothetical protein | transcript_product=hypothetical protein | location=TGME49_chrVIIb:638754-639965(-) | protein_length=403 | sequence_SO=chromosome | SO=protein_coding_gene | is_pseudo=false	TGME49_263320-t26_1-p1	42 kDa	9	14	12	4	12	13
317	Phosphatidylinositol 4-phosphate 3-kinase C2 domain-containing subunit alpha OS=Homo sapiens OX=9606 GN=PIK3C2A PE=1 SV=2	P3C2A_HUMAN	191 kDa	13	23	14	4	0	0
321	Actin-depolymerizing factor OS=Homo sapiens OX=9606 GN=GSN PE=1 SV=1	A0A0A0MT01_HUMAN	85 kDa	10	7	5	11	10	9
322	F-actin-capping protein subunit alpha-1 OS=Homo sapiens OX=9606 GN=CAPZA1 PE=1 SV=3	CAZA1_HUMAN	33 kDa	7	7	8	9	7	8
319.1	40S ribosomal protein S10 OS=Homo sapiens OX=9606 GN=RPS10 PE=1 SV=1	RS10_HUMAN	19 kDa	6	7	8	4	4	4
191.2	Pre-mRNA-processing-splicing factor 8 OS=Homo sapiens OX=9606 GN=PRPF8 PE=1 SV=2	PRP8_HUMAN	274 kDa	14	17	8	8	6	6
13.3	Spectrin beta chain, non-erythrocytic 2 OS=Homo sapiens OX=9606 GN=SPTBN2 PE=1 SV=3	SPTN2_HUMAN	271 kDa	7	8	8	9	8	7
231.2	60S ribosomal protein L13a OS=Homo sapiens OX=9606 GN=RPL13A PE=1 SV=1	Q8J015_HUMAN	17 kDa	5	6	6	4	6	5
324	Heterogeneous nuclear ribonucleoprotein F OS=Homo sapiens OX=9606 GN=HNRNPF PE=1 SV=3	HNRPF_HUMAN	46 kDa	7	6	6	6	6	6
325	| transcript=TGME49_204400-t26_1 | gene=TGME49_204400 | organism=Toxoplasma_gondii_ME49 | gene_product=ATPase synthase subunit alpha, putative | transcript_product=ATPase synthase subunit alpha, putative | location=TGME49_chrVIIa:1815332-1822685(+) | protein_length=577 | sequence_SO=chromosome | SO=protein_coding_gene | is_pseudo=false	TGME49_204400-t26_1-p1	62 kDa	6	9	9	8	8	8
326	| transcript=TGME49_226250-t26_1 | gene=TGME49_226250 | organism=Toxoplasma_gondii_ME49 | gene_product=DEAD (Asp-Glu-Ala-Asp) box polypeptide DDX3X | transcript_product=DEAD (Asp-Glu-Ala-Asp) box polypeptide DDX3X | location=TGME49_chrX:1759628-1762586(+) | protein_length=734 | sequence_SO=chromosome | SO=protein_coding_gene | is_pseudo=false	TGME49_226250-t26_1-p1	79 kDa	8	12	10	7	12	9
327	| transcript=TGME49_263300-t26_1 | gene=TGME49_263300 | organism=Toxoplasma_gondii_ME49 | gene_product=eukaryotic porin protein | transcript_product=eukaryotic porin protein | location=TGME49_chrVIIb:644388-648112(-) | protein_length=290 | sequence_SO=chromosome | SO=protein_coding_gene | is_pseudo=false	TGME49_263300-t26_1-p1	31 kDa	3	8	6	3	15	14
154.4	| transcript=TGME49_310700-t26_1 | gene=TGME49_310700 | organism=Toxoplasma_gondii_ME49 | gene_product=serine/threonine phosophatase PP1 | transcript_product=serine/threonine phosophatase PP1 | location=TGME49_chrXI:1524051-1525526(-) | protein_length=306 | sequence_SO=chromosome | SO=protein_coding_gene | is_pseudo=false	TGME49_310700-t26_1-p1	35 kDa	8	11	8	10	8	8
329.1	Peptidyl-prolyl cis-trans isomerase A OS=Homo sapiens OX=9606 GN=PPIA PE=1 SV=2	PPIA_HUMAN (+1)	18 kDa	7	8	7	6	8	8
330	Retinoblastoma-binding protein 5 OS=Homo sapiens OX=9606 GN=RBBP5 PE=1 SV=2	RBBP5_HUMAN	59 kDa	5	6	3	7	14	11
331	| transcript=TGME49_247470-t26_1 | gene=TGME49_247470 | organism=Toxoplasma_gondii_ME49 | gene_product=nucleolar protein, putative | transcript_product=nucleolar protein, putative | location=TGME49_chrXII:3359532-3363829(+) | protein_length=536 | sequence_SO=chromosome | SO=protein_coding_gene | is_pseudo=false	TGME49_247470-t26_1-p1	60 kDa	9	9	13	6	12	13
332	| transcript=TGME49_267400-t26_1 | gene=TGME49_267400 | organism=Toxoplasma_gondii_ME49 | gene_product=ribosomal protein RPL32 | transcript_product=ribosomal protein RPL32 | location=TGME49_chrIX:674437-674942(-) | protein_length=134 | sequence_SO=chromosome | SO=protein_coding_gene | is_pseudo=false	TGME49_267400-t26_1-p1	16 kDa	7	8	9	4	6	7
333	Cell division cycle 5-like protein OS=Homo sapiens OX=9606 GN=CDC5L PE=1 SV=2	CDC5L_HUMAN	92 kDa	12	17	13	5	11	9
334.1	rRNA 2'-O-methyltransferase fibrillarin OS=Homo sapiens OX=9606 GN=FBL PE=1 SV=2	FBRL_HUMAN	34 kDa	11	7	9	9	7	7
335	40S ribosomal protein S5 (Fragment) OS=Homo sapiens OX=9606 GN=RPS5 PE=1 SV=1	M0R0F0_HUMAN (+1)	22 kDa	5	9	9	4	6	5
336	Transitional endoplasmic reticulum ATPase OS=Homo sapiens OX=9606 GN=VCP PE=1 SV=4	TERA_HUMAN	89 kDa	5	6	6	4	15	18
328.1	Eukaryotic initiation factor 4A-I OS=Homo sapiens OX=9606 GN=EIF4A1 PE=1 SV=1	IF4A1_HUMAN	46 kDa	10	10	8	7	10	8
236.1	| transcript=TGME49_295110-t26_1 | gene=TGME49_295110 | organism=Toxoplasma_gondii_ME49 | gene_product=rhoptry protein ROP7 | transcript_product=rhoptry protein ROP7 | location=TGME49_chrIa:1409060-1410787(-) | protein_length=575 | sequence_SO=chromosome | SO=protein_coding_gene | is_pseudo=false	TGME49_295110-t26_1-p1	63 kDa	3	10	8	4	14	13
315.1	SWI/SNF-related matrix-associated actin-dependent regulator of chromatin subfamily B member 1 OS=Homo sapiens OX=9606 GN=SMARCB1 PE=1 SV=2	SNF5_HUMAN	44 kDa	2	5	2	6	13	12
337	Cysteine and glycine-rich protein 2 OS=Homo sapiens OX=9606 GN=CSRP2 PE=1 SV=3	CSRP2_HUMAN	21 kDa	7	10	10	7	8	8
338.1	Endoplasmin OS=Homo sapiens OX=9606 GN=HSP90B1 PE=1 SV=1	ENPL_HUMAN	92 kDa	5	6	6	10	14	14
339	40S ribosomal protein S13 OS=Homo sapiens OX=9606 GN=RPS13 PE=1 SV=2	RS13_HUMAN	17 kDa	8	7	8	6	6	6
341	| transcript=TGME49_226970-t26_1 | gene=TGME49_226970 | organism=Toxoplasma_gondii_ME49 | gene_product=ribosomal protein RPS11 | transcript_product=ribosomal protein RPS11 | location=TGME49_chrX:1180402-1183277(-) | protein_length=161 | sequence_SO=chromosome | SO=protein_coding_gene | is_pseudo=false	TGME49_226970-t26_1-p1	19 kDa	6	6	11	8	6	7
340	SWI/SNF-related matrix-associated actin-dependent regulator of chromatin subfamily D member 1 OS=Homo sapiens OX=9606 GN=SMARCD1 PE=1 SV=2	SMRD1_HUMAN	58 kDa	2	2	1	7	14	15
344	| transcript=TGME49_278990-t26_1 | gene=TGME49_278990 | organism=Toxoplasma_gondii_ME49 | gene_product=phosphate carrier, putative | transcript_product=phosphate carrier, putative | location=TGME49_chrXII:5707610-5711051(-) | protein_length=479 | sequence_SO=chromosome | SO=protein_coding_gene | is_pseudo=false	TGME49_278990-t26_1-p1	53 kDa	8	8	8	7	10	10
343	Arginine-glutamic acid dipeptide repeats protein OS=Homo sapiens OX=9606 GN=RERE PE=1 SV=2	RERE_HUMAN	172 kDa	4	3	1	6	14	19
345	RAB6-interacting golgin OS=Homo sapiens OX=9606 GN=GORAB PE=1 SV=2	GORAB_HUMAN	42 kDa	9	7	5	5	9	10
346	182 kDa tankyrase-1-binding protein OS=Homo sapiens OX=9606 GN=TNKS1BP1 PE=1 SV=4	TB182_HUMAN	182 kDa	15	11	11	16	10	8
347	| transcript=TGME49_238010-t26_1 | gene=TGME49_238010 | organism=Toxoplasma_gondii_ME49 | gene_product=ribosomal protein RPL23A | transcript_product=ribosomal protein RPL23A | location=TGME49_chrVI:9653-11746(+) | protein_length=167 | sequence_SO=chromosome | SO=protein_coding_gene | is_pseudo=false	TGME49_238010-t26_1-p1	19 kDa	10	11	9	8	8	5
218.2	40S ribosomal protein S6 OS=Homo sapiens OX=9606 GN=RPS6 PE=1 SV=1	A2A3R5_HUMAN	25 kDa	6	5	5	8	4	4
212.2	Heterogeneous nuclear ribonucleoprotein A1-like 2 OS=Homo sapiens OX=9606 GN=HNRNPA1L2 PE=2 SV=2	RA1L2_HUMAN	34 kDa	0	0	0	0	0	0
348	Heterogeneous nuclear ribonucleoprotein U-like protein 1 OS=Homo sapiens OX=9606 GN=HNRNPUL1 PE=1 SV=1	A0A0A0MRA5_HUMAN (+2)	86 kDa	9	10	10	7	9	9
349	| transcript=TGME49_263040-t26_1 | gene=TGME49_263040 | organism=Toxoplasma_gondii_ME49 | gene_product=ribosomal protein RPS16 | transcript_product=ribosomal protein RPS16 | location=TGME49_chrVIIb:856869-858555(+) | protein_length=211 | sequence_SO=chromosome | SO=protein_coding_gene | is_pseudo=false	TGME49_263040-t26_1-p1	24 kDa	8	7	8	9	7	6
350	Y-box-binding protein 3 OS=Homo sapiens OX=9606 GN=YBX3 PE=1 SV=4	YBOX3_HUMAN	40 kDa	7	9	7	5	8	7
83.3	Polyadenylate-binding protein 3 OS=Homo sapiens OX=9606 GN=PABPC3 PE=1 SV=2	PABP3_HUMAN	70 kDa	0	0	0	0	0	0
352.1	D-3-phosphoglycerate dehydrogenase OS=Homo sapiens OX=9606 GN=PHGDH PE=1 SV=1	A0A286YF22_HUMAN (+1)	56 kDa	10	11	9	10	12	11
353	Actin-binding LIM protein 1 OS=Homo sapiens OX=9606 GN=ABLIM1 PE=1 SV=3	ABLM1_HUMAN	88 kDa	8	10	10	11	11	7
354	Actin-like protein 6A OS=Homo sapiens OX=9606 GN=ACTL6A PE=1 SV=1	ACL6A_HUMAN	47 kDa	5	6	5	7	10	12
355	Palladin OS=Homo sapiens OX=9606 GN=PALLD PE=1 SV=3	PALLD_HUMAN	151 kDa	13	7	8	17	8	7
356	| transcript=TGME49_248480-t26_1 | gene=TGME49_248480 | organism=Toxoplasma_gondii_ME49 | gene_product=ribosomal protein RPS9 | transcript_product=ribosomal protein RPS9 | location=TGME49_chrXII:3884353-3886214(+) | protein_length=188 | sequence_SO=chromosome | SO=protein_coding_gene | is_pseudo=false	TGME49_248480-t26_1-p1	22 kDa	7	8	7	5	6	5
357	| transcript=TGME49_270380-t26_1 | gene=TGME49_270380 | organism=Toxoplasma_gondii_ME49 | gene_product=ribosomal protein RPS13 | transcript_product=ribosomal protein RPS13 | location=TGME49_chrVIII:5240842-5243101(-) | protein_length=151 | sequence_SO=chromosome | SO=protein_coding_gene | is_pseudo=false	TGME49_270380-t26_1-p1	17 kDa	5	5	5	4	5	6
358	Polypeptide N-acetylgalactosaminyltransferase 2 OS=Homo sapiens OX=9606 GN=GALNT2 PE=1 SV=1	GALT2_HUMAN	65 kDa	6	7	7	9	9	8
360	| transcript=TGME49_297430-t26_1 | gene=TGME49_297430 | organism=Toxoplasma_gondii_ME49 | gene_product=hypothetical protein | transcript_product=hypothetical protein | location=TGME49_chrII:1773838-1776707(+) | protein_length=248 | sequence_SO=chromosome | SO=protein_coding_gene | is_pseudo=false	TGME49_297430-t26_1-p1	25 kDa	5	7	6	4	5	5
359	| transcript=TGME49_289690-t26_1 | gene=TGME49_289690 | organism=Toxoplasma_gondii_ME49 | gene_product=glyceraldehyde-3-phosphate dehydrogenase GAPDH1 | transcript_product=glyceraldehyde-3-phosphate dehydrogenase GAPDH1 | location=TGME49_chrIX:3381039-3383102(-) | protein_length=489 | sequence_SO=chromosome | SO=protein_coding_gene | is_pseudo=false	TGME49_289690-t26_1-p1	53 kDa	2	13	9	1	9	8
123.3	Keratin, type II cuticular Hb5 OS=Homo sapiens OX=9606 GN=KRT85 PE=1 SV=1	KRT85_HUMAN (+1)	56 kDa	0	0	0	0	0	23
123.4	Keratin, type II cuticular Hb3 OS=Homo sapiens OX=9606 GN=KRT83 PE=1 SV=2	KRT83_HUMAN	54 kDa	0	0	0	0	0	22
361	Dolichyl-diphosphooligosaccharide--protein glycosyltransferase 48 kDa subunit OS=Homo sapiens OX=9606 GN=DDOST PE=1 SV=1	A0A0C4DGS1_HUMAN (+1)	49 kDa	7	8	4	8	10	10
272.1	Poly(rC)-binding protein 1 OS=Homo sapiens OX=9606 GN=PCBP1 PE=1 SV=2	PCBP1_HUMAN	37 kDa	7	9	8	9	7	6
362	X-ray repair cross-complementing protein 6 OS=Homo sapiens OX=9606 GN=XRCC6 PE=1 SV=2	XRCC6_HUMAN	70 kDa	9	7	7	9	11	10
363	ELAV-like protein 1 OS=Homo sapiens OX=9606 GN=ELAVL1 PE=1 SV=2	ELAV1_HUMAN	36 kDa	4	8	9	4	5	5
364	Heat shock protein beta-1 OS=Homo sapiens OX=9606 GN=HSPB1 PE=1 SV=2	HSPB1_HUMAN	23 kDa	6	7	5	6	8	7
365.1	RNA-binding protein 14 OS=Homo sapiens OX=9606 GN=RBM14 PE=1 SV=2	RBM14_HUMAN	69 kDa	6	12	13	5	8	7
277.1	Histone deacetylase 2 OS=Homo sapiens OX=9606 GN=HDAC2 PE=1 SV=2	HDAC2_HUMAN	55 kDa	6	7	4	8	11	9
367	| transcript=TGME49_313430-t26_1 | gene=TGME49_313430 | organism=Toxoplasma_gondii_ME49 | gene_product=hypothetical protein | transcript_product=hypothetical protein | location=TGME49_chrXI:3371880-3393994(+) | protein_length=5638 | sequence_SO=chromosome | SO=protein_coding_gene | is_pseudo=false	TGME49_313430-t26_1-p1	594 kDa	10	26	19	2	0	1
368	Actin-related protein 2/3 complex subunit 5 OS=Homo sapiens OX=9606 GN=ARPC5 PE=1 SV=3	ARPC5_HUMAN	16 kDa	5	6	8	5	7	6
369.1	Coronin-1C OS=Homo sapiens OX=9606 GN=CORO1C PE=1 SV=1	COR1C_HUMAN	53 kDa	9	8	10	10	5	6
370	| transcript=TGME49_225080-t26_1 | gene=TGME49_225080 | organism=Toxoplasma_gondii_ME49 | gene_product=ribosomal protein RPS18 | transcript_product=ribosomal protein RPS18 | location=TGME49_chrX:2540172-2541420(+) | protein_length=156 | sequence_SO=chromosome | SO=protein_coding_gene | is_pseudo=false	TGME49_225080-t26_1-p1	18 kDa	9	5	8	5	5	6
371	| transcript=TGME49_309570-t26_1 | gene=TGME49_309570 | organism=Toxoplasma_gondii_ME49 | gene_product=DEAD/DEAH box helicase domain-containing protein | transcript_product=DEAD/DEAH box helicase domain-containing protein | location=TGME49_chrXI:730667-733189(-) | protein_length=840 | sequence_SO=chromosome | SO=protein_coding_gene | is_pseudo=false	TGME49_309570-t26_1-p1	92 kDa	5	11	9	3	9	9
372	| transcript=TGME49_313380-t26_1 | gene=TGME49_313380 | organism=Toxoplasma_gondii_ME49 | gene_product=hypothetical protein | transcript_product=hypothetical protein | location=TGME49_chrXI:3329669-3331400(+) | protein_length=274 | sequence_SO=chromosome | SO=protein_coding_gene | is_pseudo=false	TGME49_313380-t26_1-p1	32 kDa	7	8	5	6	11	9
290.2	60S ribosomal protein L23a (Fragment) OS=Homo sapiens OX=9606 GN=RPL23A PE=1 SV=1	K7EJV9_HUMAN	19 kDa	9	7	9	9	6	6
315.2	SWI/SNF-related matrix-associated actin-dependent regulator of chromatin subfamily B member 1 OS=Homo sapiens OX=9606 GN=SMARCB1 PE=1 SV=1	G5E975_HUMAN	45 kDa	3	5	2	6	11	11
373	Myosin light chain 3 OS=Homo sapiens OX=9606 GN=MYL3 PE=1 SV=3	MYL3_HUMAN	22 kDa	3	0	0	2	0	0
142.2	ATP synthase subunit beta, mitochondrial (Fragment) OS=Homo sapiens OX=9606 GN=ATP5F1B PE=1 SV=1	F8W079_HUMAN	30 kDa	0	0	0	0	0	0
374.1	Actin-related protein 2/3 complex subunit 4 OS=Homo sapiens OX=9606 GN=ARPC4 PE=1 SV=3	ARPC4_HUMAN	20 kDa	8	6	8	8	8	7
375	Coatomer subunit alpha OS=Homo sapiens OX=9606 GN=COPA PE=1 SV=2	COPA_HUMAN	138 kDa	10	10	8	11	4	5
376.1	DENN domain-containing protein 2B OS=Homo sapiens OX=9606 GN=DENND2B PE=1 SV=3	DEN2B_HUMAN	126 kDa	15	6	6	14	4	3
377	| transcript=TGME49_216860-t26_1 | gene=TGME49_216860 | organism=Toxoplasma_gondii_ME49 | gene_product=DEAD (Asp-Glu-Ala-Asp) box polypeptide DDX39 | transcript_product=DEAD (Asp-Glu-Ala-Asp) box polypeptide DDX39 | location=TGME49_chrXI:5844665-5848755(+) | protein_length=434 | sequence_SO=chromosome | SO=protein_coding_gene | is_pseudo=false	TGME49_216860-t26_1-p1	49 kDa	5	9	8	5	11	8
378	| transcript=TGME49_258970-t26_1 | gene=TGME49_258970 | organism=Toxoplasma_gondii_ME49 | gene_product=hypothetical protein | transcript_product=hypothetical protein | location=TGME49_chrVIIb:3057863-3076202(-) | protein_length=3039 | sequence_SO=chromosome | SO=protein_coding_gene | is_pseudo=false	TGME49_258970-t26_1-p1	327 kDa	10	24	14	4	1	1
379.1	BAG family molecular chaperone regulator 2 OS=Homo sapiens OX=9606 GN=BAG2 PE=1 SV=1	BAG2_HUMAN	24 kDa	7	7	6	4	6	7
381.1	Integrin beta-1 OS=Homo sapiens OX=9606 GN=ITGB1 PE=1 SV=2	ITB1_HUMAN	88 kDa	10	9	7	9	8	12
382	60S ribosomal protein L19 OS=Homo sapiens OX=9606 GN=RPL19 PE=1 SV=1	RL19_HUMAN	23 kDa	5	7	8	4	4	4
383	Serine/arginine repetitive matrix protein 2 OS=Homo sapiens OX=9606 GN=SRRM2 PE=1 SV=2	SRRM2_HUMAN	300 kDa	11	4	4	16	6	3
380	Uveal autoantigen with coiled-coil domains and ankyrin repeats OS=Homo sapiens OX=9606 GN=UACA PE=1 SV=1	H0YNH8_HUMAN (+1)	161 kDa	12	7	9	12	5	1
290.3	60S ribosomal protein L23a OS=Homo sapiens OX=9606 GN=RPL23A PE=1 SV=1	A8MUS3_HUMAN	22 kDa	9	6	9	8	6	6
290.4	60S ribosomal protein L23a (Fragment) OS=Homo sapiens OX=9606 GN=RPL23A PE=1 SV=1	H7BY10_HUMAN	18 kDa	9	0	0	8	0	0
384	Transducin beta-like protein 2 OS=Homo sapiens OX=9606 GN=TBL2 PE=1 SV=1	E9PF19_HUMAN (+1)	46 kDa	9	12	9	4	4	4
386	| transcript=TGME49_218820-t26_1 | gene=TGME49_218820 | organism=Toxoplasma_gondii_ME49 | gene_product=alba 2 | transcript_product=alba 2 | location=TGME49_chrXII:1278904-1280705(+) | protein_length=148 | sequence_SO=chromosome | SO=protein_coding_gene | is_pseudo=false	TGME49_218820-t26_1-p1	15 kDa	7	7	4	5	6	6
387	Transcription intermediary factor 1-beta OS=Homo sapiens OX=9606 GN=TRIM28 PE=1 SV=5	TIF1B_HUMAN	89 kDa	10	14	6	9	12	8
262.1	ADP/ATP translocase 3 OS=Homo sapiens OX=9606 GN=SLC25A6 PE=1 SV=4	ADT3_HUMAN	33 kDa	8	7	9	7	8	8
388.1	PTB domain-containing engulfment adapter protein 1 OS=Homo sapiens OX=9606 GN=GULP1 PE=1 SV=1	GULP1_HUMAN	34 kDa	13	13	13	12	0	2
205.1	Keratin, type I cytoskeletal 10 OS=Homo sapiens OX=9606 GN=KRT10 PE=1 SV=6	K1C10_HUMAN	59 kDa	0	3	18	7	8	7
83.4	Polyadenylate-binding protein (Fragment) OS=Homo sapiens OX=9606 GN=PABPC4 PE=1 SV=1	H0Y5F5_HUMAN	60 kDa	7	8	9	5	6	5
389	Leucine zipper protein 1 OS=Homo sapiens OX=9606 GN=LUZP1 PE=1 SV=2	LUZP1_HUMAN	120 kDa	13	11	10	9	5	2
391	60S ribosomal protein L14 OS=Homo sapiens OX=9606 GN=RPL14 PE=1 SV=4	RL14_HUMAN	23 kDa	5	7	7	4	5	5
291.1	Ubiquitin-40S ribosomal protein S27a OS=Homo sapiens OX=9606 GN=RPS27A PE=1 SV=2	RS27A_HUMAN (+1)	18 kDa	6	7	7	5	6	6
392.1	| transcript=TGME49_300190-t26_1 | gene=TGME49_300190 | organism=Toxoplasma_gondii_ME49 | gene_product=ribosomal protein RPL37A | transcript_product=ribosomal protein RPL37A | location=TGME49_chrXII:164207-166479(+) | protein_length=96 | sequence_SO=chromosome | SO=protein_coding_gene | is_pseudo=false	TGME49_300190-t26_1-p1	10 kDa	3	3	4	3	3	3
334.2	rRNA 2'-O-methyltransferase fibrillarin (Fragment) OS=Homo sapiens OX=9606 GN=FBL PE=1 SV=1	M0R2Q4_HUMAN	29 kDa	9	6	8	8	6	6
385.1	Smoothelin OS=Homo sapiens OX=9606 GN=SMTN PE=1 SV=7	SMTN_HUMAN	99 kDa	8	14	14	8	7	4
393	| transcript=TGME49_313010-t26_1 | gene=TGME49_313010 | organism=Toxoplasma_gondii_ME49 | gene_product=DEAD (Asp-Glu-Ala-Asp) box polypeptide DDX6 | transcript_product=DEAD (Asp-Glu-Ala-Asp) box polypeptide DDX6 | location=TGME49_chrXI:3032437-3035828(-) | protein_length=475 | sequence_SO=chromosome | SO=protein_coding_gene | is_pseudo=false	TGME49_313010-t26_1-p1	53 kDa	5	8	7	6	7	8
236.2	| transcript=TGME49_295125-t26_1 | gene=TGME49_295125 | organism=Toxoplasma_gondii_ME49 | gene_product=rhoptry protein ROP4 | transcript_product=rhoptry protein ROP4 | location=TGME49_chrIa:1413184-1414491(-) | protein_length=382 | sequence_SO=chromosome | SO=protein_coding_gene | is_pseudo=false	TGME49_295125-t26_1-p1	42 kDa	5	8	7	5	8	7
351.1	Phosphatidylinositol-binding clathrin assembly protein OS=Homo sapiens OX=9606 GN=PICALM PE=1 SV=2	PICAL_HUMAN	71 kDa	11	14	8	7	0	0
394	| transcript=TGME49_320490-t26_1 | gene=TGME49_320490 | organism=Toxoplasma_gondii_ME49 | gene_product=N-acyl-phosphatidylethanolamine-hydrolyzing phospholipase D family protein | transcript_product=N-acyl-phosphatidylethanolamine-hydrolyzing phospholipase D family protein | location=TGME49_chrIV:307191-311009(-) | protein_length=1134 | sequence_SO=chromosome | SO=protein_coding_gene | is_pseudo=…	TGME49_320490-t26_1-p1	126 kDa	0	0	0	0	20	20
15.3	Clathrin heavy chain 1 (Fragment) OS=Homo sapiens OX=9606 GN=CLTC PE=1 SV=1	J3KRF5_HUMAN	16 kDa	0	0	0	0	0	0
396	| transcript=TGME49_256770-t26_1 | gene=TGME49_256770 | organism=Toxoplasma_gondii_ME49 | gene_product=eukaryotic translation initiation factor 4A, isoform 3, putative | transcript_product=eukaryotic translation initiation factor 4A, isoform 3, putative | location=TGME49_chrVIIb:4476055-4479046(+) | protein_length=395 | sequence_SO=chromosome | SO=protein_coding_gene | is_pseudo=false	TGME49_256770-t26_1-p1	45 kDa	4	10	9	5	9	8
397	| transcript=TGME49_262690-t26_1 | gene=TGME49_262690 | organism=Toxoplasma_gondii_ME49 | gene_product=ribosomal protein RPL27 | transcript_product=ribosomal protein RPL27 | location=TGME49_chrVIIb:1080134-1081836(+) | protein_length=146 | sequence_SO=chromosome | SO=protein_coding_gene | is_pseudo=false	TGME49_262690-t26_1-p1	17 kDa	5	7	7	4	6	5
398	| transcript=TGME49_310490-t26_1 | gene=TGME49_310490 | organism=Toxoplasma_gondii_ME49 | gene_product=ribosomal protein RPL27A | transcript_product=ribosomal protein RPL27A | location=TGME49_chrXI:1382334-1383113(-) | protein_length=147 | sequence_SO=chromosome | SO=protein_coding_gene | is_pseudo=false	TGME49_310490-t26_1-p1	16 kDa	4	7	7	5	6	4
246.2	Heterogeneous nuclear ribonucleoprotein D0 (Fragment) OS=Homo sapiens OX=9606 GN=HNRNPD PE=1 SV=8	D6RF44_HUMAN	13 kDa	9	7	3	8	5	5
399.1	Sarcoplasmic/endoplasmic reticulum calcium ATPase 2 OS=Homo sapiens OX=9606 GN=ATP2A2 PE=1 SV=1	AT2A2_HUMAN	115 kDa	13	12	7	6	3	5
400	CD44 antigen OS=Homo sapiens OX=9606 GN=CD44 PE=1 SV=3	CD44_HUMAN	82 kDa	7	8	7	7	8	8
401	60S ribosomal protein L21 OS=Homo sapiens OX=9606 GN=RPL21 PE=1 SV=2	RL21_HUMAN	19 kDa	5	5	5	3	4	3
402	60S ribosomal protein L27a OS=Homo sapiens OX=9606 GN=RPL27A PE=1 SV=2	RL27A_HUMAN	17 kDa	6	9	7	6	5	4
403	| transcript=TGME49_216000-t26_1 | gene=TGME49_216000 | organism=Toxoplasma_gondii_ME49 | gene_product=alveolin domain containing intermediate filament IMC3 | transcript_product=alveolin domain containing intermediate filament IMC3 | location=TGME49_chrXI:6475497-6477113(+) | protein_length=538 | sequence_SO=chromosome | SO=protein_coding_gene | is_pseudo=false	TGME49_216000-t26_1-p1	58 kDa	6	5	7	6	6	6
404	| transcript=TGME49_289530-t26_1 | gene=TGME49_289530 | organism=Toxoplasma_gondii_ME49 | gene_product=ribosomal protein RPL19 | transcript_product=ribosomal protein RPL19 | location=TGME49_chrIX:3287726-3290280(-) | protein_length=187 | sequence_SO=chromosome | SO=protein_coding_gene | is_pseudo=false	TGME49_289530-t26_1-p1	22 kDa	4	7	7	4	4	4
405	| transcript=TGME49_293170-t26_1 | gene=TGME49_293170 | organism=Toxoplasma_gondii_ME49 | gene_product=hypothetical protein | transcript_product=hypothetical protein | location=TGME49_chrIa:125828-135999(-) | protein_length=3263 | sequence_SO=chromosome | SO=protein_coding_gene | is_pseudo=false	TGME49_293170-t26_1-p1	360 kDa	0	0	0	0	21	27
406	40S ribosomal protein S7 OS=Homo sapiens OX=9606 GN=RPS7 PE=1 SV=1	RS7_HUMAN	22 kDa	8	7	5	5	3	3
407	| transcript=TGME49_215460-t26_1 | gene=TGME49_215460 | organism=Toxoplasma_gondii_ME49 | gene_product=ribosomal protein RPS24 | transcript_product=ribosomal protein RPS24 | location=TGME49_chrX:6972021-6973684(-) | protein_length=267 | sequence_SO=chromosome | SO=protein_coding_gene | is_pseudo=false	TGME49_215460-t26_1-p1	30 kDa	5	6	8	5	5	6
408	| transcript=TGME49_288720-t26_1 | gene=TGME49_288720 | organism=Toxoplasma_gondii_ME49 | gene_product=ribosomal protein RPL10 | transcript_product=ribosomal protein RPL10 | location=TGME49_chrIX:2708880-2711191(-) | protein_length=221 | sequence_SO=chromosome | SO=protein_coding_gene | is_pseudo=false	TGME49_288720-t26_1-p1	25 kDa	6	9	11	4	6	7
390.1	Transforming protein RhoA OS=Homo sapiens OX=9606 GN=RHOA PE=1 SV=1	RHOA_HUMAN	22 kDa	4	6	5	7	6	8
262.2	ADP/ATP translocase 2 OS=Homo sapiens OX=9606 GN=SLC25A5 PE=1 SV=7	ADT2_HUMAN	33 kDa	8	7	10	7	9	8
366.1	| transcript=TGME49_218260-t26_1 | gene=TGME49_218260 | organism=Toxoplasma_gondii_ME49 | gene_product=histone H3.3 | transcript_product=histone H3.3 | location=TGME49_chrXII:1637998-1638408(+) | protein_length=136 | sequence_SO=chromosome | SO=protein_coding_gene | is_pseudo=false	TGME49_218260-t26_1-p1 (+1)	15 kDa	4	3	2	3	4	3
409.1	Protein disulfide-isomerase OS=Homo sapiens OX=9606 GN=P4HB PE=1 SV=3	PDIA1_HUMAN	57 kDa	6	14	2	6	13	14
411	14-3-3 protein theta OS=Homo sapiens OX=9606 GN=YWHAQ PE=1 SV=1	1433T_HUMAN	28 kDa	7	10	11	11	8	9
412	60S ribosomal protein L11 OS=Homo sapiens OX=9606 GN=RPL11 PE=1 SV=2	Q5VVC8_HUMAN	19 kDa	4	5	5	4	4	4
395.1	Alpha-centractin OS=Homo sapiens OX=9606 GN=ACTR1A PE=1 SV=1	ACTZ_HUMAN	43 kDa	5	5	3	5	4	4
319.2	40S ribosomal protein S10 OS=Homo sapiens OX=9606 GN=RPS10 PE=3 SV=1	A0A2R8Y7H1_HUMAN	21 kDa	4	5	5	2	2	2
413	Calumenin OS=Homo sapiens OX=9606 GN=CALU PE=1 SV=2	CALU_HUMAN	37 kDa	6	6	5	4	9	9
414	Ribosomal L1 domain-containing protein 1 OS=Homo sapiens OX=9606 GN=RSL1D1 PE=1 SV=3	RL1D1_HUMAN	55 kDa	6	9	9	4	6	7
415	Splicing factor 3B subunit 1 OS=Homo sapiens OX=9606 GN=SF3B1 PE=1 SV=3	SF3B1_HUMAN	146 kDa	6	8	3	6	9	7
417	| transcript=TGME49_228470-t26_1 | gene=TGME49_228470 | organism=Toxoplasma_gondii_ME49 | gene_product=ribosomal protein RPL15 | transcript_product=ribosomal protein RPL15 | location=TGME49_chrX:295200-297430(+) | protein_length=205 | sequence_SO=chromosome | SO=protein_coding_gene | is_pseudo=false	TGME49_228470-t26_1-p1	24 kDa	4	4	3	3	4	3
416	Testis-expressed protein 10 OS=Homo sapiens OX=9606 GN=TEX10 PE=1 SV=2	TEX10_HUMAN	106 kDa	0	1	1	2	17	17
410.1	Keratin, type I cytoskeletal 9 OS=Homo sapiens OX=9606 GN=KRT9 PE=1 SV=3	K1C9_HUMAN (+1)	62 kDa	0	0	8	12	18	1
42.7	Transcription activator BRG1 (Fragment) OS=Homo sapiens OX=9606 GN=SMARCA4 PE=1 SV=1	A0A2R8YFK5_HUMAN	39 kDa	0	0	0	0	9	9
418	40S ribosomal protein SA (Fragment) OS=Homo sapiens OX=9606 GN=RPSA PE=1 SV=8	C9J9K3_HUMAN (+1)	29 kDa	8	7	7	6	4	6
419	THO complex subunit 4 OS=Homo sapiens OX=9606 GN=ALYREF PE=1 SV=1	E9PB61_HUMAN	28 kDa	5	6	5	6	6	5
420	Protein phosphatase Slingshot homolog 1 OS=Homo sapiens OX=9606 GN=SSH1 PE=1 SV=2	SSH1_HUMAN	116 kDa	9	6	7	9	9	10
421	| transcript=TGME49_220270-t26_1 | gene=TGME49_220270 | organism=Toxoplasma_gondii_ME49 | gene_product=alveolin domain containing intermediate filament IMC6 | transcript_product=alveolin domain containing intermediate filament IMC6 | location=TGME49_chrV:250740-252074(-) | protein_length=444 | sequence_SO=chromosome | SO=protein_coding_gene | is_pseudo=false	TGME49_220270-t26_1-p1	49 kDa	4	3	3	4	10	9
422	| transcript=TGME49_244320-t26_1 | gene=TGME49_244320 | organism=Toxoplasma_gondii_ME49 | gene_product=ribosomal protein RPL24 | transcript_product=ribosomal protein RPL24 | location=TGME49_chrVI:3188303-3191038(+) | protein_length=291 | sequence_SO=chromosome | SO=protein_coding_gene | is_pseudo=false	TGME49_244320-t26_1-p1	33 kDa	4	5	7	3	4	4
13.4	Spectrin beta chain, erythrocytic OS=Homo sapiens OX=9606 GN=SPTB PE=1 SV=5	SPTB1_HUMAN	246 kDa	4	5	6	5	7	7
85.2	Heterogeneous nuclear ribonucleoprotein M (Fragment) OS=Homo sapiens OX=9606 GN=HNRNPM PE=1 SV=1	M0R2I7_HUMAN	23 kDa	0	7	0	1	5	5
1.14	Myosin-7B OS=Homo sapiens OX=9606 GN=MYH7B PE=1 SV=1	A0A6E1W127_HUMAN (+1)	221 kDa	1	0	1	0	0	0
199.2	Polypyrimidine tract-binding protein 1 (Fragment) OS=Homo sapiens OX=9606 GN=PTBP1 PE=1 SV=1	K7EK45_HUMAN	27 kDa	0	0	0	0	0	0
423	Myb-binding protein 1A OS=Homo sapiens OX=9606 GN=MYBBP1A PE=1 SV=2	MBB1A_HUMAN	149 kDa	8	12	6	3	10	5
424	40S ribosomal protein S12 OS=Homo sapiens OX=9606 GN=RPS12 PE=1 SV=3	RS12_HUMAN	15 kDa	7	6	6	7	4	5
425	Splicing factor 3B subunit 2 OS=Homo sapiens OX=9606 GN=SF3B2 PE=1 SV=2	SF3B2_HUMAN	100 kDa	9	10	8	6	8	7
426	| transcript=TGME49_222220-t26_1 | gene=TGME49_222220 | organism=Toxoplasma_gondii_ME49 | gene_product=alveolin domain containing intermediate filament IMC7 | transcript_product=alveolin domain containing intermediate filament IMC7 | location=TGME49_chrII:966861-970350(+) | protein_length=429 | sequence_SO=chromosome | SO=protein_coding_gene | is_pseudo=false	TGME49_222220-t26_1-p1	47 kDa	6	6	5	5	7	9
428	| transcript=TGME49_212290-t26_1 | gene=TGME49_212290 | organism=Toxoplasma_gondii_ME49 | gene_product=ribosomal protein RPS19 | transcript_product=ribosomal protein RPS19 | location=TGME49_chrX:3940725-3942425(-) | protein_length=313 | sequence_SO=chromosome | SO=protein_coding_gene | is_pseudo=false	TGME49_212290-t26_1-p1	35 kDa	5	5	5	4	6	4
429	| transcript=TGME49_284560-t26_1 | gene=TGME49_284560 | organism=Toxoplasma_gondii_ME49 | gene_product=ribosomal protein RPL9 | transcript_product=ribosomal protein RPL9 | location=TGME49_chrV:2713061-2715476(+) | protein_length=190 | sequence_SO=chromosome | SO=protein_coding_gene | is_pseudo=false	TGME49_284560-t26_1-p1	21 kDa	5	7	5	5	7	4
430.1	Heterogeneous nuclear ribonucleoproteins A2/B1 OS=Homo sapiens OX=9606 GN=HNRNPA2B1 PE=4 SV=1	A0A7I2V4I6_HUMAN (+1)	34 kDa	9	8	4	2	7	5
223.2	RRM domain-containing protein (Fragment) OS=Homo sapiens OX=9606 PE=1 SV=1	M0QYT0_HUMAN	36 kDa	0	0	0	0	0	0
432	60S ribosomal protein L35 OS=Homo sapiens OX=9606 GN=RPL35 PE=1 SV=2	RL35_HUMAN	15 kDa	5	7	8	5	3	5
433	| transcript=TGME49_232940-t26_1 | gene=TGME49_232940 | organism=Toxoplasma_gondii_ME49 | gene_product=heat shock protein HSP20 | transcript_product=heat shock protein HSP20 | location=TGME49_chrVIII:2288961-2289768(-) | protein_length=185 | sequence_SO=chromosome | SO=protein_coding_gene | is_pseudo=false	TGME49_232940-t26_1-p1 (+1)	20 kDa	5	5	5	6	7	7
1.15	Unconventional myosin-Ia OS=Homo sapiens OX=9606 GN=MYO1A PE=1 SV=1	MYO1A_HUMAN	118 kDa	4	0	0	0	4	0
434.1	Aspartyl/asparaginyl beta-hydroxylase OS=Homo sapiens OX=9606 GN=ASPH PE=1 SV=3	ASPH_HUMAN	86 kDa	8	11	10	5	3	5
435	Caveolae-associated protein 3 OS=Homo sapiens OX=9606 GN=CAVIN3 PE=1 SV=3	CAVN3_HUMAN	28 kDa	6	6	6	8	8	9
431.1	Collagen alpha-1(V) chain OS=Homo sapiens OX=9606 GN=COL5A1 PE=1 SV=3	CO5A1_HUMAN	184 kDa	3	9	8	4	6	8
436	Heterogeneous nuclear ribonucleoprotein A/B OS=Homo sapiens OX=9606 GN=HNRNPAB PE=1 SV=1	D6R9P3_HUMAN (+2)	30 kDa	6	8	5	5	6	5
437	60S ribosomal protein L36 OS=Homo sapiens OX=9606 GN=RPL36 PE=1 SV=3	RL36_HUMAN	12 kDa	5	6	6	6	4	4
438	RNA-splicing ligase RtcB homolog OS=Homo sapiens OX=9606 GN=RTCB PE=1 SV=1	RTCB_HUMAN	55 kDa	7	10	8	6	6	5
439	| transcript=TGME49_203630-t26_1 | gene=TGME49_203630 | organism=Toxoplasma_gondii_ME49 | gene_product=ribosomal protein RPL44 | transcript_product=ribosomal protein RPL44 | location=TGME49_chrVIIa:2392791-2393820(-) | protein_length=105 | sequence_SO=chromosome | SO=protein_coding_gene | is_pseudo=false	TGME49_203630-t26_1-p1	12 kDa	4	4	7	3	5	5
441	| transcript=TGME49_318525-t26_1 | gene=TGME49_318525 | organism=Toxoplasma_gondii_ME49 | gene_product=hypothetical protein | transcript_product=hypothetical protein | location=TGME49_chrIV:1250242-1260400(-) | protein_length=1796 | sequence_SO=chromosome | SO=protein_coding_gene | is_pseudo=false	TGME49_318525-t26_1-p1	189 kDa	7	6	6	4	13	11
440	| transcript=TGME49_225125-t26_1 | gene=TGME49_225125 | organism=Toxoplasma_gondii_ME49 | gene_product=pre-rRNA processing protein | transcript_product=pre-rRNA processing protein | location=TGME49_chrX:2469050-2483704(+) | protein_length=2865 | sequence_SO=chromosome | SO=protein_coding_gene | is_pseudo=false	TGME49_225125-t26_1-p1	310 kDa	6	14	5	2	9	5
443	40S ribosomal protein S23 OS=Homo sapiens OX=9606 GN=RPS23 PE=1 SV=3	RS23_HUMAN	16 kDa	4	5	7	5	5	6
444	| transcript=TGME49_205340-t26_1 | gene=TGME49_205340 | organism=Toxoplasma_gondii_ME49 | gene_product=ribosomal protein RPS12 | transcript_product=ribosomal protein RPS12 | location=TGME49_chrVIIa:1467654-1468859(+) | protein_length=142 | sequence_SO=chromosome | SO=protein_coding_gene | is_pseudo=false	TGME49_205340-t26_1-p1	15 kDa	4	9	6	5	4	5
445	| transcript=TGME49_236970-t26_1 | gene=TGME49_236970 | organism=Toxoplasma_gondii_ME49 | gene_product=SWI2/SNF2-containing PHD finger protein | transcript_product=SWI2/SNF2-containing PHD finger protein | location=TGME49_chrX:5615831-5626358(+) | protein_length=2556 | sequence_SO=chromosome | SO=protein_coding_gene | is_pseudo=false	TGME49_236970-t26_1-p1	278 kDa	5	12	11	3	11	6
446	| transcript=TGME49_310750-t26_1 | gene=TGME49_310750 | organism=Toxoplasma_gondii_ME49 | gene_product=emp24/gp25L/p24 family protein | transcript_product=emp24/gp25L/p24 family protein | location=TGME49_chrXI:1569488-1573498(+) | protein_length=601 | sequence_SO=chromosome | SO=protein_coding_gene | is_pseudo=false	TGME49_310750-t26_1-p1	65 kDa	5	8	7	5	9	9
447	Vesicle-associated membrane protein-associated protein A OS=Homo sapiens OX=9606 GN=VAPA PE=1 SV=3	VAPA_HUMAN	28 kDa	6	5	4	6	7	8
442.1	Microtubule-associated protein OS=Homo sapiens OX=9606 GN=MAP4 PE=1 SV=1	E7EVA0_HUMAN	245 kDa	10	9	10	5	3	3
449	Inhibitor of nuclear factor kappa-B kinase-interacting protein OS=Homo sapiens OX=9606 GN=IKBIP PE=1 SV=1	IKIP_HUMAN	39 kDa	10	8	9	8	6	8
450	Vesicle-trafficking protein SEC22b OS=Homo sapiens OX=9606 GN=SEC22B PE=1 SV=4	SC22B_HUMAN	25 kDa	7	6	8	7	5	6
451	| transcript=TGME49_205470-t26_1 | gene=TGME49_205470 | organism=Toxoplasma_gondii_ME49 | gene_product=translation elongation factor 2 family protein, putative | transcript_product=translation elongation factor 2 family protein, putative | location=TGME49_chrVIIa:1385098-1389126(+) | protein_length=952 | sequence_SO=chromosome | SO=protein_coding_gene | is_pseudo=false	TGME49_205470-t26_1-p1	107 kDa	6	11	5	3	6	6
452	| transcript=TGME49_223390-t26_1 | gene=TGME49_223390 | organism=Toxoplasma_gondii_ME49 | gene_product=activating signal cointegrator 1 complex subunit 3 family 1 ASCC3L1, putative | transcript_product=activating signal cointegrator 1 complex subunit 3 family 1 ASCC3L1, putative | location=TGME49_chrX:3866423-3883318(+) | protein_length=2207 | sequence_SO=chromosome | SO=protein_coding_gene | is_…	TGME49_223390-t26_1-p1	248 kDa	8	11	9	3	7	8
453	| transcript=TGME49_236210-t26_1 | gene=TGME49_236210 | organism=Toxoplasma_gondii_ME49 | gene_product=peptidase M16 family potein, putative | transcript_product=peptidase M16 family potein, putative | location=TGME49_chrX:5327303-5332929(+) | protein_length=509 | sequence_SO=chromosome | SO=protein_coding_gene | is_pseudo=false	TGME49_236210-t26_1-p1	57 kDa	4	9	5	3	8	10
454	| transcript=TGME49_312090-t26_1 | gene=TGME49_312090 | organism=Toxoplasma_gondii_ME49 | gene_product=ribosomal protein RPL23 | transcript_product=ribosomal protein RPL23 | location=TGME49_chrXI:2419184-2421277(-) | protein_length=139 | sequence_SO=chromosome | SO=protein_coding_gene | is_pseudo=false	TGME49_312090-t26_1-p1	15 kDa	9	6	7	8	6	6
51.3	Tight junction protein 1 (Zona occludens 1), isoform CRA_d OS=Homo sapiens OX=9606 GN=TJP1 PE=1 SV=1	H0YKB1_HUMAN	42 kDa	0	0	0	0	0	0
455.1	Actin-related protein 2/3 complex subunit 3 OS=Homo sapiens OX=9606 GN=ARPC3 PE=1 SV=3	ARPC3_HUMAN	21 kDa	4	4	6	5	4	4
456	Cofilin-1 OS=Homo sapiens OX=9606 GN=CFL1 PE=1 SV=3	COF1_HUMAN (+1)	19 kDa	3	6	3	5	4	6
448.1	Synaptic functional regulator FMR1 OS=Homo sapiens OX=9606 GN=FMR1 PE=1 SV=1	FMR1_HUMAN	71 kDa	6	6	5	7	7	8
427.1	Ras-related protein Rap-1b OS=Homo sapiens OX=9606 GN=RAP1B PE=1 SV=1	RAP1B_HUMAN	21 kDa	8	6	4	8	7	9
458	Signal-induced proliferation-associated protein 1 OS=Homo sapiens OX=9606 GN=SIPA1 PE=1 SV=1	SIPA1_HUMAN	112 kDa	9	7	4	14	4	3
459	| transcript=TGME49_232230-t26_1 | gene=TGME49_232230 | organism=Toxoplasma_gondii_ME49 | gene_product=ribosomal protein RPL30 | transcript_product=ribosomal protein RPL30 | location=TGME49_chrVIII:1964537-1966362(-) | protein_length=108 | sequence_SO=chromosome | SO=protein_coding_gene | is_pseudo=false	TGME49_232230-t26_1-p1	12 kDa	4	4	4	3	4	5
460	| transcript=TGME49_268200-t26_1 | gene=TGME49_268200 | organism=Toxoplasma_gondii_ME49 | gene_product=RNA recognition motif-containing protein | transcript_product=RNA recognition motif-containing protein | location=TGME49_chrVIII:6650217-6653313(+) | protein_length=648 | sequence_SO=chromosome | SO=protein_coding_gene | is_pseudo=false	TGME49_268200-t26_1-p1	66 kDa	5	6	5	4	6	6
205.2	Keratin, type I cytoskeletal 19 OS=Homo sapiens OX=9606 GN=KRT19 PE=1 SV=4	K1C19_HUMAN	44 kDa	1	7	5	2	8	7
74.2	sp|K22E_HUMAN|	sp|K22E_HUMAN|	66 kDa	0	0	19	10	5	1
461.1	Bcl-2-associated transcription factor 1 OS=Homo sapiens OX=9606 GN=BCLAF1 PE=1 SV=2	BCLF1_HUMAN	106 kDa	2	6	7	7	7	7
462.1	Calnexin OS=Homo sapiens OX=9606 GN=CANX PE=1 SV=2	CALX_HUMAN	68 kDa	3	10	7	4	9	9
463	EF-hand domain-containing protein D2 OS=Homo sapiens OX=9606 GN=EFHD2 PE=1 SV=1	EFHD2_HUMAN	27 kDa	6	5	6	9	7	6
465	Intercellular adhesion molecule 1 OS=Homo sapiens OX=9606 GN=ICAM1 PE=1 SV=2	ICAM1_HUMAN	58 kDa	7	9	5	8	8	8
466	60S ribosomal protein L24 OS=Homo sapiens OX=9606 GN=RPL24 PE=1 SV=1	RL24_HUMAN	18 kDa	5	7	9	5	5	6
467.1	60S ribosomal protein L37a OS=Homo sapiens OX=9606 GN=RPL37A PE=1 SV=2	RL37A_HUMAN	10 kDa	4	3	4	3	4	3
468	| transcript=TGME49_239760-t26_1 | gene=TGME49_239760 | organism=Toxoplasma_gondii_ME49 | gene_product=ribosomal protein RPL22 | transcript_product=ribosomal protein RPL22 | location=TGME49_chrVI:901428-903242(-) | protein_length=133 | sequence_SO=chromosome | SO=protein_coding_gene | is_pseudo=false	TGME49_239760-t26_1-p1	15 kDa	3	3	4	4	2	2
471	| transcript=TGME49_309810-t26_1 | gene=TGME49_309810 | organism=Toxoplasma_gondii_ME49 | gene_product=ribosomal protein RPP2 | transcript_product=ribosomal protein RPP2 | location=TGME49_chrXI:829040-829867(-) | protein_length=113 | sequence_SO=chromosome | SO=protein_coding_gene | is_pseudo=false	TGME49_309810-t26_1-p1	12 kDa	5	5	4	5	4	4
472	| transcript=TGME49_309820-t26_1 | gene=TGME49_309820 | organism=Toxoplasma_gondii_ME49 | gene_product=ribosomal protein RPL11 | transcript_product=ribosomal protein RPL11 | location=TGME49_chrXI:830503-832124(+) | protein_length=175 | sequence_SO=chromosome | SO=protein_coding_gene | is_pseudo=false	TGME49_309820-t26_1-p1	20 kDa	3	8	8	4	4	4
474.1	40S ribosomal protein S15 OS=Homo sapiens OX=9606 GN=RPS15 PE=1 SV=2	K7EM56_HUMAN	13 kDa	4	4	5	2	2	2
470	| transcript=TGME49_276890-t26_1 | gene=TGME49_276890 | organism=Toxoplasma_gondii_ME49 | gene_product=hypothetical protein | transcript_product=hypothetical protein | location=TGME49_chrXII:6874134-6881849(-) | protein_length=1174 | sequence_SO=chromosome | SO=protein_coding_gene | is_pseudo=false	TGME49_276890-t26_1-p1	130 kDa	6	16	8	2	0	0
469	| transcript=TGME49_251540-t26_1 | gene=TGME49_251540 | organism=Toxoplasma_gondii_ME49 | gene_product=dense granule protein GRA9 | transcript_product=dense granule protein GRA9 | location=TGME49_chrXII:5450509-5452072(+) | protein_length=318 | sequence_SO=chromosome | SO=protein_coding_gene | is_pseudo=false	TGME49_251540-t26_1-p1	35 kDa	8	11	9	0	3	3
74.3	Keratin, type II cytoskeletal 2 epidermal OS=Homo sapiens OX=9606 GN=KRT2 PE=1 SV=2	K22E_HUMAN	65 kDa	0	0	18	11	5	1
291.2	40S ribosomal protein S27a OS=Homo sapiens OX=9606 GN=RPS27AP5 PE=3 SV=1	A0A2R8Y422_HUMAN	18 kDa	0	0	0	0	0	0
477	| transcript=TGME49_227280-t26_1 | gene=TGME49_227280 | organism=Toxoplasma_gondii_ME49 | gene_product=dense granule protein GRA3 | transcript_product=dense granule protein GRA3 | location=TGME49_chrX:1049243-1049905(-) | protein_length=220 | sequence_SO=chromosome | SO=protein_coding_gene | is_pseudo=false	TGME49_227280-t26_1-p1	24 kDa	5	6	8	4	5	4
479	| transcript=TGME49_290160-t26_1 | gene=TGME49_290160 | organism=Toxoplasma_gondii_ME49 | gene_product=sortilin, putative | transcript_product=sortilin, putative | location=TGME49_chrIX:3602604-3612365(-) | protein_length=1033 | sequence_SO=chromosome | SO=protein_coding_gene | is_pseudo=false	TGME49_290160-t26_1-p1	114 kDa	6	10	8	4	10	9
476	Nuclear receptor coactivator 6 OS=Homo sapiens OX=9606 GN=NCOA6 PE=1 SV=3	NCOA6_HUMAN	219 kDa	2	2	2	3	14	10
478	| transcript=TGME49_275810-t26_1 | gene=TGME49_275810 | organism=Toxoplasma_gondii_ME49 | gene_product=ribosomal protein RPS10 | transcript_product=ribosomal protein RPS10 | location=TGME49_chrIII:214494-216733(+) | protein_length=152 | sequence_SO=chromosome | SO=protein_coding_gene | is_pseudo=false	TGME49_275810-t26_1-p1	17 kDa	3	3	5	2	3	4
473.1	Tropomodulin-2 OS=Homo sapiens OX=9606 GN=TMOD2 PE=1 SV=1	TMOD2_HUMAN	40 kDa	4	3	4	3	4	3
262.3	ADP/ATP translocase 1 OS=Homo sapiens OX=9606 GN=SLC25A4 PE=1 SV=4	ADT1_HUMAN	33 kDa	6	5	5	5	7	6
390.2	Rho-related GTP-binding protein RhoC (Fragment) OS=Homo sapiens OX=9606 GN=RHOC PE=1 SV=8	Q5JR08_HUMAN (+1)	22 kDa	4	5	4	5	6	7
474.2	40S ribosomal protein S15 OS=Homo sapiens OX=9606 GN=RPS15 PE=1 SV=1	K7ELC2_HUMAN	18 kDa	4	4	5	2	2	2
474.3	40S ribosomal protein S15 OS=Homo sapiens OX=9606 GN=RPS15 PE=1 SV=1	A0A0B4J2B4_HUMAN	14 kDa	4	4	5	2	2	2
482	Elongation factor 1-gamma OS=Homo sapiens OX=9606 GN=EEF1G PE=1 SV=3	EF1G_HUMAN	50 kDa	4	7	4	5	7	5
483	| transcript=TGME49_213350-t26_1 | gene=TGME49_213350 | organism=Toxoplasma_gondii_ME49 | gene_product=ribosomal protein RPS15 | transcript_product=ribosomal protein RPS15 | location=TGME49_chrV:949899-951338(-) | protein_length=150 | sequence_SO=chromosome | SO=protein_coding_gene | is_pseudo=false	TGME49_213350-t26_1-p1	17 kDa	5	3	4	2	4	4
484	| transcript=TGME49_227810-t26_1 | gene=TGME49_227810 | organism=Toxoplasma_gondii_ME49 | gene_product=rhoptry kinase family protein ROP11 (incomplete catalytic triad) | transcript_product=rhoptry kinase family protein ROP11 (incomplete catalytic triad) | location=TGME49_chrX:805942-807519(+) | protein_length=525 | sequence_SO=chromosome | SO=protein_coding_gene | is_pseudo=false	TGME49_227810-t26_1-p1	58 kDa	5	5	8	5	7	6
485	| transcript=TGME49_238250-t26_1 | gene=TGME49_238250 | organism=Toxoplasma_gondii_ME49 | gene_product=ribosomal protein RPL36 | transcript_product=ribosomal protein RPL36 | location=TGME49_chrVI:155358-156516(+) | protein_length=101 | sequence_SO=chromosome | SO=protein_coding_gene | is_pseudo=false	TGME49_238250-t26_1-p1	11 kDa	4	5	6	4	4	4
486	| transcript=TGME49_251870-t26_1 | gene=TGME49_251870 | organism=Toxoplasma_gondii_ME49 | gene_product=histone H2Bb | transcript_product=histone H2Bb | location=TGME49_chrXII:5634774-5635121(+) | protein_length=115 | sequence_SO=chromosome | SO=protein_coding_gene | is_pseudo=false	TGME49_251870-t26_1-p1 (+1)	13 kDa	4	4	4	5	6	5
481	Clathrin light chain B OS=Homo sapiens OX=9606 GN=CLTB PE=1 SV=1	CLCB_HUMAN	25 kDa	9	7	6	5	1	2
480.1	Sodium/hydrogen exchanger 1 OS=Homo sapiens OX=9606 GN=SLC9A1 PE=1 SV=2	SL9A1_HUMAN	91 kDa	2	0	1	6	11	14
487	| transcript=TGME49_305270-t26_1 | gene=TGME49_305270 | organism=Toxoplasma_gondii_ME49 | gene_product=hypothetical protein | transcript_product=hypothetical protein | location=TGME49_chrIX:5326221-5330716(+) | protein_length=738 | sequence_SO=chromosome | SO=protein_coding_gene | is_pseudo=false	TGME49_305270-t26_1-p1	82 kDa	0	1	1	1	13	16
161.2	40S ribosomal protein S3 (Fragment) OS=Homo sapiens OX=9606 GN=RPS3 PE=1 SV=1	H0YF32_HUMAN	14 kDa	0	0	0	0	0	0
490	| transcript=TGME49_266070-t26_1 | gene=TGME49_266070 | organism=Toxoplasma_gondii_ME49 | gene_product=ribosomal protein RPL31 | transcript_product=ribosomal protein RPL31 | location=TGME49_chrIX:1319959-1321330(+) | protein_length=120 | sequence_SO=chromosome | SO=protein_coding_gene | is_pseudo=false	TGME49_266070-t26_1-p1	14 kDa	5	6	5	4	4	3
492	X-ray repair cross-complementing protein 5 OS=Homo sapiens OX=9606 GN=XRCC5 PE=1 SV=3	XRCC5_HUMAN	83 kDa	9	3	2	8	4	4
489	Collagen alpha-1(III) chain OS=Homo sapiens OX=9606 GN=COL3A1 PE=1 SV=4	CO3A1_HUMAN	139 kDa	9	5	3	11	6	5
342.1	ADP-ribosylation factor 4 OS=Homo sapiens OX=9606 GN=ARF4 PE=1 SV=3	ARF4_HUMAN	21 kDa	6	6	3	6	7	7
491	| transcript=TGME49_320210-t26_1 | gene=TGME49_320210 | organism=Toxoplasma_gondii_ME49 | gene_product=WD domain, G-beta repeat domain containing protein | transcript_product=WD domain, G-beta repeat domain containing protein | location=TGME49_chrIV:433341-437351(+) | protein_length=515 | sequence_SO=chromosome | SO=protein_coding_gene | is_pseudo=false	TGME49_320210-t26_1-p1	56 kDa	3	10	6	2	8	9
494	60 kDa heat shock protein, mitochondrial OS=Homo sapiens OX=9606 GN=HSPD1 PE=4 SV=1	A0A7I2V599_HUMAN (+1)	58 kDa	8	5	3	6	7	5
495	F-actin-capping protein subunit alpha-2 OS=Homo sapiens OX=9606 GN=CAPZA2 PE=1 SV=3	CAZA2_HUMAN	33 kDa	4	6	4	6	6	6
496	Collagen alpha-2(VI) chain OS=Homo sapiens OX=9606 GN=COL6A2 PE=1 SV=4	CO6A2_HUMAN	109 kDa	6	3	3	4	5	2
497	Dynactin subunit 2 OS=Homo sapiens OX=9606 GN=DCTN2 PE=1 SV=4	DCTN2_HUMAN	44 kDa	8	4	3	7	5	4
500	| transcript=TGME49_233480-t26_1 | gene=TGME49_233480 | organism=Toxoplasma_gondii_ME49 | gene_product=SAG-related sequence SRS29C | transcript_product=SAG-related sequence SRS29C | location=TGME49_chrVIII:2671322-2672440(+) | protein_length=372 | sequence_SO=chromosome | SO=protein_coding_gene | is_pseudo=false	TGME49_233480-t26_1-p1	39 kDa	5	5	4	5	7	6
493	Immunoglobulin kappa variable 2D-29 OS=Homo sapiens OX=9606 GN=IGKV2D-29 PE=1 SV=1	A0A5H1ZRS9_HUMAN (+3)	11 kDa	2	3	3	2	4	4
501	| transcript=TGME49_310440-t26_1 | gene=TGME49_310440 | organism=Toxoplasma_gondii_ME49 | gene_product=membrane occupation and recognition nexus protein MORN1 | transcript_product=membrane occupation and recognition nexus protein MORN1 | location=TGME49_chrXI:1343000-1344091(+) | protein_length=363 | sequence_SO=chromosome | SO=protein_coding_gene | is_pseudo=false	TGME49_310440-t26_1-p1	41 kDa	6	5	2	4	9	11
498	Dynein light chain 1, cytoplasmic OS=Homo sapiens OX=9606 GN=DYNLL1 PE=1 SV=1	DYL1_HUMAN	10 kDa	5	4	1	4	3	3
502	Voltage-dependent anion-selective channel protein 1 OS=Homo sapiens OX=9606 GN=VDAC1 PE=1 SV=2	VDAC1_HUMAN	31 kDa	4	6	7	1	7	9
499	| transcript=TGME49_214210-t26_1 | gene=TGME49_214210 | organism=Toxoplasma_gondii_ME49 | gene_product=rRNA pseudouridine synthase | transcript_product=rRNA pseudouridine synthase | location=TGME49_chrX:6112853-6118397(-) | protein_length=505 | sequence_SO=chromosome | SO=protein_coding_gene | is_pseudo=false	TGME49_214210-t26_1-p1	57 kDa	5	8	8	0	6	7
167.2	Leucine-rich repeat flightless-interacting protein 2 (Fragment) OS=Homo sapiens OX=9606 GN=LRRFIP2 PE=1 SV=1	C9JSU1_HUMAN	26 kDa	9	7	6	9	3	3
475.1	Modulator of non-genomic activity of estrogen receptor OS=Homo sapiens OX=9606 GN=PELP1 PE=1 SV=2	C9JFV4_HUMAN (+1)	125 kDa	0	0	0	2	14	17
29.4	Epidermal growth factor receptor substrate 15-like 1 (Fragment) OS=Homo sapiens OX=9606 GN=EPS15L1 PE=1 SV=1	M0QX30_HUMAN	10 kDa	0	0	0	0	0	0
505	Phosphate carrier protein, mitochondrial OS=Homo sapiens OX=9606 GN=SLC25A3 PE=1 SV=2	MPCP_HUMAN	40 kDa	4	3	2	3	2	4
457.1	40S ribosomal protein S15a OS=Homo sapiens OX=9606 GN=RPS15A PE=1 SV=2	RS15A_HUMAN	15 kDa	5	6	8	5	2	3
506	| transcript=TGME49_205510-t26_1 | gene=TGME49_205510 | organism=Toxoplasma_gondii_ME49 | gene_product=nucleolar protein 5, putative | transcript_product=nucleolar protein 5, putative | location=TGME49_chrVIIa:1360707-1364682(-) | protein_length=490 | sequence_SO=chromosome | SO=protein_coding_gene | is_pseudo=false	TGME49_205510-t26_1-p1	54 kDa	6	8	8	4	5	8
508	| transcript=TGME49_279100-t26_1 | gene=TGME49_279100 | organism=Toxoplasma_gondii_ME49 | gene_product=hypothetical protein | transcript_product=hypothetical protein | location=TGME49_chrII:91398-93249(+) | protein_length=435 | sequence_SO=chromosome | SO=protein_coding_gene | is_pseudo=false	TGME49_279100-t26_1-p1	48 kDa	4	5	7	3	6	7
507	| transcript=TGME49_267060-t26_1 | gene=TGME49_267060 | organism=Toxoplasma_gondii_ME49 | gene_product=ribosomal protein RPL14 | transcript_product=ribosomal protein RPL14 | location=TGME49_chrIX:798309-800212(+) | protein_length=157 | sequence_SO=chromosome | SO=protein_coding_gene | is_pseudo=false	TGME49_267060-t26_1-p1	18 kDa	3	7	7	1	5	5
503	Fragile X mental retardation syndrome-related protein 2 OS=Homo sapiens OX=9606 GN=FXR2 PE=1 SV=2	FXR2_HUMAN	74 kDa	3	6	5	4	7	7
473.2	Tropomodulin 2 (Neuronal), isoform CRA_a OS=Homo sapiens OX=9606 GN=TMOD2 PE=1 SV=1	G5EA42_HUMAN	34 kDa	4	3	4	3	4	3
504	Huntingtin-interacting protein 1 OS=Homo sapiens OX=9606 GN=HIP1 PE=1 SV=5	HIP1_HUMAN	116 kDa	8	10	12	3	0	0
509	14-3-3 protein zeta/delta OS=Homo sapiens OX=9606 GN=YWHAZ PE=1 SV=1	1433Z_HUMAN	28 kDa	6	7	6	7	6	6
510	Far upstream element-binding protein 2 OS=Homo sapiens OX=9606 GN=KHSRP PE=1 SV=1	A0A087WTP3_HUMAN (+1)	73 kDa	6	7	8	5	6	3
512.1	Calponin-1 OS=Homo sapiens OX=9606 GN=CNN1 PE=1 SV=2	CNN1_HUMAN	33 kDa	4	8	6	6	6	5
513	| transcript=TGME49_269190-t26_1 | gene=TGME49_269190 | organism=Toxoplasma_gondii_ME49 | gene_product=glyceraldehyde-3-phosphate dehydrogenase GAPDH2 | transcript_product=glyceraldehyde-3-phosphate dehydrogenase GAPDH2 | location=TGME49_chrVIII:6003643-6007557(-) | protein_length=995 | sequence_SO=chromosome | SO=protein_coding_gene | is_pseudo=false	TGME49_269190-t26_1-p1	105 kDa	4	7	7	4	7	6
514	| transcript=TGME49_272350-t26_1 | gene=TGME49_272350 | organism=Toxoplasma_gondii_ME49 | gene_product=mRNA export protein | transcript_product=mRNA export protein | location=TGME49_chrVIII:4056970-4063549(-) | protein_length=375 | sequence_SO=chromosome | SO=protein_coding_gene | is_pseudo=false	TGME49_272350-t26_1-p1	41 kDa	4	9	8	4	2	3
323.1	2-phospho-D-glycerate hydro-lyase OS=Homo sapiens OX=9606 GN=ENO1 PE=1 SV=1	A0A2R8Y6G6_HUMAN (+1)	47 kDa	4	6	3	4	6	7
180.2	Tight junction-associated protein 1 (Fragment) OS=Homo sapiens OX=9606 GN=TJAP1 PE=1 SV=1	H0Y4D6_HUMAN	27 kDa	0	4	6	5	9	8
128.3	ATP-dependent RNA helicase DDX3X (Fragment) OS=Homo sapiens OX=9606 GN=DDX3X PE=1 SV=2	A0A087WVZ1_HUMAN	20 kDa	7	7	0	6	0	0
430.2	Heterogeneous nuclear ribonucleoprotein A2/B1, isoform CRA_d OS=Homo sapiens OX=9606 GN=HNRNPA2B1 PE=4 SV=1	A0A024RA28_HUMAN	31 kDa	0	0	0	0	0	0
519	Thyroid hormone receptor-associated protein 3 OS=Homo sapiens OX=9606 GN=THRAP3 PE=1 SV=2	TR150_HUMAN	109 kDa	5	2	3	6	6	5
516	ATP-dependent RNA helicase DDX1 OS=Homo sapiens OX=9606 GN=DDX1 PE=4 SV=1	A0A7I2V430_HUMAN (+2)	78 kDa	8	9	6	6	1	3
517	Cullin-associated NEDD8-dissociated protein 1 OS=Homo sapiens OX=9606 GN=CAND1 PE=1 SV=2	CAND1_HUMAN	136 kDa	4	5	2	2	5	11
518	| transcript=TGME49_251780-t26_1 | gene=TGME49_251780 | organism=Toxoplasma_gondii_ME49 | gene_product=heat shock protein | transcript_product=heat shock protein | location=TGME49_chrXII:5583680-5588646(-) | protein_length=728 | sequence_SO=chromosome | SO=protein_coding_gene | is_pseudo=false	TGME49_251780-t26_1-p1	78 kDa	5	9	5	1	5	6
515.1	DNA topoisomerase 2-beta OS=Homo sapiens OX=9606 GN=TOP2B PE=1 SV=3	TOP2B_HUMAN	183 kDa	13	7	3	8	3	1
521.1	Protein PML OS=Homo sapiens OX=9606 GN=PML PE=1 SV=3	PML_HUMAN	98 kDa	3	0	1	8	16	12
239.2	Protein flightless-1 homolog OS=Homo sapiens OX=9606 GN=FLII PE=1 SV=1	J3KS54_HUMAN	78 kDa	9	5	5	9	0	0
1.16	Myosin-4 OS=Homo sapiens OX=9606 GN=MYH4 PE=2 SV=2	MYH4_HUMAN	223 kDa	1	2	2	0	0	0
522	Collagen alpha-1(VI) chain OS=Homo sapiens OX=9606 GN=COL6A1 PE=1 SV=1	A0A087X0S5_HUMAN (+1)	108 kDa	7	6	5	7	9	6
511.1	Plasma membrane calcium-transporting ATPase 4 OS=Homo sapiens OX=9606 GN=ATP2B4 PE=1 SV=2	AT2B4_HUMAN	138 kDa	7	7	5	5	9	10
523	60S ribosomal protein L31 OS=Homo sapiens OX=9606 GN=RPL31 PE=1 SV=1	B7Z4C8_HUMAN (+4)	15 kDa	5	3	3	5	3	5
526	| transcript=TGME49_236540-t26_1 | gene=TGME49_236540 | organism=Toxoplasma_gondii_ME49 | gene_product=RNA recognition motif-containing protein | transcript_product=RNA recognition motif-containing protein | location=TGME49_chrX:5410532-5414539(+) | protein_length=513 | sequence_SO=chromosome | SO=protein_coding_gene | is_pseudo=false	TGME49_236540-t26_1-p1	53 kDa	3	7	6	3	4	6
525	| transcript=TGME49_231410-t26_1 | gene=TGME49_231410 | organism=Toxoplasma_gondii_ME49 | gene_product=hypothetical protein | transcript_product=hypothetical protein | location=TGME49_chrVIII:1406518-1410847(+) | protein_length=571 | sequence_SO=chromosome | SO=protein_coding_gene | is_pseudo=false	TGME49_231410-t26_1-p1	65 kDa	4	10	8	1	4	6
524	Metastasis-associated protein MTA2 OS=Homo sapiens OX=9606 GN=MTA2 PE=1 SV=1	MTA2_HUMAN	75 kDa	5	11	11	2	2	1
529	Outer mitochondrial membrane protein porin 2 (Fragment) OS=Homo sapiens OX=9606 GN=VDAC2 PE=1 SV=1	A0A0A0MR02_HUMAN (+1)	30 kDa	4	5	6	3	7	8
535	60S ribosomal protein L38 OS=Homo sapiens OX=9606 GN=RPL38 PE=1 SV=2	RL38_HUMAN	8 kDa	4	4	4	4	4	4
536.1	Dolichyl-diphosphooligosaccharide--protein glycosyltransferase subunit STT3A OS=Homo sapiens OX=9606 GN=STT3A PE=1 SV=2	STT3A_HUMAN	81 kDa	4	4	3	4	3	3
537	| transcript=TGME49_215430-t26_1 | gene=TGME49_215430 | organism=Toxoplasma_gondii_ME49 | gene_product=hypothetical protein | transcript_product=hypothetical protein | location=TGME49_chrX:6952371-6956462(-) | protein_length=244 | sequence_SO=chromosome | SO=protein_coding_gene | is_pseudo=false	TGME49_215430-t26_1-p1	28 kDa	6	6	7	5	6	7
539	| transcript=TGME49_257680-t26_1 | gene=TGME49_257680 | organism=Toxoplasma_gondii_ME49 | gene_product=myosin light chain MLC1 | transcript_product=myosin light chain MLC1 | location=TGME49_chrVIIb:3911290-3913592(+) | protein_length=213 | sequence_SO=chromosome | SO=protein_coding_gene | is_pseudo=false	TGME49_257680-t26_1-p1	24 kDa	5	6	6	5	7	6
530	Actin-related protein 2/3 complex subunit 1A OS=Homo sapiens OX=9606 GN=ARPC1A PE=1 SV=2	ARC1A_HUMAN	42 kDa	3	4	3	3	4	4
532	Nucleolar protein 56 OS=Homo sapiens OX=9606 GN=NOP56 PE=1 SV=4	NOP56_HUMAN	66 kDa	4	12	8	2	3	4
540	| transcript=TGME49_307810-t26_1 | gene=TGME49_307810 | organism=Toxoplasma_gondii_ME49 | gene_product=hypothetical protein | transcript_product=hypothetical protein | location=TGME49_chrXII:420709-425609(-) | protein_length=423 | sequence_SO=chromosome | SO=protein_coding_gene | is_pseudo=false	TGME49_307810-t26_1-p1	44 kDa	5	6	4	2	5	6
534	PDZ and LIM domain protein 1 OS=Homo sapiens OX=9606 GN=PDLIM1 PE=1 SV=4	PDLI1_HUMAN	36 kDa	8	4	2	9	7	3
538	| transcript=TGME49_248340-t26_1 | gene=TGME49_248340 | organism=Toxoplasma_gondii_ME49 | gene_product=GTP-binding nuclear protein ran/tc4 | transcript_product=GTP-binding nuclear protein ran/tc4 | location=TGME49_chrXII:3816745-3819802(+) | protein_length=229 | sequence_SO=chromosome | SO=protein_coding_gene | is_pseudo=false	TGME49_248340-t26_1-p1	26 kDa	5	6	4	2	7	6
277.2	Histone deacetylase 1 OS=Homo sapiens OX=9606 GN=HDAC1 PE=1 SV=1	HDAC1_HUMAN	55 kDa	4	6	4	3	7	6
323.2	Beta-enolase OS=Homo sapiens OX=9606 GN=ENO3 PE=1 SV=5	ENOB_HUMAN	47 kDa	3	4	3	3	4	4
533	Poly [ADP-ribose] polymerase 1 OS=Homo sapiens OX=9606 GN=PARP1 PE=1 SV=4	PARP1_HUMAN	113 kDa	10	9	6	9	3	1
258.2	Cytoplasmic dynein 1 heavy chain 1 (Fragment) OS=Homo sapiens OX=9606 GN=DYNC1H1 PE=1 SV=1	A0A2R8Y5T0_HUMAN	168 kDa	0	0	1	0	0	0
1.17	Myosin-3 OS=Homo sapiens OX=9606 GN=MYH3 PE=2 SV=3	MYH3_HUMAN	224 kDa	1	0	0	0	0	0
197.2	60S acidic ribosomal protein P2 (Fragment) OS=Homo sapiens OX=9606 GN=RPLP2 PE=1 SV=1	H0YDD8_HUMAN	9 kDa	0	0	0	0	0	0
374.2	Protein ARPC4-TTLL3 OS=Homo sapiens OX=9606 GN=ARPC4-TTLL3 PE=3 SV=1	A0A0A6YYG9_HUMAN	72 kDa	0	0	0	0	0	0
543	Calponin-3 OS=Homo sapiens OX=9606 GN=CNN3 PE=1 SV=1	CNN3_HUMAN	36 kDa	6	4	5	6	7	5
546	Splicing factor 3B subunit 3 OS=Homo sapiens OX=9606 GN=SF3B3 PE=1 SV=4	SF3B3_HUMAN	136 kDa	4	5	4	4	6	6
545	Protein ERGIC-53 OS=Homo sapiens OX=9606 GN=LMAN1 PE=1 SV=2	LMAN1_HUMAN	58 kDa	6	4	2	4	7	8
547	| transcript=TGME49_321500-t26_1 | gene=TGME49_321500 | organism=Toxoplasma_gondii_ME49 | gene_product=RNA recognition motif-containing protein | transcript_product=RNA recognition motif-containing protein | location=TGME49_chrIb:1764448-1766835(+) | protein_length=475 | sequence_SO=chromosome | SO=protein_coding_gene | is_pseudo=false	TGME49_321500-t26_1-p1	51 kDa	2	10	6	1	7	7
567.1	High density lipoprotein binding protein (Vigilin), isoform CRA_a OS=Homo sapiens OX=9606 GN=HDLBP PE=1 SV=1	A0A024R4E5_HUMAN (+1)	141 kDa	6	9	1	6	5	3
544	ATP-dependent RNA helicase DDX24 OS=Homo sapiens OX=9606 GN=DDX24 PE=1 SV=1	DDX24_HUMAN (+1)	96 kDa	4	8	6	2	4	0
542	Clathrin light chain A OS=Homo sapiens OX=9606 GN=CLTA PE=1 SV=1	CLCA_HUMAN	27 kDa	6	5	6	2	0	1
1.18	Myosin-13 OS=Homo sapiens OX=9606 GN=MYH13 PE=2 SV=2	MYH13_HUMAN	224 kDa	0	0	0	1	0	0
1.19	Myosin-7 OS=Homo sapiens OX=9606 GN=MYH7 PE=1 SV=5	MYH7_HUMAN	223 kDa	0	0	0	0	0	0
1.2	Myosin-8 OS=Homo sapiens OX=9606 GN=MYH8 PE=2 SV=3	MYH8_HUMAN	223 kDa	0	0	0	0	0	0
1.21	Myosin-2 OS=Homo sapiens OX=9606 GN=MYH2 PE=1 SV=1	MYH2_HUMAN	223 kDa	0	0	0	0	0	0
1.22	Myosin-1 OS=Homo sapiens OX=9606 GN=MYH1 PE=1 SV=3	MYH1_HUMAN	223 kDa	0	0	0	0	0	0
549	Epsin-1 OS=Homo sapiens OX=9606 GN=EPN1 PE=1 SV=2	EPN1_HUMAN	60 kDa	4	4	5	4	5	4
554	40S ribosomal protein S25 OS=Homo sapiens OX=9606 GN=RPS25 PE=1 SV=1	RS25_HUMAN	14 kDa	5	4	6	6	3	3
555.1	RuvB-like 1 OS=Homo sapiens OX=9606 GN=RUVBL1 PE=1 SV=1	RUVB1_HUMAN	50 kDa	6	8	6	6	7	6
553	60S ribosomal protein L35a OS=Homo sapiens OX=9606 GN=RPL35A PE=1 SV=2	RL35A_HUMAN	13 kDa	2	2	2	2	3	3
558.1	Nucleolar protein 58 OS=Homo sapiens OX=9606 GN=NOP58 PE=1 SV=1	NOP58_HUMAN	60 kDa	6	11	7	1	8	5
556	Protein S100-A10 OS=Homo sapiens OX=9606 GN=S100A10 PE=1 SV=2	S10AA_HUMAN	11 kDa	5	2	5	4	2	2
552	RalBP1-associated Eps domain-containing protein 1 OS=Homo sapiens OX=9606 GN=REPS1 PE=1 SV=3	REPS1_HUMAN	87 kDa	5	8	7	4	1	3
520.1	Pro-neuregulin-1, membrane-bound isoform OS=Homo sapiens OX=9606 GN=NRG1 PE=1 SV=3	NRG1_HUMAN	70 kDa	4	3	2	2	9	9
557	| transcript=TGME49_240510-t26_1 | gene=TGME49_240510 | organism=Toxoplasma_gondii_ME49 | gene_product=hypothetical protein | transcript_product=hypothetical protein | location=TGME49_chrVI:1299462-1303181(-) | protein_length=1239 | sequence_SO=chromosome | SO=protein_coding_gene | is_pseudo=false	TGME49_240510-t26_1-p1	135 kDa	4	14	10	2	0	3
551	Protein phosphatase 1 regulatory subunit 12B OS=Homo sapiens OX=9606 GN=PPP1R12B PE=1 SV=2	MYPT2_HUMAN	110 kDa	6	2	0	5	0	2
247.2	Sulfide:quinone oxidoreductase, mitochondrial (Fragment) OS=Homo sapiens OX=9606 GN=SQOR PE=4 SV=1	H3BMS6_HUMAN	20 kDa	0	0	0	0	0	0
560	| transcript=TGME49_223940-t26_1 | gene=TGME49_223940 | organism=Toxoplasma_gondii_ME49 | gene_product=GAP45 | transcript_product=GAP45 | location=TGME49_chrX:3440920-3441657(-) | protein_length=245 | sequence_SO=chromosome | SO=protein_coding_gene | is_pseudo=false	TGME49_223940-t26_1-p1	27 kDa	4	4	4	4	5	4
562	| transcript=TGME49_318160-t26_1 | gene=TGME49_318160 | organism=Toxoplasma_gondii_ME49 | gene_product=MSP (Major sperm protein) domain-containing protein | transcript_product=MSP (Major sperm protein) domain-containing protein | location=TGME49_chrIV:1518877-1519596(+) | protein_length=239 | sequence_SO=chromosome | SO=protein_coding_gene | is_pseudo=false	TGME49_318160-t26_1-p1	26 kDa	4	3	4	3	5	5
563	Transmembrane emp24 domain-containing protein 9 OS=Homo sapiens OX=9606 GN=TMED9 PE=1 SV=2	TMED9_HUMAN	27 kDa	7	4	5	6	5	5
565.1	Sodium/potassium-transporting ATPase subunit alpha-1 OS=Homo sapiens OX=9606 GN=ATP1A1 PE=1 SV=1	AT1A1_HUMAN	113 kDa	3	11	6	3	5	10
564	U5 small nuclear ribonucleoprotein 200 kDa helicase OS=Homo sapiens OX=9606 GN=SNRNP200 PE=1 SV=2	U520_HUMAN	245 kDa	7	8	2	5	6	6
561	| transcript=TGME49_305050-t26_1 | gene=TGME49_305050 | organism=Toxoplasma_gondii_ME49 | gene_product=calmodulin, putative | transcript_product=calmodulin, putative | location=TGME49_chrIX:5203644-5204045(+) | protein_length=133 | sequence_SO=chromosome | SO=protein_coding_gene | is_pseudo=false	TGME49_305050-t26_1-p1	15 kDa	2	3	2	3	5	6
548.1	NAD(P) transhydrogenase, mitochondrial OS=Homo sapiens OX=9606 GN=NNT PE=1 SV=3	NNTM_HUMAN	114 kDa	5	2	1	6	11	8
520.2	Pro-neuregulin-1, membrane-bound isoform (Fragment) OS=Homo sapiens OX=9606 GN=NRG1 PE=1 SV=1	H0YBA3_HUMAN	79 kDa	4	3	2	2	8	8
116.3	Keratin, type I cuticular Ha3-II OS=Homo sapiens OX=9606 GN=KRT33B PE=1 SV=3	KT33B_HUMAN (+1)	46 kDa	0	0	0	0	0	12
334.3	rRNA 2'-O-methyltransferase fibrillarin (Fragment) OS=Homo sapiens OX=9606 GN=FBL PE=1 SV=1	M0R2U2_HUMAN	16 kDa	0	0	0	0	0	0
568	Actin-related protein 2/3 complex subunit 5-like protein OS=Homo sapiens OX=9606 GN=ARPC5L PE=1 SV=1	ARP5L_HUMAN	17 kDa	4	5	3	5	4	4
570	Prohibitin OS=Homo sapiens OX=9606 GN=PHB PE=1 SV=1	PHB_HUMAN	30 kDa	5	3	4	7	8	7
571	40S ribosomal protein S20 OS=Homo sapiens OX=9606 GN=RPS20 PE=1 SV=1	RS20_HUMAN	13 kDa	3	4	4	3	3	3
572	| transcript=TGME49_239400-t26_1 | gene=TGME49_239400 | organism=Toxoplasma_gondii_ME49 | gene_product=hypothetical protein | transcript_product=hypothetical protein | location=TGME49_chrVI:616583-623080(+) | protein_length=1265 | sequence_SO=chromosome | SO=protein_coding_gene | is_pseudo=false	TGME49_239400-t26_1-p1	134 kDa	4	5	5	4	10	9
574	| transcript=TGME49_291960-t26_1 | gene=TGME49_291960 | organism=Toxoplasma_gondii_ME49 | gene_product=rhoptry kinase family protein ROP40 (incomplete catalytic triad) | transcript_product=rhoptry kinase family protein ROP40 (incomplete catalytic triad) | location=TGME49_chrIX:4435031-4438065(+) | protein_length=525 | sequence_SO=chromosome | SO=protein_coding_gene | is_pseudo=false	TGME49_291960-t26_1-p1	58 kDa	3	7	4	2	3	5
576	| transcript=TGME49_308840-t26_1 | gene=TGME49_308840 | organism=Toxoplasma_gondii_ME49 | gene_product=SAG-related sequence SRS51 | transcript_product=SAG-related sequence SRS51 | location=TGME49_chrXI:294822-296797(+) | protein_length=472 | sequence_SO=chromosome | SO=protein_coding_gene | is_pseudo=false	TGME49_308840-t26_1-p1	50 kDa	3	6	3	3	5	6
559.1	ATP synthase subunit O, mitochondrial OS=Homo sapiens OX=9606 GN=ATP5PO PE=1 SV=1	ATPO_HUMAN	23 kDa	3	5	6	3	7	7
578.1	Protein LYRIC OS=Homo sapiens OX=9606 GN=MTDH PE=1 SV=2	LYRIC_HUMAN	64 kDa	7	8	8	4	3	4
577	WD repeat-containing protein 5 OS=Homo sapiens OX=9606 GN=WDR5 PE=1 SV=1	WDR5_HUMAN	37 kDa	2	4	3	2	11	10
573	| transcript=TGME49_260260-t26_1 | gene=TGME49_260260 | organism=Toxoplasma_gondii_ME49 | gene_product=ribosomal protein RPP1 | transcript_product=ribosomal protein RPP1 | location=TGME49_chrVIIb:2415053-2416856(-) | protein_length=179 | sequence_SO=chromosome | SO=protein_coding_gene | is_pseudo=false	TGME49_260260-t26_1-p1	19 kDa	3	5	4	2	5	5
575	| transcript=TGME49_305850-t26_1 | gene=TGME49_305850 | organism=Toxoplasma_gondii_ME49 | gene_product=RNA recognition motif-containing protein | transcript_product=RNA recognition motif-containing protein | location=TGME49_chrIX:5619756-5623872(-) | protein_length=372 | sequence_SO=chromosome | SO=protein_coding_gene | is_pseudo=false	TGME49_305850-t26_1-p1	39 kDa	2	6	5	1	7	6
569	GTP-binding nuclear protein Ran OS=Homo sapiens OX=9606 GN=RAN PE=1 SV=1	B5MDF5_HUMAN (+2)	26 kDa	4	3	2	4	5	5
541.1	MICOS complex subunit MIC60 (Fragment) OS=Homo sapiens OX=9606 GN=IMMT PE=1 SV=1	H7C463_HUMAN	68 kDa	3	3	3	5	10	9
488.1	| transcript=TGME49_215785-t26_1 | gene=TGME49_215785 | organism=Toxoplasma_gondii_ME49 | gene_product=rhoptry protein ROP2A | transcript_product=rhoptry protein ROP2A | location=TGME49_chrX:7156744-7158043(+) | protein_length=433 | sequence_SO=chromosome | SO=protein_coding_gene | is_pseudo=false	TGME49_215785-t26_1-p1	49 kDa	2	3	2	2	5	6
410.2	Keratin, type I cytoskeletal 9 OS=Homo sapiens OX=9606 GN=KRT9 PE=1 SV=1	K7EQQ3_HUMAN	40 kDa	0	0	5	7	11	0
581	Fibronectin type III domain-containing protein 3B OS=Homo sapiens OX=9606 GN=FNDC3B PE=1 SV=2	FND3B_HUMAN	133 kDa	8	7	4	4	4	4
583	| transcript=TGME49_229670-t26_1 | gene=TGME49_229670 | organism=Toxoplasma_gondii_ME49 | gene_product=ribosomal protein RPS23 | transcript_product=ribosomal protein RPS23 | location=TGME49_chrVIII:371876-374724(+) | protein_length=143 | sequence_SO=chromosome | SO=protein_coding_gene | is_pseudo=false	TGME49_229670-t26_1-p1	16 kDa	3	4	6	3	4	4
584	| transcript=TGME49_233000-t26_1 | gene=TGME49_233000 | organism=Toxoplasma_gondii_ME49 | gene_product=KOW motif domain-containing protein | transcript_product=KOW motif domain-containing protein | location=TGME49_chrVIII:2318408-2332258(-) | protein_length=1169 | sequence_SO=chromosome | SO=protein_coding_gene | is_pseudo=false	TGME49_233000-t26_1-p1	126 kDa	8	10	6	4	3	4
585	| transcript=TGME49_294620-t26_1 | gene=TGME49_294620 | organism=Toxoplasma_gondii_ME49 | gene_product=eukaryotic initiation factor-3, subunit 8, putative | transcript_product=eukaryotic initiation factor-3, subunit 8, putative | location=TGME49_chrIa:1004477-1011312(-) | protein_length=971 | sequence_SO=chromosome | SO=protein_coding_gene | is_pseudo=false	TGME49_294620-t26_1-p1	109 kDa	5	8	5	2	7	4
580	Tenascin OS=Homo sapiens OX=9606 GN=TNC PE=1 SV=1	E9PC84_HUMAN (+1)	211 kDa	12	5	3	7	5	2
527.1	Guanine nucleotide-binding protein G(i) subunit alpha-2 OS=Homo sapiens OX=9606 GN=GNAI2 PE=1 SV=3	GNAI2_HUMAN	40 kDa	9	5	2	7	6	6
582	| transcript=TGME49_214940-t26_1 | gene=TGME49_214940 | organism=Toxoplasma_gondii_ME49 | gene_product=MIC2-associated protein M2AP | transcript_product=MIC2-associated protein M2AP | location=TGME49_chrX:6604937-6607122(+) | protein_length=330 | sequence_SO=chromosome | SO=protein_coding_gene | is_pseudo=false	TGME49_214940-t26_1-p1	35 kDa	5	5	5	1	4	4
541.2	MICOS complex subunit MIC60 OS=Homo sapiens OX=9606 GN=IMMT PE=1 SV=1	MIC60_HUMAN	84 kDa	3	2	2	5	11	10
589	Prohibitin-2 OS=Homo sapiens OX=9606 GN=PHB2 PE=1 SV=2	PHB2_HUMAN	33 kDa	3	3	4	2	9	8
590	| transcript=TGME49_223050-t26_1 | gene=TGME49_223050 | organism=Toxoplasma_gondii_ME49 | gene_product=ribosomal protein RPS20 | transcript_product=ribosomal protein RPS20 | location=TGME49_chrII:1385210-1387050(+) | protein_length=233 | sequence_SO=chromosome | SO=protein_coding_gene | is_pseudo=false	TGME49_223050-t26_1-p1	26 kDa	3	5	5	3	3	3
592	| transcript=TGME49_271050-t26_1 | gene=TGME49_271050 | organism=Toxoplasma_gondii_ME49 | gene_product=SAG-related sequence SRS34A | transcript_product=SAG-related sequence SRS34A | location=TGME49_chrVIII:4758133-4758696(+) | protein_length=187 | sequence_SO=chromosome | SO=protein_coding_gene | is_pseudo=false	TGME49_271050-t26_1-p1	19 kDa	4	4	4	4	4	4
586	EH domain-containing protein 1 OS=Homo sapiens OX=9606 GN=EHD1 PE=1 SV=1	A0A024R571_HUMAN (+1)	62 kDa	2	7	3	2	7	5
579.1	Catenin alpha-1 OS=Homo sapiens OX=9606 GN=CTNNA1 PE=1 SV=1	CTNA1_HUMAN	100 kDa	5	4	1	4	5	6
528.1	Signal-induced proliferation-associated 1-like protein 1 OS=Homo sapiens OX=9606 GN=SIPA1L1 PE=1 SV=4	SI1L1_HUMAN	200 kDa	6	4	1	5	10	7
587	Trifunctional enzyme subunit alpha, mitochondrial OS=Homo sapiens OX=9606 GN=HADHA PE=1 SV=2	ECHA_HUMAN (+1)	83 kDa	8	8	4	3	1	1
588	Sister chromatid cohesion protein PDS5 homolog B OS=Homo sapiens OX=9606 GN=PDS5B PE=1 SV=1	PDS5B_HUMAN	165 kDa	6	10	4	4	0	3
488.2	| transcript=TGME49_215775-t26_1 | gene=TGME49_215775 | organism=Toxoplasma_gondii_ME49 | gene_product=rhoptry protein ROP8 | transcript_product=rhoptry protein ROP8 | location=TGME49_chrX:7152824-7154551(+) | protein_length=575 | sequence_SO=chromosome | SO=protein_coding_gene | is_pseudo=false	TGME49_215775-t26_1-p1	66 kDa	3	3	2	3	3	3
83.5	Polyadenylate-binding protein 4 (Fragment) OS=Homo sapiens OX=9606 GN=PABPC4 PE=1 SV=2	H0YEU6_HUMAN	40 kDa	5	5	7	4	4	3
591	| transcript=TGME49_225150-t26_1 | gene=TGME49_225150 | organism=Toxoplasma_gondii_ME49 | gene_product=hypothetical protein | transcript_product=hypothetical protein | location=TGME49_chrX:2448305-2451764(+) | protein_length=691 | sequence_SO=chromosome | SO=protein_coding_gene | is_pseudo=false	TGME49_225150-t26_1-p1	77 kDa	0	1	1	0	9	10
593.1	Lamina-associated polypeptide 2, isoforms beta/gamma OS=Homo sapiens OX=9606 GN=TMPO PE=1 SV=2	LAP2B_HUMAN	51 kDa	7	4	3	7	6	5
596.1	RuvB-like 2 OS=Homo sapiens OX=9606 GN=RUVBL2 PE=1 SV=3	RUVB2_HUMAN	51 kDa	7	5	5	6	6	5
600	| transcript=TGME49_270510-t26_1 | gene=TGME49_270510 | organism=Toxoplasma_gondii_ME49 | gene_product=asparaginyl-tRNA synthetase (NOB+tRNA synthase) | transcript_product=asparaginyl-tRNA synthetase (NOB+tRNA synthase) | location=TGME49_chrVIII:5220893-5224199(+) | protein_length=676 | sequence_SO=chromosome | SO=protein_coding_gene | is_pseudo=false	TGME49_270510-t26_1-p1	75 kDa	4	6	4	4	2	6
601	Transmembrane emp24 domain-containing protein 10 OS=Homo sapiens OX=9606 GN=TMED10 PE=1 SV=2	TMEDA_HUMAN	25 kDa	5	3	6	6	4	5
594	Moesin OS=Homo sapiens OX=9606 GN=MSN PE=1 SV=3	MOES_HUMAN	68 kDa	2	6	5	1	8	10
342.2	ADP-ribosylation factor 1 OS=Homo sapiens OX=9606 GN=ARF1 PE=1 SV=2	ARF1_HUMAN	21 kDa	4	4	3	4	4	4
550.1	Histone H2B type 1-C/E/F/G/I OS=Homo sapiens OX=9606 GN=H2BC4 PE=1 SV=4	H2B1C_HUMAN (+1)	14 kDa	3	3	3	4	5	4
599	| transcript=TGME49_243950-t26_1 | gene=TGME49_243950 | organism=Toxoplasma_gondii_ME49 | gene_product=prohibitin, putative | transcript_product=prohibitin, putative | location=TGME49_chrVI:2906238-2908608(+) | protein_length=271 | sequence_SO=chromosome | SO=protein_coding_gene | is_pseudo=false	TGME49_243950-t26_1-p1	30 kDa	2	5	5	1	6	7
598	| transcript=TGME49_240060-t26_1 | gene=TGME49_240060 | organism=Toxoplasma_gondii_ME49 | gene_product=hypothetical protein | transcript_product=hypothetical protein | location=TGME49_chrVI:1035230-1037761(+) | protein_length=843 | sequence_SO=chromosome | SO=protein_coding_gene | is_pseudo=false	TGME49_240060-t26_1-p1	89 kDa	2	7	5	0	4	3
602	14-3-3 protein beta/alpha OS=Homo sapiens OX=9606 GN=YWHAB PE=1 SV=3	1433B_HUMAN	28 kDa	5	6	5	7	6	6
245.2	Set1/Ash2 histone methyltransferase complex subunit ASH2 (Fragment) OS=Homo sapiens OX=9606 GN=ASH2L PE=1 SV=1	H0YBF6_HUMAN	22 kDa	0	0	0	0	6	0
279.2	60S ribosomal protein L23 OS=Homo sapiens OX=9606 GN=RPL23 PE=1 SV=1	J3KTJ3_HUMAN	9 kDa	0	0	0	0	0	0
603	Microsomal signal peptidase 25 kDa subunit OS=Homo sapiens OX=9606 GN=SPCS2 PE=1 SV=1	A0A087WUC6_HUMAN (+1)	25 kDa	5	4	5	4	3	4
606.1	Double-stranded RNA-specific adenosine deaminase OS=Homo sapiens OX=9606 GN=ADAR PE=1 SV=4	DSRAD_HUMAN	136 kDa	6	5	4	6	5	5
608	LIM and SH3 domain protein 1 OS=Homo sapiens OX=9606 GN=LASP1 PE=1 SV=2	LASP1_HUMAN	30 kDa	4	5	6	5	5	6
609	| transcript=TGME49_215980-t26_1 | gene=TGME49_215980 | organism=Toxoplasma_gondii_ME49 | gene_product=hypothetical protein | transcript_product=hypothetical protein | location=TGME49_chrXI:6494435-6495067(+) | protein_length=210 | sequence_SO=chromosome | SO=protein_coding_gene | is_pseudo=false	TGME49_215980-t26_1-p1	24 kDa	3	5	6	3	6	6
605	Calponin OS=Homo sapiens OX=9606 GN=CNN2 PE=1 SV=1	B4DDF4_HUMAN (+2)	33 kDa	8	7	3	5	4	3
607	Insulin-like growth factor 2 mRNA-binding protein 2 OS=Homo sapiens OX=9606 GN=IGF2BP2 PE=1 SV=1	F8W930_HUMAN (+1)	67 kDa	7	5	6	5	2	3
566.1	60S ribosomal protein L36a-like OS=Homo sapiens OX=9606 GN=RPL36AL PE=1 SV=3	RL36L_HUMAN	12 kDa	4	5	9	1	5	5
611	Eukaryotic initiation factor 4A-III OS=Homo sapiens OX=9606 GN=EIF4A3 PE=1 SV=4	IF4A3_HUMAN	47 kDa	4	5	3	4	6	6
610	| transcript=TGME49_320220-t26_1 | gene=TGME49_320220 | organism=Toxoplasma_gondii_ME49 | gene_product=ubiquinol cytochrome c oxidoreductase, putative | transcript_product=ubiquinol cytochrome c oxidoreductase, putative | location=TGME49_chrIV:427939-431416(-) | protein_length=487 | sequence_SO=chromosome | SO=protein_coding_gene | is_pseudo=false	TGME49_320220-t26_1-p1	55 kDa	0	6	7	0	4	7
4.2	Epiplakin OS=Homo sapiens OX=9606 GN=EPPK1 PE=1 SV=2	A0A075B730_HUMAN (+1)	553 kDa	0	0	0	0	0	0
613	Malectin OS=Homo sapiens OX=9606 GN=MLEC PE=1 SV=1	MLEC_HUMAN	32 kDa	4	4	5	3	3	4
616	| transcript=TGME49_315610-t26_1 | gene=TGME49_315610 | organism=Toxoplasma_gondii_ME49 | gene_product=hypothetical protein | transcript_product=hypothetical protein | location=TGME49_chrXI:4855798-4856274(+) | protein_length=158 | sequence_SO=chromosome | SO=protein_coding_gene | is_pseudo=false	TGME49_315610-t26_1-p1	16 kDa	3	3	3	3	4	4
614	Plasminogen activator inhibitor 1 RNA-binding protein OS=Homo sapiens OX=9606 GN=SERBP1 PE=1 SV=2	PAIRB_HUMAN	45 kDa	6	8	7	4	2	2
615	Regulator of nonsense transcripts 1 OS=Homo sapiens OX=9606 GN=UPF1 PE=1 SV=2	RENT1_HUMAN	124 kDa	8	13	4	1	3	2
224.1	Ras-related protein Rab-1A OS=Homo sapiens OX=9606 GN=RAB1A PE=1 SV=3	RAB1A_HUMAN	23 kDa	6	4	4	3	6	6
207.2	Microtubule-actin cross-linking factor 1, isoforms 1/2/3/5 (Fragment) OS=Homo sapiens OX=9606 GN=MACF1 PE=1 SV=1	E9PLY5_HUMAN	160 kDa	9	0	0	10	7	4
111.2	60S ribosomal protein L6 (Fragment) OS=Homo sapiens OX=9606 GN=RPL6 PE=1 SV=2	F8VWR1_HUMAN	13 kDa	0	0	0	0	0	0
597.1	Schlafen family member 5 OS=Homo sapiens OX=9606 GN=SLFN5 PE=1 SV=1	SLFN5_HUMAN	101 kDa	6	6	3	3	4	4
619	Lactadherin OS=Homo sapiens OX=9606 GN=MFGE8 PE=1 SV=3	MFGM_HUMAN	43 kDa	5	2	2	4	5	4
272.2	Poly(rC)-binding protein 2 OS=Homo sapiens OX=9606 GN=PCBP2 PE=1 SV=1	F8VZX2_HUMAN (+1)	34 kDa	4	4	6	4	4	4
620	| transcript=TGME49_260320-t26_1 | gene=TGME49_260320 | organism=Toxoplasma_gondii_ME49 | gene_product=Noc2p family protein | transcript_product=Noc2p family protein | location=TGME49_chrVIIb:2351544-2357464(+) | protein_length=1036 | sequence_SO=chromosome | SO=protein_coding_gene | is_pseudo=false	TGME49_260320-t26_1-p1	115 kDa	1	10	5	1	5	6
224.2	| transcript=TGME49_214770-t26_1 | gene=TGME49_214770 | organism=Toxoplasma_gondii_ME49 | gene_product=small GTP binding protein rab1a, putative | transcript_product=small GTP binding protein rab1a, putative | location=TGME49_chrX:6486806-6490475(+) | protein_length=202 | sequence_SO=chromosome | SO=protein_coding_gene | is_pseudo=false	TGME49_214770-t26_1-p1	23 kDa	4	6	3	2	6	5
623.1	Ras-related protein Rab-7a OS=Homo sapiens OX=9606 GN=RAB7A PE=1 SV=1	A0A6Q8PG52_HUMAN	24 kDa	3	4	3	2	7	7
566.2	60S ribosomal protein L36a OS=Homo sapiens OX=9606 GN=RPL36A PE=1 SV=1	J3KQN4_HUMAN	16 kDa	3	5	9	1	5	5
35.2	Epidermal growth factor receptor substrate 15 (Fragment) OS=Homo sapiens OX=9606 GN=EPS15 PE=1 SV=1	S4R3U1_HUMAN	10 kDa	5	5	6	7	6	4
621	Transmembrane protein 43 OS=Homo sapiens OX=9606 GN=TMEM43 PE=1 SV=1	TMM43_HUMAN	45 kDa	0	5	5	1	10	10
617	Disabled homolog 2 OS=Homo sapiens OX=9606 GN=DAB2 PE=1 SV=3	DAB2_HUMAN	82 kDa	9	10	5	7	0	0
618	Ribosomal biogenesis protein LAS1L OS=Homo sapiens OX=9606 GN=LAS1L PE=1 SV=2	LAS1L_HUMAN	83 kDa	0	1	0	1	13	11
623.2	Ras-related protein Rab-7a OS=Homo sapiens OX=9606 GN=RAB7A PE=1 SV=1	RAB7A_HUMAN	23 kDa	3	4	3	2	7	7
352.2	D-3-phosphoglycerate dehydrogenase (Fragment) OS=Homo sapiens OX=9606 GN=PHGDH PE=1 SV=1	A0A286YF78_HUMAN	30 kDa	0	0	0	0	0	6
74.4	Keratin, type II cytoskeletal 8 OS=Homo sapiens OX=9606 GN=KRT8 PE=1 SV=7	K2C8_HUMAN	54 kDa	0	0	0	0	0	0
624	59 kDa serine/threonine-protein kinase OS=Homo sapiens OX=9606 GN=ILK PE=1 SV=1	A0A0A0MTH3_HUMAN (+1)	55 kDa	3	7	3	4	6	6
626	Four and a half LIM domains protein 1 (Fragment) OS=Homo sapiens OX=9606 GN=FHL1 PE=1 SV=1	Q5JXI8_HUMAN	29 kDa	5	8	4	6	6	3
627	Septin-2 OS=Homo sapiens OX=9606 GN=SEPTIN2 PE=1 SV=1	SEPT2_HUMAN	41 kDa	6	6	3	6	3	5
629	| transcript=TGME49_204530-t26_1 | gene=TGME49_204530 | organism=Toxoplasma_gondii_ME49 | gene_product=microneme protein MIC11 | transcript_product=microneme protein MIC11 | location=TGME49_chrVIIa:1731533-1732483(-) | protein_length=204 | sequence_SO=chromosome | SO=protein_coding_gene | is_pseudo=false	TGME49_204530-t26_1-p1	22 kDa	3	5	5	2	4	4
625	Protein transport protein Sec61 subunit alpha isoform 1 OS=Homo sapiens OX=9606 GN=SEC61A1 PE=1 SV=1	B4DR61_HUMAN (+1)	53 kDa	4	8	4	2	2	3
630	| transcript=TGME49_227600-t26_1 | gene=TGME49_227600 | organism=Toxoplasma_gondii_ME49 | gene_product=ribosomal protein RPL34 | transcript_product=ribosomal protein RPL34 | location=TGME49_chrX:894289-896541(-) | protein_length=134 | sequence_SO=chromosome | SO=protein_coding_gene | is_pseudo=false	TGME49_227600-t26_1-p1	15 kDa	3	6	5	2	4	4
631	| transcript=TGME49_276140-t26_1 | gene=TGME49_276140 | organism=Toxoplasma_gondii_ME49 | gene_product=ADP ribosylation factor ARF1 | transcript_product=ADP ribosylation factor ARF1 | location=TGME49_chrIII:120193-123713(-) | protein_length=554 | sequence_SO=chromosome | SO=protein_coding_gene | is_pseudo=false	TGME49_276140-t26_1-p1	62 kDa	3	5	2	3	6	6
177.2	60S ribosomal protein L10 (Fragment) OS=Homo sapiens OX=9606 GN=RPL10 PE=1 SV=2	A6QRI9_HUMAN	20 kDa	3	3	3	2	2	3
291.3	Ubiquitin-60S ribosomal protein L40 OS=Homo sapiens OX=9606 GN=UBA52 PE=1 SV=2	RL40_HUMAN	15 kDa	2	5	4	3	5	4
628	| transcript=TGME49_202680-t26_1 | gene=TGME49_202680 | organism=Toxoplasma_gondii_ME49 | gene_product=peptidase M16, alpha subunit, putative | transcript_product=peptidase M16, alpha subunit, putative | location=TGME49_chrVIIa:3107806-3114116(-) | protein_length=563 | sequence_SO=chromosome | SO=protein_coding_gene | is_pseudo=false	TGME49_202680-t26_1-p1	62 kDa	1	7	1	0	3	4
632	| transcript=TGME49_280660-t26_1 | gene=TGME49_280660 | organism=Toxoplasma_gondii_ME49 | gene_product=HECT-domain (ubiquitin-transferase) domain-containing protein | transcript_product=HECT-domain (ubiquitin-transferase) domain-containing protein | location=TGME49_chrVIIa:193952-256069(-) | protein_length=17226 | sequence_SO=chromosome | SO=protein_coding_gene | is_pseudo=false	TGME49_280660-t26_1-p1	1855 kDa	0	0	0	0	7	14
18.3	Filamin-A (Fragment) OS=Homo sapiens OX=9606 GN=FLNA PE=1 SV=1	H0Y5F3_HUMAN	25 kDa	0	0	0	0	0	0
635	Treacle protein OS=Homo sapiens OX=9606 GN=TCOF1 PE=1 SV=1	E7ETY2_HUMAN (+1)	152 kDa	8	3	6	6	4	3
636	Guanine nucleotide-binding protein-like 3 OS=Homo sapiens OX=9606 GN=GNL3 PE=1 SV=2	GNL3_HUMAN	62 kDa	5	4	5	3	3	4
639	| transcript=TGME49_289970-t26_1 | gene=TGME49_289970 | organism=Toxoplasma_gondii_ME49 | gene_product=hypothetical protein | transcript_product=hypothetical protein | location=TGME49_chrIX:3558050-3559653(+) | protein_length=232 | sequence_SO=chromosome | SO=protein_coding_gene | is_pseudo=false	TGME49_289970-t26_1-p1	24 kDa	4	4	5	3	4	4
640	| transcript=TGME49_291890-t26_1 | gene=TGME49_291890 | organism=Toxoplasma_gondii_ME49 | gene_product=microneme protein MIC1 | transcript_product=microneme protein MIC1 | location=TGME49_chrIX:4394433-4396776(-) | protein_length=456 | sequence_SO=chromosome | SO=protein_coding_gene | is_pseudo=false	TGME49_291890-t26_1-p1	49 kDa	4	7	4	4	4	4
642	Vesicle-associated membrane protein-associated protein B/C OS=Homo sapiens OX=9606 GN=VAPB PE=1 SV=3	VAPB_HUMAN	27 kDa	4	4	3	6	5	4
641	| transcript=TGME49_305860-t26_1 | gene=TGME49_305860 | organism=Toxoplasma_gondii_ME49 | gene_product=calcium-dependent protein kinase CDPK3 | transcript_product=calcium-dependent protein kinase CDPK3 | location=TGME49_chrIX:5629850-5637411(+) | protein_length=537 | sequence_SO=chromosome | SO=protein_coding_gene | is_pseudo=false	TGME49_305860-t26_1-p1	60 kDa	2	4	2	3	6	5
637	Spindle and centriole-associated protein 1 OS=Homo sapiens OX=9606 GN=SPICE1 PE=1 SV=1	SPICE_HUMAN	96 kDa	4	4	1	5	7	7
638	T-complex protein 1 subunit delta OS=Homo sapiens OX=9606 GN=CCT4 PE=1 SV=4	TCPD_HUMAN	58 kDa	4	4	4	2	6	6
661	| transcript=TGME49_269180-t26_1 | gene=TGME49_269180 | organism=Toxoplasma_gondii_ME49 | gene_product=MIF4G domain-containing protein | transcript_product=MIF4G domain-containing protein | location=TGME49_chrVIII:6011236-6023582(-) | protein_length=2668 | sequence_SO=chromosome | SO=protein_coding_gene | is_pseudo=false	TGME49_269180-t26_1-p1	273 kDa	4	7	7	0	6	5
13.5	Spectrin beta chain OS=Homo sapiens OX=9606 GN=SPTBN4 PE=1 SV=2	C9JY79_HUMAN (+1)	289 kDa	2	3	2	2	3	3
647.1	N-acylneuraminate cytidylyltransferase OS=Homo sapiens OX=9606 GN=CMAS PE=1 SV=2	NEUA_HUMAN	48 kDa	6	4	4	7	2	4
651	| transcript=TGME49_263090-t26_1 | gene=TGME49_263090 | organism=Toxoplasma_gondii_ME49 | gene_product=14-3-3 protein | transcript_product=14-3-3 protein | location=TGME49_chrVIIb:813151-815788(+) | protein_length=323 | sequence_SO=chromosome | SO=protein_coding_gene | is_pseudo=false	TGME49_263090-t26_1-p1	37 kDa	3	4	4	4	7	6
652	| transcript=TGME49_286580-t26_1 | gene=TGME49_286580 | organism=Toxoplasma_gondii_ME49 | gene_product=hypothetical protein | transcript_product=hypothetical protein | location=TGME49_chrV:1776249-1779116(-) | protein_length=955 | sequence_SO=chromosome | SO=protein_coding_gene | is_pseudo=false	TGME49_286580-t26_1-p1	107 kDa	2	2	4	2	6	6
648	Ribosomal RNA processing protein 1 homolog B OS=Homo sapiens OX=9606 GN=RRP1B PE=1 SV=3	RRP1B_HUMAN	84 kDa	8	5	4	4	3	2
653.1	40S ribosomal protein S17 OS=Homo sapiens OX=9606 PE=3 SV=2	H3BNC9_HUMAN	65 kDa	5	5	4	4	2	3
612.1	Pre-mRNA-splicing factor ATP-dependent RNA helicase DHX15 OS=Homo sapiens OX=9606 GN=DHX15 PE=1 SV=2	DHX15_HUMAN	91 kDa	4	6	4	2	4	4
464.1	Histone H2A type 2-A OS=Homo sapiens OX=9606 GN=H2AC18 PE=1 SV=3	H2A2A_HUMAN (+1)	14 kDa	3	3	2	3	3	3
654.1	Nucleolar and coiled-body phosphoprotein 1 (Fragment) OS=Homo sapiens OX=9606 GN=NOLC1 PE=1 SV=1	A0A0A0MRM9_HUMAN	75 kDa	4	3	1	4	3	2
649	T-complex protein 1 subunit alpha OS=Homo sapiens OX=9606 GN=TCP1 PE=1 SV=1	TCPA_HUMAN	60 kDa	3	6	1	3	7	6
650	| transcript=TGME49_258390-t26_1 | gene=TGME49_258390 | organism=Toxoplasma_gondii_ME49 | gene_product=DnaJ protein, putative | transcript_product=DnaJ protein, putative | location=TGME49_chrVIIb:3441057-3442643(-) | protein_length=397 | sequence_SO=chromosome | SO=protein_coding_gene | is_pseudo=false	TGME49_258390-t26_1-p1	45 kDa	4	10	1	3	5	7
531.1	Guanine nucleotide-binding protein G(I)/G(S)/G(T) subunit beta-1 OS=Homo sapiens OX=9606 GN=GNB1 PE=1 SV=3	GBB1_HUMAN	37 kDa	3	5	2	1	5	6
622.1	ATPase family AAA domain-containing protein 3A OS=Homo sapiens OX=9606 GN=ATAD3A PE=1 SV=2	ATD3A_HUMAN	71 kDa	5	4	2	4	5	6
644	Brain acid soluble protein 1 OS=Homo sapiens OX=9606 GN=BASP1 PE=1 SV=2	BASP1_HUMAN	23 kDa	5	4	1	8	6	5
646	Leucine-rich PPR motif-containing protein, mitochondrial OS=Homo sapiens OX=9606 GN=LRPPRC PE=1 SV=3	LPPRC_HUMAN	158 kDa	10	6	5	3	1	1
366.2	Histone HIST2H3PS2 OS=Homo sapiens OX=9606 GN=H3-2 PE=1 SV=1	H3PS2_HUMAN	15 kDa	2	1	1	1	1	1
645	Clathrin interactor 1 OS=Homo sapiens OX=9606 GN=CLINT1 PE=1 SV=1	EPN4_HUMAN	68 kDa	9	8	5	5	0	0
160.3	Progranulin (Fragment) OS=Homo sapiens OX=9606 GN=GRN PE=1 SV=1	K7EQI0_HUMAN	12 kDa	0	0	3	0	0	4
656	Caveolin-1 OS=Homo sapiens OX=9606 GN=CAV1 PE=1 SV=4	CAV1_HUMAN	20 kDa	4	4	3	3	4	5
657	Prostacyclin synthase OS=Homo sapiens OX=9606 GN=PTGIS PE=1 SV=1	PTGIS_HUMAN	57 kDa	4	6	5	4	4	6
658.1	RNA-binding protein 39 OS=Homo sapiens OX=9606 GN=RBM39 PE=1 SV=2	RBM39_HUMAN	59 kDa	7	4	3	4	5	3
662	| transcript=TGME49_297880-t26_1 | gene=TGME49_297880 | organism=Toxoplasma_gondii_ME49 | gene_product=dense granule protein DG32 | transcript_product=dense granule protein DG32 | location=TGME49_chrII:2093540-2094542(-) | protein_length=219 | sequence_SO=chromosome | SO=protein_coding_gene | is_pseudo=false	TGME49_297880-t26_1-p1	24 kDa	4	4	4	3	4	5
604.1	Glutamine--fructose-6-phosphate transaminase (isomerizing) OS=Homo sapiens OX=9606 GN=GFPT1 PE=1 SV=1	A0A6I8PTT9_HUMAN (+1)	70 kDa	6	7	5	5	4	2
660	| transcript=TGME49_245620-t26_1 | gene=TGME49_245620 | organism=Toxoplasma_gondii_ME49 | gene_product=ribosomal-ubiquitin protein RPS27A | transcript_product=ribosomal-ubiquitin protein RPS27A | location=TGME49_chrXII:2435543-2437627(-) | protein_length=154 | sequence_SO=chromosome | SO=protein_coding_gene | is_pseudo=false	TGME49_245620-t26_1-p1	17 kDa	3	3	4	2	3	2
664.1	Phosphoglycerate kinase 1 OS=Homo sapiens OX=9606 GN=PGK1 PE=1 SV=3	PGK1_HUMAN	45 kDa	1	2	3	1	7	7
208.2	ATP-dependent 6-phosphofructokinase, liver type OS=Homo sapiens OX=9606 GN=PFKL PE=1 SV=6	PFKAL_HUMAN	85 kDa	3	6	4	3	4	3
663	116 kDa U5 small nuclear ribonucleoprotein component OS=Homo sapiens OX=9606 GN=EFTUD2 PE=1 SV=1	U5S1_HUMAN	109 kDa	10	5	1	0	3	1
659	| transcript=TGME49_238040-t26_1 | gene=TGME49_238040 | organism=Toxoplasma_gondii_ME49 | gene_product=protein disulfide-isomerase domain-containing protein | transcript_product=protein disulfide-isomerase domain-containing protein | location=TGME49_chrVI:19728-28820(-) | protein_length=1378 | sequence_SO=chromosome | SO=protein_coding_gene | is_pseudo=false	TGME49_238040-t26_1-p1	153 kDa	3	4	3	0	6	3
427.2	Ras-related protein Rap-1A OS=Homo sapiens OX=9606 GN=RAP1A PE=1 SV=1	RAP1A_HUMAN	21 kDa	5	5	2	4	5	6
36.3	AP-2 complex subunit alpha-2 (Fragment) OS=Homo sapiens OX=9606 GN=AP2A2 PE=1 SV=1	A0A0G2JQA4_HUMAN	40 kDa	0	0	0	0	0	0
392.2	| transcript=TGME49_325400-t26_1 | gene=TGME49_325400 | organism=Toxoplasma_gondii_ME49 | gene_product=ribosomal L37ae family protein | transcript_product=ribosomal L37ae family protein | location=KE139547:662-1021(+) | protein_length=120 | sequence_SO=supercontig | SO=protein_coding_gene | is_pseudo=false	TGME49_325400-t26_1-p1	13 kDa	0	0	0	0	0	0
665	40S ribosomal protein S24 OS=Homo sapiens OX=9606 GN=RPS24 PE=1 SV=1	A0A2R8Y849_HUMAN (+3)	15 kDa	3	4	4	3	3	3
666	Cytochrome c oxidase subunit 5A, mitochondrial OS=Homo sapiens OX=9606 GN=COX5A PE=1 SV=2	COX5A_HUMAN	17 kDa	4	4	4	5	4	3
667.1	Elongation factor 1-delta (Fragment) OS=Homo sapiens OX=9606 GN=EEF1D PE=1 SV=1	E9PK01_HUMAN (+1)	29 kDa	5	4	4	5	5	4
668.1	PDZ and LIM domain protein 5 OS=Homo sapiens OX=9606 GN=PDLIM5 PE=1 SV=5	PDLI5_HUMAN	64 kDa	3	4	6	4	6	5
670	| transcript=TGME49_243960-t26_1 | gene=TGME49_243960 | organism=Toxoplasma_gondii_ME49 | gene_product=nuclear transport factor 2 (ntf2) domain-containing protein | transcript_product=nuclear transport factor 2 (ntf2) domain-containing protein | location=TGME49_chrVI:2914504-2919470(-) | protein_length=797 | sequence_SO=chromosome | SO=protein_coding_gene | is_pseudo=false	TGME49_243960-t26_1-p1	84 kDa	2	5	5	3	7	8
669	Serine/arginine-rich splicing factor 3 OS=Homo sapiens OX=9606 GN=SRSF3 PE=1 SV=1	SRSF3_HUMAN	19 kDa	2	3	5	1	2	4
595.1	Histone-binding protein RBBP4 OS=Homo sapiens OX=9606 GN=RBBP4 PE=1 SV=3	RBBP4_HUMAN	48 kDa	3	4	1	1	3	3
671	Keratin, type I cuticular Ha5 OS=Homo sapiens OX=9606 GN=KRT35 PE=1 SV=1	C4AM86_HUMAN (+1)	48 kDa	0	0	0	0	0	10
455.2	Actin-related protein 2/3 complex subunit 3 (Fragment) OS=Homo sapiens OX=9606 GN=ARPC3 PE=1 SV=1	C9JZD1_HUMAN	12 kDa	0	0	0	0	0	0
674	Enhancer of rudimentary homolog OS=Homo sapiens OX=9606 GN=ERH PE=1 SV=1	ERH_HUMAN	12 kDa	3	3	3	3	3	3
682	| transcript=TGME49_315570-t26_1 | gene=TGME49_315570 | organism=Toxoplasma_gondii_ME49 | gene_product=hypothetical protein | transcript_product=hypothetical protein | location=TGME49_chrXI:4814041-4814900(+) | protein_length=91 | sequence_SO=chromosome | SO=protein_coding_gene | is_pseudo=false	TGME49_315570-t26_1-p1	9 kDa	3	3	2	3	3	3
677	| transcript=TGME49_237250-t26_1 | gene=TGME49_237250 | organism=Toxoplasma_gondii_ME49 | gene_product=hypothetical protein | transcript_product=hypothetical protein | location=TGME49_chrX:5808296-5810442(+) | protein_length=259 | sequence_SO=chromosome | SO=protein_coding_gene | is_pseudo=false	TGME49_237250-t26_1-p1	29 kDa	3	4	2	2	3	4
680	| transcript=TGME49_267500-t26_1 | gene=TGME49_267500 | organism=Toxoplasma_gondii_ME49 | gene_product=hypothetical protein | transcript_product=hypothetical protein | location=TGME49_chrIX:610582-611919(+) | protein_length=230 | sequence_SO=chromosome | SO=protein_coding_gene | is_pseudo=false	TGME49_267500-t26_1-p1	26 kDa	3	3	2	4	5	6
676	| transcript=TGME49_213030-t26_1 | gene=TGME49_213030 | organism=Toxoplasma_gondii_ME49 | gene_product=hypothetical protein | transcript_product=hypothetical protein | location=TGME49_chrV:803341-804727(+) | protein_length=323 | sequence_SO=chromosome | SO=protein_coding_gene | is_pseudo=false	TGME49_213030-t26_1-p1	35 kDa	3	8	5	2	3	3
675	Epidermal growth factor receptor substrate 15-like 1 (Fragment) OS=Homo sapiens OX=9606 GN=EPS15L1 PE=1 SV=1	M0QY01_HUMAN	8 kDa	2	2	1	4	3	3
531.2	Guanine nucleotide-binding protein G(I)/G(S)/G(T) subunit beta-2 OS=Homo sapiens OX=9606 GN=GNB2 PE=1 SV=3	GBB2_HUMAN	37 kDa	3	2	1	2	6	6
679	| transcript=TGME49_246540-t26_1 | gene=TGME49_246540 | organism=Toxoplasma_gondii_ME49 | gene_product=cytochrome c1, heme protein | transcript_product=cytochrome c1, heme protein | location=TGME49_chrXII:2840190-2843546(+) | protein_length=398 | sequence_SO=chromosome | SO=protein_coding_gene | is_pseudo=false	TGME49_246540-t26_1-p1	46 kDa	2	7	6	1	5	3
678	| transcript=TGME49_240870-t26_1 | gene=TGME49_240870 | organism=Toxoplasma_gondii_ME49 | gene_product=beta adaptin protein, putative | transcript_product=beta adaptin protein, putative | location=TGME49_chrVI:1486135-1499617(+) | protein_length=924 | sequence_SO=chromosome | SO=protein_coding_gene | is_pseudo=false	TGME49_240870-t26_1-p1	102 kDa	6	6	3	3	2	4
550.2	Histone H2B type 1-J OS=Homo sapiens OX=9606 GN=H2BC11 PE=1 SV=3	H2B1J_HUMAN (+1)	14 kDa	4	2	2	4	3	2
681	| transcript=TGME49_304740-t26_1 | gene=TGME49_304740 | organism=Toxoplasma_gondii_ME49 | gene_product=rhoptry kinase family protein ROP35 | transcript_product=rhoptry kinase family protein ROP35 | location=TGME49_chrVIIa:678262-681308(-) | protein_length=640 | sequence_SO=chromosome | SO=protein_coding_gene | is_pseudo=false	TGME49_304740-t26_1-p1	71 kDa	0	0	0	0	11	9
81.2	Probable ATP-dependent RNA helicase DDX5 OS=Homo sapiens OX=9606 GN=DDX5 PE=1 SV=1	X6RLV5_HUMAN	11 kDa	0	0	0	0	0	0
688	Zinc finger RNA-binding protein OS=Homo sapiens OX=9606 GN=ZFR PE=1 SV=2	ZFR_HUMAN	117 kDa	5	8	5	3	5	6
684	ATP synthase subunit gamma, mitochondrial OS=Homo sapiens OX=9606 GN=ATP5F1C PE=1 SV=1	ATPG_HUMAN	33 kDa	4	2	6	3	5	3
685	40S ribosomal protein S26 OS=Homo sapiens OX=9606 GN=RPS26 PE=1 SV=3	RS26_HUMAN	13 kDa	3	1	3	3	2	3
687	| transcript=TGME49_268830-t26_1 | gene=TGME49_268830 | organism=Toxoplasma_gondii_ME49 | gene_product=hypothetical protein | transcript_product=hypothetical protein | location=TGME49_chrVIII:6262703-6267267(+) | protein_length=536 | sequence_SO=chromosome | SO=protein_coding_gene | is_pseudo=false	TGME49_268830-t26_1-p1	61 kDa	6	6	6	1	6	6
683	Heterogeneous nuclear ribonucleoprotein D-like OS=Homo sapiens OX=9606 GN=HNRNPDL PE=1 SV=1	A0A087WUK2_HUMAN (+1)	40 kDa	6	3	4	4	4	2
689	| transcript=TGME49_231080-t26_1 | gene=TGME49_231080 | organism=Toxoplasma_gondii_ME49 | gene_product=ribosomal protein RPL38 | transcript_product=ribosomal protein RPL38 | location=TGME49_chrVIII:1230906-1231160(+) | protein_length=84 | sequence_SO=chromosome | SO=protein_coding_gene | is_pseudo=false	TGME49_231080-t26_1-p1	10 kDa	0	2	0	0	2	2
686	| transcript=TGME49_222170-t26_1 | gene=TGME49_222170 | organism=Toxoplasma_gondii_ME49 | gene_product=dense-granule antigen DG32 | transcript_product=dense-granule antigen DG32 | location=TGME49_chrII:928859-930183(+) | protein_length=300 | sequence_SO=chromosome | SO=protein_coding_gene | is_pseudo=false	TGME49_222170-t26_1-p1	34 kDa	1	4	3	1	4	5
251.4	Histone H1t OS=Homo sapiens OX=9606 GN=H1-6 PE=2 SV=4	H1T_HUMAN	22 kDa	3	3	4	0	0	0
697	| transcript=TGME49_254440-t26_1 | gene=TGME49_254440 | organism=Toxoplasma_gondii_ME49 | gene_product=ribosomal protein RPL12 | transcript_product=ribosomal protein RPL12 | location=TGME49_chrIII:1740149-1743143(-) | protein_length=165 | sequence_SO=chromosome | SO=protein_coding_gene | is_pseudo=false	TGME49_254440-t26_1-p1	18 kDa	4	3	3	3	3	2
694	Protein phosphatase 1 regulatory subunit 12C (Fragment) OS=Homo sapiens OX=9606 GN=PPP1R12C PE=1 SV=1	K7EL81_HUMAN (+1)	80 kDa	5	3	7	4	4	2
696	Probable 28S rRNA (cytosine(4447)-C(5))-methyltransferase OS=Homo sapiens OX=9606 GN=NOP2 PE=1 SV=2	NOP2_HUMAN	89 kDa	4	5	5	2	5	4
698	| transcript=TGME49_258950-t26_1 | gene=TGME49_258950 | organism=Toxoplasma_gondii_ME49 | gene_product=lectin family protein | transcript_product=lectin family protein | location=TGME49_chrVIIb:3079180-3083256(+) | protein_length=646 | sequence_SO=chromosome | SO=protein_coding_gene | is_pseudo=false	TGME49_258950-t26_1-p1	70 kDa	3	2	2	1	7	5
695	Leiomodin-1 OS=Homo sapiens OX=9606 GN=LMOD1 PE=1 SV=3	LMOD1_HUMAN	67 kDa	7	1	2	9	1	2
700	| transcript=TGME49_282070-t26_1 | gene=TGME49_282070 | organism=Toxoplasma_gondii_ME49 | gene_product=hypothetical protein | transcript_product=hypothetical protein | location=TGME49_chrVIIa:4367705-4373811(+) | protein_length=1172 | sequence_SO=chromosome | SO=protein_coding_gene | is_pseudo=false	TGME49_282070-t26_1-p1	125 kDa	1	5	6	1	3	4
702	| transcript=TGME49_261250-t26_1 | gene=TGME49_261250 | organism=Toxoplasma_gondii_ME49 | gene_product=histone H2A1 | transcript_product=histone H2A1 | location=TGME49_chrVIIb:1806965-1807507(-) | protein_length=180 | sequence_SO=chromosome | SO=protein_coding_gene | is_pseudo=false	TGME49_261250-t26_1-p1	20 kDa	1	2	1	1	2	2
693	Constitutive coactivator of PPAR-gamma-like protein 1 OS=Homo sapiens OX=9606 GN=FAM120A PE=1 SV=2	F120A_HUMAN	122 kDa	7	10	4	3	1	1
699	| transcript=TGME49_273050-t26_1 | gene=TGME49_273050 | organism=Toxoplasma_gondii_ME49 | gene_product=hypothetical protein | transcript_product=hypothetical protein | location=TGME49_chrVIII:3692561-3694943(-) | protein_length=642 | sequence_SO=chromosome | SO=protein_coding_gene | is_pseudo=false	TGME49_273050-t26_1-p1	71 kDa	3	4	3	0	6	4
673.1	Heat shock 70 kDa protein 4 OS=Homo sapiens OX=9606 GN=HSPA4 PE=1 SV=4	HSP74_HUMAN	94 kDa	0	4	1	1	10	10
692	WD repeat-containing protein 18 (Fragment) OS=Homo sapiens OX=9606 GN=WDR18 PE=1 SV=1	A0A0A0MQU0_HUMAN (+2)	47 kDa	0	1	0	4	7	8
719	| transcript=TGME49_311400-t26_1 | gene=TGME49_311400 | organism=Toxoplasma_gondii_ME49 | gene_product=WD domain, G-beta repeat-containing protein | transcript_product=WD domain, G-beta repeat-containing protein | location=TGME49_chrXI:2047093-2060339(-) | protein_length=1585 | sequence_SO=chromosome | SO=protein_coding_gene | is_pseudo=false	TGME49_311400-t26_1-p1	166 kDa	3	12	9	0	0	0
328.2	RNA helicase (Fragment) OS=Homo sapiens OX=9606 GN=EIF4A1 PE=1 SV=1	J3QR64_HUMAN	24 kDa	0	0	0	0	0	0
37.7	Tubulin beta-4A chain OS=Homo sapiens OX=9606 GN=TUBB4A PE=4 SV=1	M0R2T4_HUMAN	12 kDa	0	0	0	0	0	0
707	Thy-1 antigen (Fragment) OS=Homo sapiens OX=9606 GN=THY1 PE=1 SV=1	E9PNQ8_HUMAN	18 kDa	3	3	3	3	3	4
708	Heterogeneous nuclear ribonucleoprotein U-like protein 2 OS=Homo sapiens OX=9606 GN=HNRNPUL2 PE=1 SV=1	HNRL2_HUMAN	85 kDa	4	5	6	3	3	3
710.1	Liprin-beta-1 OS=Homo sapiens OX=9606 GN=PPFIBP1 PE=1 SV=2	LIPB1_HUMAN	114 kDa	7	4	4	4	4	5
711	Mannosyl-oligosaccharide glucosidase OS=Homo sapiens OX=9606 GN=MOGS PE=1 SV=5	MOGS_HUMAN	92 kDa	5	6	4	3	4	4
716	| transcript=TGME49_269980-t26_1 | gene=TGME49_269980 | organism=Toxoplasma_gondii_ME49 | gene_product=preprotein translocase Sec61, putative | transcript_product=preprotein translocase Sec61, putative | location=TGME49_chrVIII:5484256-5488792(-) | protein_length=473 | sequence_SO=chromosome | SO=protein_coding_gene | is_pseudo=false	TGME49_269980-t26_1-p1	52 kDa	3	4	4	4	3	3
705	Cell division control protein 42 homolog OS=Homo sapiens OX=9606 GN=CDC42 PE=1 SV=2	CDC42_HUMAN	21 kDa	3	3	3	3	4	5
714	Ribonuclease inhibitor OS=Homo sapiens OX=9606 GN=RNH1 PE=1 SV=2	RINI_HUMAN	50 kDa	7	4	2	5	4	3
704	Cytospin-B OS=Homo sapiens OX=9606 GN=SPECC1 PE=4 SV=1	A0A7I2V416_HUMAN (+3)	116 kDa	4	3	4	2	2	2
709	Eukaryotic translation initiation factor 2 subunit 3 OS=Homo sapiens OX=9606 GN=EIF2S3 PE=1 SV=3	IF2G_HUMAN	51 kDa	4	6	1	3	3	5
224.3	Ras-related protein Rab-14 OS=Homo sapiens OX=9606 GN=RAB14 PE=1 SV=4	RAB14_HUMAN	24 kDa	5	4	3	3	4	6
703	CD59 glycoprotein (Fragment) OS=Homo sapiens OX=9606 GN=CD59 PE=1 SV=1	A0A2U3TZL5_HUMAN (+1)	13 kDa	2	2	3	3	4	4
722.1	Solute carrier family 2, facilitated glucose transporter member 1 OS=Homo sapiens OX=9606 GN=SLC2A1 PE=1 SV=2	GTR1_HUMAN	54 kDa	4	4	5	2	5	5
717	| transcript=TGME49_275860-t26_1 | gene=TGME49_275860 | organism=Toxoplasma_gondii_ME49 | gene_product=hypothetical protein | transcript_product=hypothetical protein | location=TGME49_chrIII:181059-183237(+) | protein_length=383 | sequence_SO=chromosome | SO=protein_coding_gene | is_pseudo=false	TGME49_275860-t26_1-p1	43 kDa	3	5	4	1	5	5
724.1	Transgelin OS=Homo sapiens OX=9606 GN=TAGLN PE=1 SV=4	TAGL_HUMAN	23 kDa	4	6	1	4	6	5
718	| transcript=TGME49_311240-t26_1 | gene=TGME49_311240 | organism=Toxoplasma_gondii_ME49 | gene_product=DnaJ family chaperone, putative | transcript_product=DnaJ family chaperone, putative | location=TGME49_chrXI:1903328-1908342(-) | protein_length=426 | sequence_SO=chromosome | SO=protein_coding_gene | is_pseudo=false	TGME49_311240-t26_1-p1	47 kDa	1	7	3	1	3	4
721	5'-3' exoribonuclease 2 OS=Homo sapiens OX=9606 GN=XRN2 PE=1 SV=1	XRN2_HUMAN	109 kDa	4	6	3	4	1	1
712	PC4 and SFRS1-interacting protein OS=Homo sapiens OX=9606 GN=PSIP1 PE=1 SV=1	PSIP1_HUMAN	60 kDa	4	3	2	1	5	5
713	Reticulocalbin-1 OS=Homo sapiens OX=9606 GN=RCN1 PE=1 SV=1	RCN1_HUMAN	39 kDa	3	6	3	0	4	4
723	14-3-3 protein gamma OS=Homo sapiens OX=9606 GN=YWHAG PE=1 SV=2	1433G_HUMAN	28 kDa	3	4	4	5	4	5
715	| transcript=TGME49_219800-t26_1 | gene=TGME49_219800 | organism=Toxoplasma_gondii_ME49 | gene_product=vacuolar ATP synthase subunit b, putative | transcript_product=vacuolar ATP synthase subunit b, putative | location=TGME49_chrXII:638220-640954(+) | protein_length=505 | sequence_SO=chromosome | SO=protein_coding_gene | is_pseudo=false	TGME49_219800-t26_1-p1	57 kDa	1	7	3	0	5	6
691.1	YLP motif-containing protein 1 OS=Homo sapiens OX=9606 GN=YLPM1 PE=1 SV=4	YLPM1_HUMAN	242 kDa	0	1	0	2	15	9
116.4	Keratin, type I cuticular Ha2 OS=Homo sapiens OX=9606 GN=KRT32 PE=1 SV=3	K1H2_HUMAN	50 kDa	0	0	0	0	0	6
85.3	Heterogeneous nuclear ribonucleoprotein M (Fragment) OS=Homo sapiens OX=9606 GN=HNRNPM PE=1 SV=1	M0QY96_HUMAN	12 kDa	0	0	0	0	0	2
727	Histone H1.0 OS=Homo sapiens OX=9606 GN=H1-0 PE=1 SV=3	H10_HUMAN	21 kDa	3	4	3	3	4	4
729	Profilin-1 OS=Homo sapiens OX=9606 GN=PFN1 PE=1 SV=2	PROF1_HUMAN	15 kDa	4	5	3	4	8	7
733	Dolichyl-diphosphooligosaccharide--protein glycosyltransferase subunit STT3B OS=Homo sapiens OX=9606 GN=STT3B PE=1 SV=1	STT3B_HUMAN	94 kDa	4	2	3	3	4	5
706.1	Calcium/calmodulin-dependent protein kinase OS=Homo sapiens OX=9606 GN=CAMK2D PE=1 SV=1	E9PBG7_HUMAN (+1)	58 kDa	4	3	4	3	4	3
732	RNA transcription, translation and transport factor protein OS=Homo sapiens OX=9606 GN=RTRAF PE=1 SV=1	RTRAF_HUMAN	28 kDa	4	6	2	2	1	3
734	| transcript=TGME49_227620-t26_1 | gene=TGME49_227620 | organism=Toxoplasma_gondii_ME49 | gene_product=dense granule protein GRA2 | transcript_product=dense granule protein GRA2 | location=TGME49_chrX:870576-871374(-) | protein_length=185 | sequence_SO=chromosome | SO=protein_coding_gene | is_pseudo=false	TGME49_227620-t26_1-p1	20 kDa	3	2	1	2	2	2
739.1	Torsin-1A-interacting protein 1 OS=Homo sapiens OX=9606 GN=TOR1AIP1 PE=1 SV=2	TOIP1_HUMAN	66 kDa	5	4	2	5	6	5
731	Ras-related C3 botulinum toxin substrate 1 OS=Homo sapiens OX=9606 GN=RAC1 PE=1 SV=1	RAC1_HUMAN	21 kDa	2	1	2	3	4	5
690.1	SWI/SNF-related matrix-associated actin-dependent regulator of chromatin subfamily A member 5 OS=Homo sapiens OX=9606 GN=SMARCA5 PE=1 SV=1	SMCA5_HUMAN	122 kDa	0	6	5	1	1	1
701.1	GTP-binding protein SAR1a OS=Homo sapiens OX=9606 GN=SAR1A PE=1 SV=1	SAR1A_HUMAN	22 kDa	3	2	4	1	3	4
737	| transcript=TGME49_258410-t26_1 | gene=TGME49_258410 | organism=Toxoplasma_gondii_ME49 | gene_product=photosensitized INA-labeled protein PHIL1 | transcript_product=photosensitized INA-labeled protein PHIL1 | location=TGME49_chrVIIb:3435118-3435615(+) | protein_length=165 | sequence_SO=chromosome | SO=protein_coding_gene | is_pseudo=false	TGME49_258410-t26_1-p1	19 kDa	2	5	1	2	5	7
726	ER membrane protein complex subunit 1 OS=Homo sapiens OX=9606 GN=EMC1 PE=1 SV=1	EMC1_HUMAN	112 kDa	6	1	1	8	4	4
736	| transcript=TGME49_248880-t26_1 | gene=TGME49_248880 | organism=Toxoplasma_gondii_ME49 | gene_product=GTPase RAB7 | transcript_product=GTPase RAB7 | location=TGME49_chrXII:4237138-4242327(-) | protein_length=432 | sequence_SO=chromosome | SO=protein_coding_gene | is_pseudo=false	TGME49_248880-t26_1-p1	48 kDa	3	4	4	1	5	6
738	| transcript=TGME49_306560-t26_1 | gene=TGME49_306560 | organism=Toxoplasma_gondii_ME49 | gene_product=hypothetical protein | transcript_product=hypothetical protein | location=TGME49_chrIX:6181639-6186669(+) | protein_length=698 | sequence_SO=chromosome | SO=protein_coding_gene | is_pseudo=false	TGME49_306560-t26_1-p1	67 kDa	3	7	5	2	2	0
740	60S acidic ribosomal protein P1 OS=Homo sapiens OX=9606 GN=RPLP1 PE=1 SV=1	RLA1_HUMAN	12 kDa	2	3	2	1	2	2
735	| transcript=TGME49_229480-t26_1 | gene=TGME49_229480 | organism=Toxoplasma_gondii_ME49 | gene_product=calcium binding protein precursor, putative | transcript_product=calcium binding protein precursor, putative | location=TGME49_chrVIII:292754-295302(-) | protein_length=335 | sequence_SO=chromosome | SO=protein_coding_gene | is_pseudo=false	TGME49_229480-t26_1-p1	38 kDa	5	8	4	0	4	3
725	2,4-dienoyl-CoA reductase [(3E)-enoyl-CoA-producing], mitochondrial OS=Homo sapiens OX=9606 GN=DECR1 PE=1 SV=1	DECR_HUMAN	36 kDa	4	6	7	5	0	0
728	Ig gamma chain C region OS=Oryctolagus cuniculus OX=9986 PE=1 SV=1	IGHG_RABIT	35 kDa	0	2	0	0	6	5
272.3	Poly(rC)-binding protein 3 OS=Homo sapiens OX=9606 GN=PCBP3 PE=1 SV=1	E9PFP8_HUMAN (+1)	38 kDa	3	3	4	3	3	3
511.2	Plasma membrane calcium-transporting ATPase 1 OS=Homo sapiens OX=9606 GN=ATP2B1 PE=1 SV=4	AT2B1_HUMAN	135 kDa	0	0	0	0	0	0
182.2	Heterogeneous nuclear ribonucleoprotein R (Fragment) OS=Homo sapiens OX=9606 GN=HNRNPR PE=1 SV=1	A0A286YEZ8_HUMAN	16 kDa	0	0	0	0	0	0
743.1	Importin subunit beta-1 OS=Homo sapiens OX=9606 GN=KPNB1 PE=1 SV=2	IMB1_HUMAN	97 kDa	4	5	4	4	6	6
744	Ras-related protein Rab-2A OS=Homo sapiens OX=9606 GN=RAB2A PE=1 SV=1	RAB2A_HUMAN	24 kDa	3	4	3	3	3	2
720.1	Tricarboxylate transport protein, mitochondrial OS=Homo sapiens OX=9606 GN=SLC25A1 PE=1 SV=2	TXTP_HUMAN	34 kDa	5	3	3	3	3	4
752.1	TAR DNA-binding protein 43 OS=Homo sapiens OX=9606 GN=TARDBP PE=1 SV=1	TADBP_HUMAN	45 kDa	1	3	2	2	3	3
748	| transcript=TGME49_247350-t26_1 | gene=TGME49_247350 | organism=Toxoplasma_gondii_ME49 | gene_product=thioredoxin domain-containing protein | transcript_product=thioredoxin domain-containing protein | location=TGME49_chrXII:3276227-3278343(-) | protein_length=312 | sequence_SO=chromosome | SO=protein_coding_gene | is_pseudo=false	TGME49_247350-t26_1-p1	34 kDa	2	4	3	2	4	2
745	| transcript=TGME49_201680-t26_1 | gene=TGME49_201680 | organism=Toxoplasma_gondii_ME49 | gene_product=eukaryotic initiation factor-3 subunit 10, putative | transcript_product=eukaryotic initiation factor-3 subunit 10, putative | location=TGME49_chrVIIa:3854159-3862560(+) | protein_length=1033 | sequence_SO=chromosome | SO=protein_coding_gene | is_pseudo=false	TGME49_201680-t26_1-p1	119 kDa	4	2	3	2	1	1
753.1	Catenin beta-1 OS=Homo sapiens OX=9606 GN=CTNNB1 PE=1 SV=1	A0A2R8Y543_HUMAN (+5)	78 kDa	3	2	1	3	5	4
741	AP-2 complex subunit sigma OS=Homo sapiens OX=9606 GN=AP2S1 PE=1 SV=2	AP2S1_HUMAN (+1)	17 kDa	5	3	2	4	2	2
746	| transcript=TGME49_214790-t26_1 | gene=TGME49_214790 | organism=Toxoplasma_gondii_ME49 | gene_product=glycoprotein | transcript_product=glycoprotein | location=TGME49_chrX:6496460-6498480(+) | protein_length=283 | sequence_SO=chromosome | SO=protein_coding_gene | is_pseudo=false	TGME49_214790-t26_1-p1	31 kDa	3	3	3	1	2	2
750	| transcript=TGME49_258580-t26_1 | gene=TGME49_258580 | organism=Toxoplasma_gondii_ME49 | gene_product=rhoptry protein ROP17 | transcript_product=rhoptry protein ROP17 | location=TGME49_chrVIIb:3322124-3323950(-) | protein_length=608 | sequence_SO=chromosome | SO=protein_coding_gene | is_pseudo=false	TGME49_258580-t26_1-p1	69 kDa	3	4	2	1	5	3
742	Cell migration-inducing and hyaluronan-binding protein OS=Homo sapiens OX=9606 GN=CEMIP PE=1 SV=2	CEMIP_HUMAN	153 kDa	8	3	2	8	2	1
749	| transcript=TGME49_250770-t26_1 | gene=TGME49_250770 | organism=Toxoplasma_gondii_ME49 | gene_product=eukaryotic initiation factor-4A, putative | transcript_product=eukaryotic initiation factor-4A, putative | location=TGME49_chrXII:5196465-5198502(-) | protein_length=412 | sequence_SO=chromosome | SO=protein_coding_gene | is_pseudo=false	TGME49_250770-t26_1-p1	47 kDa	2	5	3	3	5	5
520.3	Pro-neuregulin-1, membrane-bound isoform OS=Homo sapiens OX=9606 GN=NRG1 PE=1 SV=1	A0A494C0K4_HUMAN	51 kDa	2	2	1	2	3	3
291.4	| transcript=TGME49_289750-t26_1 | gene=TGME49_289750 | organism=Toxoplasma_gondii_ME49 | gene_product=ribosomal-ubiquitin protein RPL40 | transcript_product=ribosomal-ubiquitin protein RPL40 | location=TGME49_chrIX:3427848-3429057(+) | protein_length=129 | sequence_SO=chromosome | SO=protein_coding_gene | is_pseudo=false	TGME49_289750-t26_1-p1	15 kDa	1	4	2	1	4	4
747	| transcript=TGME49_226950-t26_1 | gene=TGME49_226950 | organism=Toxoplasma_gondii_ME49 | gene_product=IgA-specific metalloendopeptidase | transcript_product=IgA-specific metalloendopeptidase | location=TGME49_chrX:1199550-1211755(+) | protein_length=2702 | sequence_SO=chromosome | SO=protein_coding_gene | is_pseudo=false	TGME49_226950-t26_1-p1	281 kDa	4	11	8	0	0	1
548.2	Proton-translocating NAD(P)(+) transhydrogenase OS=Homo sapiens OX=9606 GN=NNT PE=1 SV=1	E9PCX7_HUMAN	100 kDa	3	1	0	4	8	6
751	| transcript=TGME49_311770-t26_1 | gene=TGME49_311770 | organism=Toxoplasma_gondii_ME49 | gene_product=hypothetical protein | transcript_product=hypothetical protein | location=TGME49_chrXI:2275657-2282094(+) | protein_length=2076 | sequence_SO=chromosome | SO=protein_coding_gene | is_pseudo=false	TGME49_311770-t26_1-p1	223 kDa	0	0	0	0	12	12
46.2	Fibronectin (Fragment) OS=Homo sapiens OX=9606 GN=FN1 PE=1 SV=1	H0Y4K8_HUMAN	27 kDa	3	0	0	4	0	0
116.5	Keratin, type I cuticular Ha6 OS=Homo sapiens OX=9606 GN=KRT36 PE=1 SV=1	KRT36_HUMAN (+1)	52 kDa	0	0	0	0	0	8
755	Microsomal glutathione S-transferase 1 OS=Homo sapiens OX=9606 GN=MGST1 PE=1 SV=1	MGST1_HUMAN	18 kDa	3	3	4	3	4	3
756	Translocon-associated protein subunit delta OS=Homo sapiens OX=9606 GN=SSR4 PE=1 SV=1	SSRD_HUMAN	19 kDa	4	5	5	4	3	3
760	| transcript=TGME49_319850-t26_1 | gene=TGME49_319850 | organism=Toxoplasma_gondii_ME49 | gene_product=splicing factor U2AF family SnRNP auxilary factor large subunit, RRM domain-containing protein | transcript_product=splicing factor U2AF family SnRNP auxilary factor large subunit, RRM domain-containing protein | location=TGME49_chrIV:745952-748103(+) | protein_length=495 | sequence_SO=chromosom…	TGME49_319850-t26_1-p1	52 kDa	3	4	3	3	3	5
759	| transcript=TGME49_297070-t26_1 | gene=TGME49_297070 | organism=Toxoplasma_gondii_ME49 | gene_product=hypothetical protein | transcript_product=hypothetical protein | location=TGME49_chrII:1516638-1518501(-) | protein_length=519 | sequence_SO=chromosome | SO=protein_coding_gene | is_pseudo=false	TGME49_297070-t26_1-p1	58 kDa	4	5	4	2	7	7
758	| transcript=TGME49_239330-t26_1 | gene=TGME49_239330 | organism=Toxoplasma_gondii_ME49 | gene_product=ribosomal protein RPL37 | transcript_product=ribosomal protein RPL37 | location=TGME49_chrVI:551539-553786(+) | protein_length=98 | sequence_SO=chromosome | SO=protein_coding_gene | is_pseudo=false	TGME49_239330-t26_1-p1	11 kDa	1	3	1	0	1	1
655.1	HLA class I histocompatibility antigen, A alpha chain (Fragment) OS=Homo sapiens OX=9606 GN=HLA-A PE=1 SV=1	A0A140T9I0_HUMAN (+1)	41 kDa	5	4	3	3	4	4
754	Integrin alpha-V OS=Homo sapiens OX=9606 GN=ITGAV PE=1 SV=2	ITAV_HUMAN	116 kDa	2	7	4	2	1	1
757	| transcript=TGME49_208830-t26_1 | gene=TGME49_208830 | organism=Toxoplasma_gondii_ME49 | gene_product=hypothetical protein | transcript_product=hypothetical protein | location=TGME49_chrIb:888562-890079(-) | protein_length=505 | sequence_SO=chromosome | SO=protein_coding_gene | is_pseudo=false	TGME49_208830-t26_1-p1	55 kDa	3	7	5	0	6	2
149.2	Talin-2 OS=Homo sapiens OX=9606 GN=TLN2 PE=1 SV=4	TLN2_HUMAN	272 kDa	0	4	0	0	0	0
91.2	Spermatid perinuclear RNA-binding protein OS=Homo sapiens OX=9606 GN=STRBP PE=1 SV=1	STRBP_HUMAN	74 kDa	0	0	0	0	2	0
764.1	Basigin (Fragment) OS=Homo sapiens OX=9606 GN=BSG PE=1 SV=1	A0A087X2B5_HUMAN (+1)	24 kDa	5	3	4	5	5	3
767	ATP synthase-coupling factor 6, mitochondrial OS=Homo sapiens OX=9606 GN=ATP5PF PE=1 SV=1	ATP5J_HUMAN	13 kDa	4	4	2	4	3	3
771.1	Catenin delta-1 OS=Homo sapiens OX=9606 GN=CTNND1 PE=1 SV=1	CTND1_HUMAN	108 kDa	5	4	4	3	2	2
776	| transcript=TGME49_248700-t26_1 | gene=TGME49_248700 | organism=Toxoplasma_gondii_ME49 | gene_product=alveolin domain containing intermediate filament IMC12 | transcript_product=alveolin domain containing intermediate filament IMC12 | location=TGME49_chrXII:4100748-4102567(+) | protein_length=277 | sequence_SO=chromosome | SO=protein_coding_gene | is_pseudo=false	TGME49_248700-t26_1-p1	30 kDa	3	3	5	3	4	5
781	| transcript=TGME49_306650-t26_1 | gene=TGME49_306650 | organism=Toxoplasma_gondii_ME49 | gene_product=hypothetical protein | transcript_product=hypothetical protein | location=TGME49_chrIX:6239673-6241762(-) | protein_length=286 | sequence_SO=chromosome | SO=protein_coding_gene | is_pseudo=false	TGME49_306650-t26_1-p1	32 kDa	3	5	3	3	4	4
783.1	Dihydropyrimidinase-related protein 2 OS=Homo sapiens OX=9606 GN=DPYSL2 PE=1 SV=1	A0A1C7CYX9_HUMAN	74 kDa	4	5	4	5	4	2
774	Programmed cell death 6-interacting protein OS=Homo sapiens OX=9606 GN=PDCD6IP PE=1 SV=1	PDC6I_HUMAN	96 kDa	5	4	2	4	2	4
730.1	Ras-related protein Rab-5C OS=Homo sapiens OX=9606 GN=RAB5C PE=1 SV=2	RAB5C_HUMAN	23 kDa	3	6	3	5	5	6
765	Tetraspanin OS=Homo sapiens OX=9606 GN=CD81 PE=1 SV=1	A6NMH8_HUMAN (+6)	30 kDa	2	3	3	2	2	2
768	B-cell receptor-associated protein 31 OS=Homo sapiens OX=9606 GN=BCAP31 PE=1 SV=3	BAP31_HUMAN	28 kDa	2	2	3	2	3	5
775	60S ribosomal protein L34 OS=Homo sapiens OX=9606 GN=RPL34 PE=1 SV=3	RL34_HUMAN	13 kDa	3	4	3	2	4	3
778	| transcript=TGME49_257530-t26_1 | gene=TGME49_257530 | organism=Toxoplasma_gondii_ME49 | gene_product=transporter, major facilitator family protein | transcript_product=transporter, major facilitator family protein | location=TGME49_chrVIIb:3992334-3993972(-) | protein_length=504 | sequence_SO=chromosome | SO=protein_coding_gene | is_pseudo=false	TGME49_257530-t26_1-p1	55 kDa	2	2	3	3	3	3
769	Ribosome biogenesis protein BRX1 homolog OS=Homo sapiens OX=9606 GN=BRIX1 PE=1 SV=2	BRX1_HUMAN	41 kDa	3	5	4	1	4	3
779	| transcript=TGME49_286080-t26_1 | gene=TGME49_286080 | organism=Toxoplasma_gondii_ME49 | gene_product=elongation factor 2 family protein | transcript_product=elongation factor 2 family protein | location=TGME49_chrV:2008581-2019709(+) | protein_length=1008 | sequence_SO=chromosome | SO=protein_coding_gene | is_pseudo=false	TGME49_286080-t26_1-p1	113 kDa	3	8	3	1	5	7
672.1	40S ribosomal protein S27 OS=Homo sapiens OX=9606 GN=RPS27L PE=1 SV=1	H0YMV8_HUMAN (+1)	11 kDa	3	3	4	3	3	2
770	Collagen alpha-2(V) chain OS=Homo sapiens OX=9606 GN=COL5A2 PE=1 SV=3	CO5A2_HUMAN	145 kDa	4	5	1	2	3	2
777	| transcript=TGME49_252290-t26_1 | gene=TGME49_252290 | organism=Toxoplasma_gondii_ME49 | gene_product=importin alpha, putative | transcript_product=importin alpha, putative | location=TGME49_chrIII:468624-477891(+) | protein_length=545 | sequence_SO=chromosome | SO=protein_coding_gene | is_pseudo=false	TGME49_252290-t26_1-p1	59 kDa	2	4	5	1	7	6
785.1	40S ribosomal protein S29 OS=Homo sapiens OX=9606 GN=RPS29 PE=1 SV=2	RS29_HUMAN	7 kDa	1	1	2	0	2	1
773	Trifunctional enzyme subunit beta, mitochondrial OS=Homo sapiens OX=9606 GN=HADHB PE=1 SV=3	ECHB_HUMAN	51 kDa	4	4	5	3	1	4
782	| transcript=TGME49_319340-t26_1 | gene=TGME49_319340 | organism=Toxoplasma_gondii_ME49 | gene_product=hypothetical protein | transcript_product=hypothetical protein | location=TGME49_chrIV:1019035-1020963(+) | protein_length=481 | sequence_SO=chromosome | SO=protein_coding_gene | is_pseudo=false	TGME49_319340-t26_1-p1	52 kDa	3	5	5	0	4	4
772	Homeobox-containing protein 1 OS=Homo sapiens OX=9606 GN=HMBOX1 PE=1 SV=1	E5RGZ2_HUMAN (+2)	44 kDa	0	4	1	4	8	7
643.1	Unconventional myosin-Va OS=Homo sapiens OX=9606 GN=MYO5A PE=1 SV=1	G3V394_HUMAN	215 kDa	8	0	3	7	2	2
763.1	Protein AF-17 OS=Homo sapiens OX=9606 GN=MLLT6 PE=1 SV=3	AF17_HUMAN	112 kDa	1	3	0	3	9	11
780	| transcript=TGME49_294200-t26_1 | gene=TGME49_294200 | organism=Toxoplasma_gondii_ME49 | gene_product=glucose-6-phosphate 1-dehydrogenase | transcript_product=glucose-6-phosphate 1-dehydrogenase | location=TGME49_chrIa:698240-705095(+) | protein_length=560 | sequence_SO=chromosome | SO=protein_coding_gene | is_pseudo=false	TGME49_294200-t26_1-p1	63 kDa	4	12	4	0	2	1
766	Angiomotin-like protein 1 OS=Homo sapiens OX=9606 GN=AMOTL1 PE=1 SV=1	AMOL1_HUMAN	107 kDa	0	0	0	1	7	10
224.4	Ras-related protein Rab-1B OS=Homo sapiens OX=9606 GN=RAB1B PE=1 SV=1	RAB1B_HUMAN	22 kDa	5	3	4	0	4	3
555.2	RuvB-like helicase OS=Homo sapiens OX=9606 GN=RUVBL1 PE=1 SV=1	E7ETR0_HUMAN	35 kDa	0	0	0	0	0	0
123.5	Keratin, type II cuticular Hb2 OS=Homo sapiens OX=9606 GN=KRT82 PE=1 SV=3	KRT82_HUMAN (+1)	57 kDa	0	0	0	0	0	0
1.23	Unconventional myosin-If OS=Homo sapiens OX=9606 GN=MYO1F PE=1 SV=3	MYO1F_HUMAN	125 kDa	0	0	0	0	0	0
788.1	Sequestosome-1 OS=Homo sapiens OX=9606 GN=SQSTM1 PE=1 SV=1	SQSTM_HUMAN	48 kDa	3	4	3	2	5	5
793.1	Vesicular integral-membrane protein VIP36 OS=Homo sapiens OX=9606 GN=LMAN2 PE=1 SV=1	LMAN2_HUMAN	40 kDa	3	5	4	3	2	4
789	| transcript=TGME49_233100-t26_1 | gene=TGME49_233100 | organism=Toxoplasma_gondii_ME49 | gene_product=SPFH domain / Band 7 family protein | transcript_product=SPFH domain / Band 7 family protein | location=TGME49_chrVIII:2416827-2421212(-) | protein_length=290 | sequence_SO=chromosome | SO=protein_coding_gene | is_pseudo=false	TGME49_233100-t26_1-p1	32 kDa	3	2	3	2	4	4
790	| transcript=TGME49_236910-t26_1 | gene=TGME49_236910 | organism=Toxoplasma_gondii_ME49 | gene_product=U2 snRNP auxiliary factor, putative | transcript_product=U2 snRNP auxiliary factor, putative | location=TGME49_chrX:5568747-5570013(-) | protein_length=254 | sequence_SO=chromosome | SO=protein_coding_gene | is_pseudo=false	TGME49_236910-t26_1-p1	29 kDa	1	2	2	1	4	4
784.1	Serine/arginine-rich-splicing factor 7 OS=Homo sapiens OX=9606 GN=SRSF7 PE=1 SV=1	A0A0B4J1Z1_HUMAN (+2)	16 kDa	2	2	3	3	2	2
795.1	Flotillin-1 OS=Homo sapiens OX=9606 GN=FLOT1 PE=1 SV=3	FLOT1_HUMAN	47 kDa	3	2	1	5	6	6
860	Membrane-associated progesterone receptor component 1 OS=Homo sapiens OX=9606 GN=PGRMC1 PE=1 SV=3	PGRC1_HUMAN	22 kDa	1	2	3	0	2	1
791	| transcript=TGME49_239740-t26_1 | gene=TGME49_239740 | organism=Toxoplasma_gondii_ME49 | gene_product=dense granule protein GRA14 | transcript_product=dense granule protein GRA14 | location=TGME49_chrVI:883160-884386(-) | protein_length=408 | sequence_SO=chromosome | SO=protein_coding_gene | is_pseudo=false	TGME49_239740-t26_1-p1	45 kDa	1	6	4	1	4	5
787	Serine/threonine-protein phosphatase PGAM5, mitochondrial OS=Homo sapiens OX=9606 GN=PGAM5 PE=1 SV=2	PGAM5_HUMAN	32 kDa	2	3	3	0	1	0
792	| transcript=TGME49_262150-t26_1 | gene=TGME49_262150 | organism=Toxoplasma_gondii_ME49 | gene_product=kelch repeat and K+ channel tetramerisation domain containing protein | transcript_product=kelch repeat and K+ channel tetramerisation domain containing protein | location=TGME49_chrVIIb:1331020-1338968(-) | protein_length=818 | sequence_SO=chromosome | SO=protein_coding_gene | is_pseudo=false	TGME49_262150-t26_1-p1	89 kDa	1	1	2	0	5	5
796.1	SPATS2-like protein OS=Homo sapiens OX=9606 GN=SPATS2L PE=1 SV=2	SPS2L_HUMAN	62 kDa	3	4	5	3	2	0
643.2	Unconventional myosin-Va OS=Homo sapiens OX=9606 GN=MYO5A PE=1 SV=2	MYO5A_HUMAN	215 kDa	7	0	3	7	3	2
794	| transcript=TGME49_288380-t26_1 | gene=TGME49_288380 | organism=Toxoplasma_gondii_ME49 | gene_product=heat shock protein HSP90 | transcript_product=heat shock protein HSP90 | location=TGME49_chrIX:2483404-2487798(+) | protein_length=708 | sequence_SO=chromosome | SO=protein_coding_gene | is_pseudo=false	TGME49_288380-t26_1-p1	82 kDa	3	4	2	2	4	3
149.3	Talin-2 (Fragment) OS=Homo sapiens OX=9606 GN=TLN2 PE=1 SV=1	H0YMT1_HUMAN	155 kDa	3	5	0	0	5	0
521.2	Protein PML (Fragment) OS=Homo sapiens OX=9606 GN=PML PE=1 SV=1	H3BT29_HUMAN	27 kDa	0	0	0	0	0	0
528.2	Signal-induced proliferation-associated 1-like protein 1 OS=Homo sapiens OX=9606 GN=SIPA1L1 PE=1 SV=1	F5GYF8_HUMAN	139 kDa	0	0	0	0	0	0
805.1	Transforming growth factor beta-1-induced transcript 1 protein OS=Homo sapiens OX=9606 GN=TGFB1I1 PE=1 SV=2	TGFI1_HUMAN	50 kDa	2	2	2	5	6	6
804	| transcript=TGME49_222860-t26_1 | gene=TGME49_222860 | organism=Toxoplasma_gondii_ME49 | gene_product=eukaryotic translation initiation factor, putative | transcript_product=eukaryotic translation initiation factor, putative | location=TGME49_chrII:1259638-1271109(-) | protein_length=756 | sequence_SO=chromosome | SO=protein_coding_gene | is_pseudo=false	TGME49_222860-t26_1-p1	88 kDa	4	4	4	3	5	2
807.1	Elongation factor Tu, mitochondrial OS=Homo sapiens OX=9606 GN=TUFM PE=1 SV=2	EFTU_HUMAN	50 kDa	6	3	3	3	1	2
806.1	RNA-binding motif protein, X chromosome OS=Homo sapiens OX=9606 GN=RBMX PE=1 SV=3	RBMX_HUMAN	42 kDa	4	5	3	2	4	2
799	60S ribosomal protein L22 OS=Homo sapiens OX=9606 GN=RPL22 PE=1 SV=1	K7ERI7_HUMAN (+1)	11 kDa	4	3	5	2	3	1
802	| transcript=TGME49_219270-t26_1 | gene=TGME49_219270 | organism=Toxoplasma_gondii_ME49 | gene_product=multi-pass transmembrane protein | transcript_product=multi-pass transmembrane protein | location=TGME49_chrXII:1010292-1011861(+) | protein_length=389 | sequence_SO=chromosome | SO=protein_coding_gene | is_pseudo=false	TGME49_219270-t26_1-p1	43 kDa	2	3	3	1	3	3
803	| transcript=TGME49_219590-t26_1 | gene=TGME49_219590 | organism=Toxoplasma_gondii_ME49 | gene_product=RuvB family 1 protein | transcript_product=RuvB family 1 protein | location=TGME49_chrXII:840604-847215(+) | protein_length=492 | sequence_SO=chromosome | SO=protein_coding_gene | is_pseudo=false	TGME49_219590-t26_1-p1	53 kDa	3	5	3	1	5	8
798	Flotillin OS=Homo sapiens OX=9606 GN=FLOT2 PE=1 SV=1	E7EMK3_HUMAN (+2)	53 kDa	5	1	2	3	5	5
808.1	Lupus La protein OS=Homo sapiens OX=9606 GN=SSB PE=1 SV=2	LA_HUMAN	47 kDa	3	2	1	3	5	3
800	T-complex protein 1 subunit gamma OS=Homo sapiens OX=9606 GN=CCT3 PE=1 SV=4	TCPG_HUMAN	61 kDa	2	5	4	0	4	8
801	| transcript=TGME49_210370-t26_1 | gene=TGME49_210370 | organism=Toxoplasma_gondii_ME49 | gene_product=hypothetical protein | transcript_product=hypothetical protein | location=TGME49_chrIX:4841495-4842934(-) | protein_length=479 | sequence_SO=chromosome | SO=protein_coding_gene | is_pseudo=false	TGME49_210370-t26_1-p1	52 kDa	1	3	3	1	6	7
797	ATP synthase subunit d, mitochondrial OS=Homo sapiens OX=9606 GN=ATP5PD PE=1 SV=3	ATP5H_HUMAN	18 kDa	2	0	2	1	3	2
809.1	Nucleolar RNA helicase 2 OS=Homo sapiens OX=9606 GN=DDX21 PE=1 SV=5	DDX21_HUMAN	87 kDa	10	2	2	3	1	1
810.1	RNA cytidine acetyltransferase OS=Homo sapiens OX=9606 GN=NAT10 PE=1 SV=2	NAT10_HUMAN	116 kDa	4	5	2	1	2	0
328.3	Eukaryotic initiation factor 4A-I (Fragment) OS=Homo sapiens OX=9606 GN=EIF4A1 PE=1 SV=1	J3KTN0_HUMAN	14 kDa	5	3	3	3	4	3
205.3	Keratin, type I cytoskeletal 14 OS=Homo sapiens OX=9606 GN=KRT14 PE=1 SV=4	K1C14_HUMAN	52 kDa	0	0	3	0	2	2
724.2	Transgelin (Fragment) OS=Homo sapiens OX=9606 GN=TAGLN PE=1 SV=1	H0YCU9_HUMAN	17 kDa	0	0	0	0	0	0
817	| transcript=TGME49_243570-t26_1 | gene=TGME49_243570 | organism=Toxoplasma_gondii_ME49 | gene_product=ribosomal protein RPS26 | transcript_product=ribosomal protein RPS26 | location=TGME49_chrVI:2725178-2726419(-) | protein_length=112 | sequence_SO=chromosome | SO=protein_coding_gene | is_pseudo=false	TGME49_243570-t26_1-p1	13 kDa	3	3	4	2	3	3
786.1	Polymerase delta-interacting protein 3 OS=Homo sapiens OX=9606 GN=POLDIP3 PE=1 SV=2	PDIP3_HUMAN	46 kDa	5	2	4	5	4	3
815	Transferrin receptor protein 1 OS=Homo sapiens OX=9606 GN=TFRC PE=1 SV=2	TFR1_HUMAN	85 kDa	2	7	3	2	2	3
812	Normal mucosa of esophagus-specific gene 1 protein OS=Homo sapiens OX=9606 GN=NMES1 PE=1 SV=1	NMES1_HUMAN	10 kDa	3	3	3	2	3	3
813	Stomatin OS=Homo sapiens OX=9606 GN=STOM PE=1 SV=3	STOM_HUMAN	32 kDa	1	3	4	3	5	4
818	| transcript=TGME49_248500-t26_1 | gene=TGME49_248500 | organism=Toxoplasma_gondii_ME49 | gene_product=hypothetical protein | transcript_product=hypothetical protein | location=TGME49_chrXII:3891343-3894320(+) | protein_length=346 | sequence_SO=chromosome | SO=protein_coding_gene | is_pseudo=false	TGME49_248500-t26_1-p1	38 kDa	3	6	4	2	2	1
821	Transketolase OS=Homo sapiens OX=9606 GN=TKT PE=1 SV=3	TKT_HUMAN	68 kDa	3	3	1	2	7	7
819	| transcript=TGME49_314750-t26_1 | gene=TGME49_314750 | organism=Toxoplasma_gondii_ME49 | gene_product=hypothetical protein | transcript_product=hypothetical protein | location=TGME49_chrXI:4267861-4270243(-) | protein_length=469 | sequence_SO=chromosome | SO=protein_coding_gene | is_pseudo=false	TGME49_314750-t26_1-p1	50 kDa	1	5	5	1	3	2
816	| transcript=TGME49_217540-t26_1 | gene=TGME49_217540 | organism=Toxoplasma_gondii_ME49 | gene_product=RNA recognition motif-containing protein | transcript_product=RNA recognition motif-containing protein | location=TGME49_chrXII:1896588-1898504(-) | protein_length=351 | sequence_SO=chromosome | SO=protein_coding_gene | is_pseudo=false	TGME49_217540-t26_1-p1	38 kDa	0	5	4	0	2	1
822	Xin actin-binding repeat-containing protein 1 OS=Homo sapiens OX=9606 GN=XIRP1 PE=1 SV=1	XIRP1_HUMAN	199 kDa	0	5	3	1	5	2
814	T-complex protein 1 subunit beta OS=Homo sapiens OX=9606 GN=CCT2 PE=1 SV=4	TCPB_HUMAN	57 kDa	2	3	0	3	6	6
811	Caprin-1 OS=Homo sapiens OX=9606 GN=CAPRIN1 PE=1 SV=2	CAPR1_HUMAN	78 kDa	4	7	4	2	1	0
820	| transcript=TGME49_316250-t26_1 | gene=TGME49_316250 | organism=Toxoplasma_gondii_ME49 | gene_product=hypothetical protein | transcript_product=hypothetical protein | location=TGME49_chrXI:5210802-5211986(-) | protein_length=394 | sequence_SO=chromosome | SO=protein_coding_gene | is_pseudo=false	TGME49_316250-t26_1-p1	45 kDa	3	5	5	0	0	0
83.6	Polyadenylate-binding protein 4 (Fragment) OS=Homo sapiens OX=9606 GN=PABPC4 PE=1 SV=1	H0YCC8_HUMAN	23 kDa	0	0	0	0	0	0
835	UDP-glucose 6-dehydrogenase OS=Homo sapiens OX=9606 GN=UGDH PE=1 SV=1	UGDH_HUMAN	55 kDa	4	6	6	2	3	2
831	| transcript=TGME49_270690-t26_1 | gene=TGME49_270690 | organism=Toxoplasma_gondii_ME49 | gene_product=arginyl-tRNA synthetase | transcript_product=arginyl-tRNA synthetase | location=TGME49_chrVIII:5070401-5083219(-) | protein_length=1174 | sequence_SO=chromosome | SO=protein_coding_gene | is_pseudo=false	TGME49_270690-t26_1-p1	130 kDa	3	5	2	1	5	3
836.1	Double-stranded RNA-binding protein Staufen homolog 1 OS=Homo sapiens OX=9606 GN=STAU1 PE=1 SV=2	STAU1_HUMAN	63 kDa	3	6	4	3	2	2
828	Rho-related GTP-binding protein RhoG OS=Homo sapiens OX=9606 GN=RHOG PE=1 SV=1	RHOG_HUMAN	21 kDa	2	2	2	2	4	4
825	ATP synthase F(0) complex subunit B1, mitochondrial OS=Homo sapiens OX=9606 GN=ATP5PB PE=1 SV=2	AT5F1_HUMAN (+1)	29 kDa	1	5	2	1	3	3
834	Transmembrane protein 165 OS=Homo sapiens OX=9606 GN=TMEM165 PE=1 SV=1	TM165_HUMAN	35 kDa	3	3	3	2	2	1
829	| transcript=TGME49_213900-t26_1 | gene=TGME49_213900 | organism=Toxoplasma_gondii_ME49 | gene_product=regulator of chromosome condensation RCC1 | transcript_product=regulator of chromosome condensation RCC1 | location=TGME49_chrV:1415760-1422629(-) | protein_length=1155 | sequence_SO=chromosome | SO=protein_coding_gene | is_pseudo=false	TGME49_213900-t26_1-p1	123 kDa	3	6	5	1	4	1
826	Destrin OS=Homo sapiens OX=9606 GN=DSTN PE=1 SV=3	DEST_HUMAN	19 kDa	2	3	5	2	0	1
833	| transcript=TGME49_310900-t26_1 | gene=TGME49_310900 | organism=Toxoplasma_gondii_ME49 | gene_product=AP2 domain transcription factor AP2XI-2 | transcript_product=AP2 domain transcription factor AP2XI-2 | location=TGME49_chrXI:1645824-1653672(-) | protein_length=2243 | sequence_SO=chromosome | SO=protein_coding_gene | is_pseudo=false	TGME49_310900-t26_1-p1	233 kDa	1	4	1	1	4	4
837.1	Reticulon-4 OS=Homo sapiens OX=9606 GN=RTN4 PE=1 SV=2	RTN4_HUMAN	130 kDa	3	3	3	0	1	2
832	| transcript=TGME49_304955-t26_1 | gene=TGME49_304955 | organism=Toxoplasma_gondii_ME49 | gene_product=serine/threonine specific protein phosphatase | transcript_product=serine/threonine specific protein phosphatase | location=TGME49_chrIX:5107149-5122407(-) | protein_length=2883 | sequence_SO=chromosome | SO=protein_coding_gene | is_pseudo=false	TGME49_304955-t26_1-p1	304 kDa	2	4	5	0	3	2
395.2	Beta-centractin OS=Homo sapiens OX=9606 GN=ACTR1B PE=1 SV=1	ACTY_HUMAN	42 kDa	4	3	0	5	3	4
830	| transcript=TGME49_230850-t26_1 | gene=TGME49_230850 | organism=Toxoplasma_gondii_ME49 | gene_product=hypothetical protein | transcript_product=hypothetical protein | location=TGME49_chrVIII:1061637-1064135(+) | protein_length=476 | sequence_SO=chromosome | SO=protein_coding_gene | is_pseudo=false	TGME49_230850-t26_1-p1	51 kDa	1	0	0	1	7	8
827	Polynucleotide 5'-hydroxyl-kinase NOL9 OS=Homo sapiens OX=9606 GN=NOL9 PE=1 SV=1	NOL9_HUMAN	79 kDa	0	1	0	0	9	9
8.6	Alpha-internexin OS=Homo sapiens OX=9606 GN=INA PE=1 SV=2	AINX_HUMAN	55 kDa	0	0	0	0	4	4
53.3	AP-1 complex subunit beta-1 (Fragment) OS=Homo sapiens OX=9606 GN=AP1B1 PE=1 SV=1	H7C034_HUMAN	19 kDa	0	4	0	0	0	0
467.2	60S ribosomal protein L37a OS=Homo sapiens OX=9606 GN=RPL37A PE=1 SV=1	M0R2L6_HUMAN	10 kDa	0	0	0	0	0	0
83.7	Polyadenylate-binding protein 4 (Fragment) OS=Homo sapiens OX=9606 GN=PABPC4 PE=1 SV=1	H0YEQ8_HUMAN	13 kDa	0	0	0	0	0	0
838	Heterogeneous nuclear ribonucleoproteins C1/C2 OS=Homo sapiens OX=9606 GN=HNRNPC PE=1 SV=1	B2R5W2_HUMAN (+3)	32 kDa	3	3	3	2	3	3
846	| transcript=TGME49_272010-t26_1 | gene=TGME49_272010 | organism=Toxoplasma_gondii_ME49 | gene_product=Gar1 protein RNA binding region protein | transcript_product=Gar1 protein RNA binding region protein | location=TGME49_chrVIII:4218162-4221731(+) | protein_length=210 | sequence_SO=chromosome | SO=protein_coding_gene | is_pseudo=false	TGME49_272010-t26_1-p1	21 kDa	3	4	3	3	2	2
851.1	Prolyl 4-hydroxylase subunit alpha-2 OS=Homo sapiens OX=9606 GN=P4HA2 PE=1 SV=1	P4HA2_HUMAN	61 kDa	1	3	3	3	3	3
850	| transcript=TGME49_309590-t26_1 | gene=TGME49_309590 | organism=Toxoplasma_gondii_ME49 | gene_product=rhoptry protein ROP1 | transcript_product=rhoptry protein ROP1 | location=TGME49_chrXI:746156-747496(+) | protein_length=446 | sequence_SO=chromosome | SO=protein_coding_gene | is_pseudo=false	TGME49_309590-t26_1-p1	48 kDa	2	2	2	1	3	1
840	Dedicator of cytokinesis protein 7 OS=Homo sapiens OX=9606 GN=DOCK7 PE=1 SV=4	DOCK7_HUMAN	243 kDa	4	2	1	1	2	2
839	ATP-dependent RNA helicase DDX18 OS=Homo sapiens OX=9606 GN=DDX18 PE=1 SV=2	DDX18_HUMAN	75 kDa	2	3	1	4	2	1
853.1	T-complex protein 1 subunit epsilon OS=Homo sapiens OX=9606 GN=CCT5 PE=1 SV=1	TCPE_HUMAN	60 kDa	2	2	2	2	6	4
841	Emerin OS=Homo sapiens OX=9606 GN=EMD PE=1 SV=1	EMD_HUMAN	29 kDa	4	5	1	3	3	3
844	| transcript=TGME49_214930-t26_1 | gene=TGME49_214930 | organism=Toxoplasma_gondii_ME49 | gene_product=hypothetical protein | transcript_product=hypothetical protein | location=TGME49_chrX:6602844-6603260(-) | protein_length=138 | sequence_SO=chromosome | SO=protein_coding_gene | is_pseudo=false	TGME49_214930-t26_1-p1	15 kDa	4	5	5	1	2	1
861.1	cAMP-dependent protein kinase type II-alpha regulatory subunit OS=Homo sapiens OX=9606 GN=PRKAR2A PE=1 SV=2	KAP2_HUMAN	46 kDa	3	2	1	5	2	1
842	Protein numb homolog OS=Homo sapiens OX=9606 GN=NUMB PE=1 SV=2	NUMB_HUMAN	71 kDa	4	3	3	4	1	1
843	Transcriptional activator protein Pur-alpha OS=Homo sapiens OX=9606 GN=PURA PE=1 SV=2	PURA_HUMAN	35 kDa	2	4	3	0	2	2
845	| transcript=TGME49_253750-t26_1 | gene=TGME49_253750 | organism=Toxoplasma_gondii_ME49 | gene_product=PLU-1 family protein | transcript_product=PLU-1 family protein | location=TGME49_chrIII:1145955-1174056(-) | protein_length=8088 | sequence_SO=chromosome | SO=protein_coding_gene | is_pseudo=false	TGME49_253750-t26_1-p1	857 kDa	2	4	2	0	1	2
847	| transcript=TGME49_272600-t26_1 | gene=TGME49_272600 | organism=Toxoplasma_gondii_ME49 | gene_product=adaptin c-terminal domain-containing protein | transcript_product=adaptin c-terminal domain-containing protein | location=TGME49_chrVIII:3841945-3853543(-) | protein_length=1672 | sequence_SO=chromosome | SO=protein_coding_gene | is_pseudo=false	TGME49_272600-t26_1-p1	183 kDa	1	4	5	0	4	6
655.2	HLA class I histocompatibility antigen, A alpha chain OS=Homo sapiens OX=9606 GN=HLA-A PE=1 SV=1	A0A0G2JIF2_HUMAN (+1)	41 kDa	4	3	2	2	3	3
849	Voltage-dependent anion-selective channel protein 3 OS=Homo sapiens OX=9606 GN=VDAC3 PE=1 SV=1	VDAC3_HUMAN	31 kDa	1	3	3	0	4	4
848	| transcript=TGME49_297830-t26_1 | gene=TGME49_297830 | organism=Toxoplasma_gondii_ME49 | gene_product=hypothetical protein | transcript_product=hypothetical protein | location=TGME49_chrII:2054259-2059679(-) | protein_length=1297 | sequence_SO=chromosome | SO=protein_coding_gene | is_pseudo=false	TGME49_297830-t26_1-p1	139 kDa	1	6	10	0	0	0
74.5	Keratin, type II cytoskeletal 5 OS=Homo sapiens OX=9606 GN=KRT5 PE=1 SV=3	K2C5_HUMAN	62 kDa	0	0	2	0	4	0
12.6	LIM domain only protein 7 (Fragment) OS=Homo sapiens OX=9606 GN=LMO7 PE=1 SV=1	U3KQE6_HUMAN	12 kDa	0	0	0	0	0	0
184.2	Matrin-3 (Fragment) OS=Homo sapiens OX=9606 GN=MATR3 PE=1 SV=1	D6RIA2_HUMAN	19 kDa	0	0	0	0	0	0
722.2	Solute carrier family 2, facilitated glucose transporter member 1 OS=Homo sapiens OX=9606 GN=SLC2A1 PE=1 SV=1	A0A6Q8PFI8_HUMAN	39 kDa	0	0	0	0	0	0
442.2	Microtubule-associated protein OS=Homo sapiens OX=9606 GN=MAP4 PE=1 SV=1	F8W9U4_HUMAN	88 kDa	0	0	0	0	0	0
512.2	Calponin (Fragment) OS=Homo sapiens OX=9606 GN=CNN1 PE=1 SV=1	K7EQ72_HUMAN	19 kDa	0	0	0	0	0	0
52.4	Calmodulin-like protein 3 OS=Homo sapiens OX=9606 GN=CALML3 PE=1 SV=2	CALL3_HUMAN	17 kDa	0	0	0	0	0	0
285.2	Collagen alpha-1(XII) chain (Fragment) OS=Homo sapiens OX=9606 GN=COL12A1 PE=1 SV=1	H0Y5N9_HUMAN	80 kDa	0	0	0	0	0	0
595.2	Histone-binding protein RBBP4 (Fragment) OS=Homo sapiens OX=9606 GN=RBBP4 PE=1 SV=1	H0YDK2_HUMAN	30 kDa	0	0	0	0	0	0
104.2	Zinc finger protein 638 (Fragment) OS=Homo sapiens OX=9606 GN=ZNF638 PE=1 SV=1	A0A096LPI0_HUMAN	18 kDa	0	0	0	0	0	0
823.1	26S proteasome regulatory subunit 8 OS=Homo sapiens OX=9606 GN=PSMC5 PE=1 SV=1	PRS8_HUMAN	46 kDa	3	4	2	2	5	2
858	| transcript=TGME49_203600-t26_1 | gene=TGME49_203600 | organism=Toxoplasma_gondii_ME49 | gene_product=hypothetical protein | transcript_product=hypothetical protein | location=TGME49_chrVIIa:2407865-2409184(-) | protein_length=439 | sequence_SO=chromosome | SO=protein_coding_gene | is_pseudo=false	TGME49_203600-t26_1-p1	47 kDa	3	5	2	2	5	5
855	Far upstream element-binding protein 3 OS=Homo sapiens OX=9606 GN=FUBP3 PE=1 SV=2	FUBP3_HUMAN	62 kDa	4	1	2	3	5	3
859	| transcript=TGME49_260440-t26_1 | gene=TGME49_260440 | organism=Toxoplasma_gondii_ME49 | gene_product=nuclear factor NF3 | transcript_product=nuclear factor NF3 | location=TGME49_chrVIIb:2268453-2272974(-) | protein_length=311 | sequence_SO=chromosome | SO=protein_coding_gene | is_pseudo=false	TGME49_260440-t26_1-p1	34 kDa	2	3	3	2	1	6
854	PAT complex subunit CCDC47 OS=Homo sapiens OX=9606 GN=CCDC47 PE=1 SV=1	CCD47_HUMAN	56 kDa	5	4	4	1	2	2
857	Pre-mRNA-splicing factor SPF27 OS=Homo sapiens OX=9606 GN=BCAS2 PE=1 SV=1	SPF27_HUMAN	26 kDa	4	2	1	4	3	2
856	Staphylococcal nuclease domain-containing protein 1 OS=Homo sapiens OX=9606 GN=SND1 PE=1 SV=1	SND1_HUMAN	102 kDa	3	3	1	3	2	1
852.1	Exportin-1 OS=Homo sapiens OX=9606 GN=XPO1 PE=4 SV=1	A0A7I2V461_HUMAN (+1)	122 kDa	2	2	2	3	4	3
464.2	Histone H2A type 1-B/E OS=Homo sapiens OX=9606 GN=H2AC4 PE=1 SV=2	H2A1B_HUMAN (+2)	14 kDa	2	2	1	3	0	0
622.2	ATPase family AAA domain-containing protein 3B OS=Homo sapiens OX=9606 GN=ATAD3B PE=1 SV=1	A0A5K1VW56_HUMAN	33 kDa	0	0	2	0	3	3
74.6	Keratin, type II cytoskeletal 6A OS=Homo sapiens OX=9606 GN=KRT6A PE=1 SV=3	K2C6A_HUMAN	60 kDa	0	0	3	0	2	0
593.2	Lamina-associated polypeptide 2, isoform alpha OS=Homo sapiens OX=9606 GN=TMPO PE=1 SV=2	LAP2A_HUMAN	75 kDa	0	0	0	0	0	0
342.3	ADP-ribosylation factor 5 OS=Homo sapiens OX=9606 GN=ARF5 PE=1 SV=2	ARF5_HUMAN (+1)	21 kDa	0	0	0	0	0	0
655.3	HLA class I histocompatibility antigen, C alpha chain OS=Homo sapiens OX=9606 GN=HLA-C PE=1 SV=3	HLAC_HUMAN	41 kDa	0	0	0	0	0	0
874	Transmembrane emp24 domain-containing protein 7 OS=Homo sapiens OX=9606 GN=TMED7 PE=1 SV=2	TMED7_HUMAN	25 kDa	3	3	2	2	3	3
865	Cytochrome c oxidase subunit 5B, mitochondrial OS=Homo sapiens OX=9606 GN=COX5B PE=1 SV=2	COX5B_HUMAN	14 kDa	2	2	2	2	2	2
862	Sidoreflexin OS=Homo sapiens OX=9606 GN=SFXN3 PE=1 SV=1	A0A1P0AYU5_HUMAN (+1)	36 kDa	2	2	1	3	5	4
877	H/ACA ribonucleoprotein complex subunit 2 OS=Homo sapiens OX=9606 GN=NHP2 PE=1 SV=1	NHP2_HUMAN	17 kDa	1	3	2	2	2	2
868	Serine/arginine-rich splicing factor 1 OS=Homo sapiens OX=9606 GN=SRSF1 PE=1 SV=1	J3KTL2_HUMAN (+1)	28 kDa	3	3	3	3	1	1
876	Cytochrome c oxidase subunit 4 isoform 1, mitochondrial OS=Homo sapiens OX=9606 GN=COX4I1 PE=1 SV=1	COX41_HUMAN	20 kDa	2	1	0	2	2	3
866	Elongation factor 1-beta OS=Homo sapiens OX=9606 GN=EEF1B2 PE=1 SV=3	EF1B_HUMAN	25 kDa	4	4	4	1	3	3
872	| transcript=TGME49_289830-t26_1 | gene=TGME49_289830 | organism=Toxoplasma_gondii_ME49 | gene_product=eukaryotic initiation factor-3, delta subunit, putative | transcript_product=eukaryotic initiation factor-3, delta subunit, putative | location=TGME49_chrIX:3473649-3478897(+) | protein_length=335 | sequence_SO=chromosome | SO=protein_coding_gene | is_pseudo=false	TGME49_289830-t26_1-p1	38 kDa	2	4	3	1	3	2
863	Eukaryotic translation initiation factor 3 subunit L OS=Homo sapiens OX=9606 GN=EIF3L PE=1 SV=1	B0QY89_HUMAN (+1)	71 kDa	1	3	1	3	3	4
867	Signal peptidase complex catalytic subunit SEC11 OS=Homo sapiens OX=9606 GN=SEC11A PE=1 SV=1	H0YNG3_HUMAN (+1)	19 kDa	2	2	1	3	4	4
864	PALM2 and AKAP2 fusion (Fragment) OS=Homo sapiens OX=9606 GN=PALM2AKAP2 PE=1 SV=1	B1ALY0_HUMAN	48 kDa	4	2	1	5	2	2
871	| transcript=TGME49_259010-t26_1 | gene=TGME49_259010 | organism=Toxoplasma_gondii_ME49 | gene_product=vacuolar ATP synthase subunit d, putative | transcript_product=vacuolar ATP synthase subunit d, putative | location=TGME49_chrVIIb:3027617-3033776(-) | protein_length=396 | sequence_SO=chromosome | SO=protein_coding_gene | is_pseudo=false	TGME49_259010-t26_1-p1	45 kDa	1	2	1	1	6	6
464.3	| transcript=TGME49_300200-t26_1 | gene=TGME49_300200 | organism=Toxoplasma_gondii_ME49 | gene_product=histone H2AZ | transcript_product=histone H2AZ | location=TGME49_chrXII:160991-162730(-) | protein_length=155 | sequence_SO=chromosome | SO=protein_coding_gene | is_pseudo=false	TGME49_300200-t26_1-p1	16 kDa	1	2	1	0	3	3
873	| transcript=TGME49_300280-t26_1 | gene=TGME49_300280 | organism=Toxoplasma_gondii_ME49 | gene_product=LSM domain-containing protein | transcript_product=LSM domain-containing protein | location=TGME49_chrXII:109937-112430(-) | protein_length=169 | sequence_SO=chromosome | SO=protein_coding_gene | is_pseudo=false	TGME49_300280-t26_1-p1	18 kDa	1	4	4	0	4	3
875	Vinculin OS=Homo sapiens OX=9606 GN=VCL PE=1 SV=4	VINC_HUMAN	124 kDa	0	1	2	0	6	5
870	| transcript=TGME49_254470-t26_1 | gene=TGME49_254470 | organism=Toxoplasma_gondii_ME49 | gene_product=hypothetical protein | transcript_product=hypothetical protein | location=TGME49_chrIII:1759224-1763403(+) | protein_length=732 | sequence_SO=chromosome | SO=protein_coding_gene | is_pseudo=false	TGME49_254470-t26_1-p1	80 kDa	6	7	5	0	1	0
869	| transcript=TGME49_240090-t26_1 | gene=TGME49_240090 | organism=Toxoplasma_gondii_ME49 | gene_product=rhoptry kinase family protein ROP34, putative | transcript_product=rhoptry kinase family protein ROP34, putative | location=TGME49_chrVI:1057698-1060095(+) | protein_length=553 | sequence_SO=chromosome | SO=protein_coding_gene | is_pseudo=false	TGME49_240090-t26_1-p1	62 kDa	0	0	1	0	5	5
788.2	Sequestosome-1 OS=Homo sapiens OX=9606 GN=SQSTM1 PE=1 SV=1	E7EMC7_HUMAN	41 kDa	0	0	0	0	0	0
258.3	Cytoplasmic dynein 1 heavy chain 1 (Fragment) OS=Homo sapiens OX=9606 GN=DYNC1H1 PE=1 SV=1	A0A2R8Y6I5_HUMAN	41 kDa	0	0	0	0	0	0
885	| transcript=TGME49_211040-t26_1 | gene=TGME49_211040 | organism=Toxoplasma_gondii_ME49 | gene_product=Sec61beta family protein | transcript_product=Sec61beta family protein | location=TGME49_chrIV:1955865-1957592(+) | protein_length=99 | sequence_SO=chromosome | SO=protein_coding_gene | is_pseudo=false	TGME49_211040-t26_1-p1	10 kDa	3	3	2	2	2	3
882	26S proteasome non-ATPase regulatory subunit 2 OS=Homo sapiens OX=9606 GN=PSMD2 PE=1 SV=3	PSMD2_HUMAN	100 kDa	3	2	2	2	2	1
633.1	Ras-related protein Ral-B OS=Homo sapiens OX=9606 GN=RALB PE=1 SV=1	RALB_HUMAN	23 kDa	2	2	2	2	3	4
880	Eukaryotic translation initiation factor 5A (Fragment) OS=Homo sapiens OX=9606 GN=EIF5A PE=1 SV=8	I3L397_HUMAN (+2)	16 kDa	2	3	1	3	4	4
886	| transcript=TGME49_223410-t26_1 | gene=TGME49_223410 | organism=Toxoplasma_gondii_ME49 | gene_product=eukaryotic initiation factor-4E, putative | transcript_product=eukaryotic initiation factor-4E, putative | location=TGME49_chrX:3858953-3861695(+) | protein_length=225 | sequence_SO=chromosome | SO=protein_coding_gene | is_pseudo=false	TGME49_223410-t26_1-p1	26 kDa	3	2	1	4	3	2
890	| transcript=TGME49_252360-t26_1 | gene=TGME49_252360 | organism=Toxoplasma_gondii_ME49 | gene_product=rhoptry kinase family protein ROP24 (incomplete catalytic triad) | transcript_product=rhoptry kinase family protein ROP24 (incomplete catalytic triad) | location=TGME49_chrIII:512499-514106(+) | protein_length=535 | sequence_SO=chromosome | SO=protein_coding_gene | is_pseudo=false	TGME49_252360-t26_1-p1	61 kDa	2	2	2	1	2	2
879	Death-inducer obliterator 1 OS=Homo sapiens OX=9606 GN=DIDO1 PE=1 SV=5	DIDO1_HUMAN	244 kDa	1	2	2	3	4	3
887	| transcript=TGME49_230960-t26_1 | gene=TGME49_230960 | organism=Toxoplasma_gondii_ME49 | gene_product=splicing factor 3b, subunit 3, putative | transcript_product=splicing factor 3b, subunit 3, putative | location=TGME49_chrVIII:1138067-1149165(-) | protein_length=1233 | sequence_SO=chromosome | SO=protein_coding_gene | is_pseudo=false	TGME49_230960-t26_1-p1	136 kDa	2	5	3	1	3	2
897.1	Protein PRRC2C OS=Homo sapiens OX=9606 GN=PRRC2C PE=1 SV=4	PRC2C_HUMAN	317 kDa	5	2	1	0	1	3
891	| transcript=TGME49_260600-t26_1 | gene=TGME49_260600 | organism=Toxoplasma_gondii_ME49 | gene_product=Pumilio-family RNA binding repeat-containing protein | transcript_product=Pumilio-family RNA binding repeat-containing protein | location=TGME49_chrVIIb:2129789-2139313(+) | protein_length=1676 | sequence_SO=chromosome | SO=protein_coding_gene | is_pseudo=false	TGME49_260600-t26_1-p1	173 kDa	0	6	4	1	5	2
878	RING-type E3 ubiquitin transferase OS=Homo sapiens OX=9606 GN=UHRF1 PE=1 SV=1	A0A087WVR3_HUMAN (+1)	91 kDa	5	2	2	4	2	1
595.3	Histone-binding protein RBBP7 OS=Homo sapiens OX=9606 GN=RBBP7 PE=1 SV=1	E9PC52_HUMAN (+1)	47 kDa	4	2	2	4	2	2
457.2	40S ribosomal protein S15a (Fragment) OS=Homo sapiens OX=9606 GN=RPS15A PE=1 SV=1	H3BVC7_HUMAN	7 kDa	2	3	5	3	1	1
672.2	40S ribosomal protein S27 OS=Homo sapiens OX=9606 GN=RPS27 PE=1 SV=3	RS27_HUMAN	9 kDa	3	5	4	3	2	2
884	| transcript=TGME49_201400-t26_1 | gene=TGME49_201400 | organism=Toxoplasma_gondii_ME49 | gene_product=Sin3-associated polypeptide SAP18 | transcript_product=Sin3-associated polypeptide SAP18 | location=TGME49_chrVIIa:3901155-3906794(-) | protein_length=868 | sequence_SO=chromosome | SO=protein_coding_gene | is_pseudo=false	TGME49_201400-t26_1-p1	97 kDa	1	4	4	0	3	3
881	NADH-ubiquinone oxidoreductase 75 kDa subunit, mitochondrial OS=Homo sapiens OX=9606 GN=NDUFS1 PE=1 SV=3	NDUS1_HUMAN	79 kDa	1	1	0	2	6	3
889	| transcript=TGME49_243920-t26_1 | gene=TGME49_243920 | organism=Toxoplasma_gondii_ME49 | gene_product=DNA replication licensing factor MCM5, putative | transcript_product=DNA replication licensing factor MCM5, putative | location=TGME49_chrVI:2882722-2892002(+) | protein_length=794 | sequence_SO=chromosome | SO=protein_coding_gene | is_pseudo=false	TGME49_243920-t26_1-p1	88 kDa	2	7	3	0	1	2
892	| transcript=TGME49_270320-t26_1 | gene=TGME49_270320 | organism=Toxoplasma_gondii_ME49 | gene_product=protein phosphatase 2C domain-containing protein | transcript_product=protein phosphatase 2C domain-containing protein | location=TGME49_chrVIII:5277164-5282525(+) | protein_length=538 | sequence_SO=chromosome | SO=protein_coding_gene | is_pseudo=false	TGME49_270320-t26_1-p1	59 kDa	3	6	3	0	3	2
893	| transcript=TGME49_288750-t26_1 | gene=TGME49_288750 | organism=Toxoplasma_gondii_ME49 | gene_product=ubiquinol-cytochrome c reductase | transcript_product=ubiquinol-cytochrome c reductase | location=TGME49_chrIX:2724939-2727335(+) | protein_length=234 | sequence_SO=chromosome | SO=protein_coding_gene | is_pseudo=false	TGME49_288750-t26_1-p1	27 kDa	1	2	2	0	3	3
888	| transcript=TGME49_232830-t26_1 | gene=TGME49_232830 | organism=Toxoplasma_gondii_ME49 | gene_product=vacuolar proton translocating ATPase subunit A, putative | transcript_product=vacuolar proton translocating ATPase subunit A, putative | location=TGME49_chrVIII:2280549-2285212(-) | protein_length=909 | sequence_SO=chromosome | SO=protein_coding_gene | is_pseudo=false	TGME49_232830-t26_1-p1	101 kDa	0	1	1	2	6	7
895	Dynein light chain 2, cytoplasmic OS=Homo sapiens OX=9606 GN=DYNLL2 PE=1 SV=1	DYL2_HUMAN	10 kDa	2	2	0	3	3	4
883	Ras-related protein R-Ras OS=Homo sapiens OX=9606 GN=RRAS PE=1 SV=1	RRAS_HUMAN	23 kDa	1	3	0	1	5	4
894	| transcript=TGME49_290660-t26_1 | gene=TGME49_290660 | organism=Toxoplasma_gondii_ME49 | gene_product=RNA recognition motif-containing protein | transcript_product=RNA recognition motif-containing protein | location=TGME49_chrIX:3820947-3824310(-) | protein_length=446 | sequence_SO=chromosome | SO=protein_coding_gene | is_pseudo=false	TGME49_290660-t26_1-p1	48 kDa	0	3	2	0	4	3
116.6	sp|K1C15_SHEEP|	sp|K1C15_SHEEP|	49 kDa	0	0	2	1	3	4
905	| transcript=TGME49_284540-t26_1 | gene=TGME49_284540 | organism=Toxoplasma_gondii_ME49 | gene_product=ATP synthase F1, delta subunit protein | transcript_product=ATP synthase F1, delta subunit protein | location=TGME49_chrV:2730136-2731928(-) | protein_length=252 | sequence_SO=chromosome | SO=protein_coding_gene | is_pseudo=false	TGME49_284540-t26_1-p1	28 kDa	2	3	4	1	3	2
899	Catechol O-methyltransferase OS=Homo sapiens OX=9606 GN=COMT PE=4 SV=1	A0A7I2V370_HUMAN (+1)	33 kDa	2	3	2	3	3	3
902	T-complex protein 1 subunit eta OS=Homo sapiens OX=9606 GN=CCT7 PE=1 SV=2	TCPH_HUMAN	59 kDa	1	2	2	1	3	3
911	Actin filament-associated protein 1 OS=Homo sapiens OX=9606 GN=AFAP1 PE=1 SV=2	AFAP1_HUMAN	81 kDa	1	2	2	2	3	2
912.1	Casein kinase I isoform alpha OS=Homo sapiens OX=9606 GN=CSNK1A1 PE=1 SV=1	A0A590UJ43_HUMAN (+1)	49 kDa	2	3	2	1	4	5
896.1	T-complex protein 1 subunit theta OS=Homo sapiens OX=9606 GN=CCT8 PE=1 SV=4	TCPQ_HUMAN	60 kDa	2	4	2	1	5	5
909	| transcript=TGME49_214320-t26_1 | gene=TGME49_214320 | organism=Toxoplasma_gondii_ME49 | gene_product=facilitative glucose transporter GT1 | transcript_product=facilitative glucose transporter GT1 | location=TGME49_chrX:6248972-6250678(+) | protein_length=568 | sequence_SO=chromosome | SO=protein_coding_gene | is_pseudo=false	TGME49_214320-t26_1-p1	62 kDa	2	2	3	1	2	2
907	| transcript=TGME49_291330-t26_1 | gene=TGME49_291330 | organism=Toxoplasma_gondii_ME49 | gene_product=RNA recognition motif-containing protein | transcript_product=RNA recognition motif-containing protein | location=TGME49_chrIX:4246860-4249430(+) | protein_length=228 | sequence_SO=chromosome | SO=protein_coding_gene | is_pseudo=false	TGME49_291330-t26_1-p1	26 kDa	2	3	1	1	3	4
633.2	Small monomeric GTPase (Fragment) OS=Homo sapiens OX=9606 GN=RALA PE=1 SV=1	H7C3P7_HUMAN	18 kDa	2	2	0	1	4	4
910	| transcript=TGME49_263990-t26_1 | gene=TGME49_263990 | organism=Toxoplasma_gondii_ME49 | gene_product=hypothetical protein | transcript_product=hypothetical protein | location=TGME49_chrVIIb:253942-255202(-) | protein_length=134 | sequence_SO=chromosome | SO=protein_coding_gene | is_pseudo=false	TGME49_263990-t26_1-p1	15 kDa	1	2	2	1	2	1
903	| transcript=TGME49_220950-t26_1 | gene=TGME49_220950 | organism=Toxoplasma_gondii_ME49 | gene_product=hypothetical protein | transcript_product=hypothetical protein | location=TGME49_chrII:86643-88946(+) | protein_length=363 | sequence_SO=chromosome | SO=protein_coding_gene | is_pseudo=false	TGME49_220950-t26_1-p1	39 kDa	4	2	1	0	1	3
898	Peroxisomal multifunctional enzyme type 2 OS=Homo sapiens OX=9606 GN=HSD17B4 PE=1 SV=1	A0A2R8YD50_HUMAN (+1)	77 kDa	1	4	3	0	1	1
908	| transcript=TGME49_293570-t26_1 | gene=TGME49_293570 | organism=Toxoplasma_gondii_ME49 | gene_product=translocation protein sec62, putative | transcript_product=translocation protein sec62, putative | location=TGME49_chrIa:422729-429247(-) | protein_length=390 | sequence_SO=chromosome | SO=protein_coding_gene | is_pseudo=false	TGME49_293570-t26_1-p1	45 kDa	3	2	1	0	3	3
901	SUN domain-containing protein 2 OS=Homo sapiens OX=9606 GN=SUN2 PE=1 SV=3	SUN2_HUMAN	80 kDa	3	2	0	1	4	3
906	| transcript=TGME49_286920-t26_1 | gene=TGME49_286920 | organism=Toxoplasma_gondii_ME49 | gene_product=SWIRM domain-containing protein | transcript_product=SWIRM domain-containing protein | location=TGME49_chrV:1637614-1644989(+) | protein_length=780 | sequence_SO=chromosome | SO=protein_coding_gene | is_pseudo=false	TGME49_286920-t26_1-p1	84 kDa	1	3	1	0	5	3
904	| transcript=TGME49_232280-t26_1 | gene=TGME49_232280 | organism=Toxoplasma_gondii_ME49 | gene_product=hypothetical protein | transcript_product=hypothetical protein | location=TGME49_chrVIII:1992958-1994909(+) | protein_length=275 | sequence_SO=chromosome | SO=protein_coding_gene | is_pseudo=false	TGME49_232280-t26_1-p1	30 kDa	1	1	1	0	4	8
706.2	Calcium/calmodulin-dependent protein kinase OS=Homo sapiens OX=9606 GN=CAMK2G PE=1 SV=1	A0A2Q3DQE3_HUMAN (+1)	62 kDa	0	2	3	0	2	2
900	Histone-lysine N-methyltransferase, H3 lysine-79 specific OS=Homo sapiens OX=9606 GN=DOT1L PE=1 SV=3	DOT1L_HUMAN	165 kDa	0	0	0	0	5	9
701.2	GTP-binding protein SAR1b OS=Homo sapiens OX=9606 GN=SAR1B PE=1 SV=1	SAR1B_HUMAN	22 kDa	0	1	0	0	1	3
242.2	Ribosomal protein L15 OS=Homo sapiens OX=9606 GN=RPL15 PE=1 SV=2	E7ERA2_HUMAN	5 kDa	0	0	3	0	0	0
655.4	HLA class I histocompatibility antigen, A alpha chain OS=Homo sapiens OX=9606 GN=HLA-A PE=1 SV=1	A0A140T941_HUMAN (+3)	34 kDa	0	0	0	0	0	0
853.2	CCT-epsilon OS=Homo sapiens OX=9606 GN=CCT5 PE=1 SV=1	B7ZAR1_HUMAN	55 kDa	0	0	0	0	0	0
764.2	Basigin (Fragment) OS=Homo sapiens OX=9606 GN=BSG PE=1 SV=8	I3L192_HUMAN	17 kDa	0	0	0	0	0	0
202.2	DNA topoisomerase I, mitochondrial OS=Homo sapiens OX=9606 GN=TOP1MT PE=1 SV=1	TOP1M_HUMAN	70 kDa	0	0	0	0	0	0
69.2	60S ribosomal protein L3-like OS=Homo sapiens OX=9606 GN=RPL3L PE=2 SV=3	RL3L_HUMAN	46 kDa	0	0	0	0	0	0
925.1	Protein arginine N-methyltransferase 1 OS=Homo sapiens OX=9606 GN=PRMT1 PE=1 SV=3	ANM1_HUMAN	42 kDa	3	3	3	4	3	2
924	Vesicle-associated membrane protein 3 OS=Homo sapiens OX=9606 GN=VAMP3 PE=1 SV=3	VAMP3_HUMAN	11 kDa	3	2	2	3	3	3
920	| transcript=TGME49_248270-t26_1 | gene=TGME49_248270 | organism=Toxoplasma_gondii_ME49 | gene_product=zinc finger (CCCH type) motif-containing protein | transcript_product=zinc finger (CCCH type) motif-containing protein | location=TGME49_chrXII:3771010-3773775(+) | protein_length=816 | sequence_SO=chromosome | SO=protein_coding_gene | is_pseudo=false	TGME49_248270-t26_1-p1	87 kDa	3	2	4	1	3	4
915	RNA-binding protein with serine-rich domain 1 (Fragment) OS=Homo sapiens OX=9606 GN=RNPS1 PE=1 SV=1	H3BMM9_HUMAN (+3)	32 kDa	3	1	1	3	1	3
926.1	Atlastin-3 OS=Homo sapiens OX=9606 GN=ATL3 PE=1 SV=1	ATLA3_HUMAN	61 kDa	3	2	1	2	2	3
918	| transcript=TGME49_234380-t26_1 | gene=TGME49_234380 | organism=Toxoplasma_gondii_ME49 | gene_product=hypothetical protein | transcript_product=hypothetical protein | location=TGME49_chrX:4329853-4331324(+) | protein_length=347 | sequence_SO=chromosome | SO=protein_coding_gene | is_pseudo=false	TGME49_234380-t26_1-p1	39 kDa	1	4	2	1	3	5
917	| transcript=TGME49_228630-t26_1 | gene=TGME49_228630 | organism=Toxoplasma_gondii_ME49 | gene_product=hypothetical protein | transcript_product=hypothetical protein | location=TGME49_chrX:269462-272003(+) | protein_length=328 | sequence_SO=chromosome | SO=protein_coding_gene | is_pseudo=false	TGME49_228630-t26_1-p1	35 kDa	1	5	4	2	4	4
921	| transcript=TGME49_275480-t26_1 | gene=TGME49_275480 | organism=Toxoplasma_gondii_ME49 | gene_product=Myb family DNA-binding domain-containing protein | transcript_product=Myb family DNA-binding domain-containing protein | location=TGME49_chrX:7290833-7302683(-) | protein_length=888 | sequence_SO=chromosome | SO=protein_coding_gene | is_pseudo=false	TGME49_275480-t26_1-p1	99 kDa	1	5	3	1	4	3
922	| transcript=TGME49_286230-t26_1 | gene=TGME49_286230 | organism=Toxoplasma_gondii_ME49 | gene_product=hypothetical protein | transcript_product=hypothetical protein | location=TGME49_chrV:1898055-1908950(-) | protein_length=2622 | sequence_SO=chromosome | SO=protein_coding_gene | is_pseudo=false	TGME49_286230-t26_1-p1	279 kDa	1	7	4	0	1	1
923	| transcript=TGME49_304990-t26_1 | gene=TGME49_304990 | organism=Toxoplasma_gondii_ME49 | gene_product=guanylate-binding protein, N-terminal domain-containing protein | transcript_product=guanylate-binding protein, N-terminal domain-containing protein | location=TGME49_chrIX:5146410-5157355(+) | protein_length=1281 | sequence_SO=chromosome | SO=protein_coding_gene | is_pseudo=false	TGME49_304990-t26_1-p1	143 kDa	0	6	3	0	2	5
919	| transcript=TGME49_234610-t26_1 | gene=TGME49_234610 | organism=Toxoplasma_gondii_ME49 | gene_product=WD-40 repeat protein | transcript_product=WD-40 repeat protein | location=TGME49_chrX:4492164-4499777(+) | protein_length=702 | sequence_SO=chromosome | SO=protein_coding_gene | is_pseudo=false	TGME49_234610-t26_1-p1	77 kDa	3	4	3	0	3	1
914	ATP-dependent RNA helicase DHX30 OS=Homo sapiens OX=9606 GN=DHX30 PE=1 SV=1	DHX30_HUMAN	134 kDa	4	6	1	1	1	1
916	B-cell CLL/lymphoma 7 protein family member C (Fragment) OS=Homo sapiens OX=9606 GN=BCL7C PE=1 SV=1	I3L1Q2_HUMAN	33 kDa	0	2	0	2	4	4
634.1	C-terminal-binding protein 1 OS=Homo sapiens OX=9606 GN=CTBP1 PE=1 SV=2	CTBP1_HUMAN	48 kDa	3	5	4	3	0	0
927.1	| transcript=TGME49_273090-t26_1 | gene=TGME49_273090 | organism=Toxoplasma_gondii_ME49 | gene_product=cell division protein CDC48CY | transcript_product=cell division protein CDC48CY | location=TGME49_chrVIII:3665307-3674504(-) | protein_length=811 | sequence_SO=chromosome | SO=protein_coding_gene | is_pseudo=false	TGME49_273090-t26_1-p1	89 kDa	0	2	2	0	2	4
351.2	Phosphatidylinositol-binding clathrin assembly protein (Fragment) OS=Homo sapiens OX=9606 GN=PICALM PE=1 SV=1	H0YEF7_HUMAN	31 kDa	3	5	1	2	0	0
224.5	Ras-related protein Rab-10 OS=Homo sapiens OX=9606 GN=RAB10 PE=1 SV=1	RAB10_HUMAN	23 kDa	3	2	2	3	2	2
464.4	Histone H2A.V OS=Homo sapiens OX=9606 GN=H2AZ2 PE=1 SV=3	H2AV_HUMAN	14 kDa	1	0	0	0	2	2
431.2	Collagen alpha-1(V) chain (Fragment) OS=Homo sapiens OX=9606 GN=COL5A1 PE=1 SV=1	H7BY82_HUMAN	24 kDa	0	0	0	0	0	2
74.7	Keratin, type II cytoskeletal 75 OS=Homo sapiens OX=9606 GN=KRT75 PE=1 SV=2	K2C75_HUMAN	60 kDa	0	0	0	0	0	0
658.2	RNA-binding protein 39 (Fragment) OS=Homo sapiens OX=9606 GN=RBM39 PE=1 SV=1	A0A0U1RQW2_HUMAN	18 kDa	0	0	0	0	0	0
559.2	ATP synthase subunit O, mitochondrial (Fragment) OS=Homo sapiens OX=9606 GN=ATP5PO PE=1 SV=1	H7C068_HUMAN	10 kDa	0	0	0	0	0	0
752.2	TAR DNA-binding protein 43 (Fragment) OS=Homo sapiens OX=9606 GN=TARDBP PE=1 SV=1	A0A087WV68_HUMAN	24 kDa	0	0	0	0	0	0
565.2	Sodium/potassium-transporting ATPase subunit alpha-2 OS=Homo sapiens OX=9606 GN=ATP1A2 PE=1 SV=1	AT1A2_HUMAN (+1)	112 kDa	0	0	0	0	0	0
8.7	160 kDa neurofilament protein OS=Homo sapiens OX=9606 GN=NEFM PE=1 SV=1	E7EMV2_HUMAN	79 kDa	0	0	0	0	0	0
1.24	Unconventional myosin-Ie OS=Homo sapiens OX=9606 GN=MYO1E PE=1 SV=2	MYO1E_HUMAN	127 kDa	0	0	0	0	0	0
930	DnaJ homolog subfamily B member 11 OS=Homo sapiens OX=9606 GN=DNAJB11 PE=1 SV=1	DJB11_HUMAN	41 kDa	4	3	2	2	3	2
956	| transcript=TGME49_315930-t26_1 | gene=TGME49_315930 | organism=Toxoplasma_gondii_ME49 | gene_product=integral membrane protein, DUF56 family protein, putative | transcript_product=integral membrane protein, DUF56 family protein, putative | location=TGME49_chrXI:5082015-5083527(+) | protein_length=157 | sequence_SO=chromosome | SO=protein_coding_gene | is_pseudo=false	TGME49_315930-t26_1-p1	18 kDa	3	2	3	2	2	2
944	| transcript=TGME49_218520-t26_1 | gene=TGME49_218520 | organism=Toxoplasma_gondii_ME49 | gene_product=microneme protein MIC6 | transcript_product=microneme protein MIC6 | location=TGME49_chrXII:1478619-1479668(-) | protein_length=349 | sequence_SO=chromosome | SO=protein_coding_gene | is_pseudo=false	TGME49_218520-t26_1-p1	37 kDa	2	4	2	2	2	2
955	| transcript=TGME49_288860-t26_1 | gene=TGME49_288860 | organism=Toxoplasma_gondii_ME49 | gene_product=RuvB family 2 protein | transcript_product=RuvB family 2 protein | location=TGME49_chrIX:2777345-2784866(-) | protein_length=508 | sequence_SO=chromosome | SO=protein_coding_gene | is_pseudo=false	TGME49_288860-t26_1-p1	55 kDa	3	2	3	2	2	1
932	Guanine nucleotide-binding protein G(I)/G(S)/G(O) subunit gamma-12 OS=Homo sapiens OX=9606 GN=GNG12 PE=1 SV=3	GBG12_HUMAN	8 kDa	2	2	2	1	3	3
952	Fibroblast growth factor OS=Homo sapiens OX=9606 GN=FGF2 PE=1 SV=1	A0A0A0MQV6_HUMAN (+1)	31 kDa	2	3	3	2	2	3
937	40S ribosomal protein S28 OS=Homo sapiens OX=9606 GN=RPS28 PE=1 SV=1	RS28_HUMAN	8 kDa	2	2	5	1	2	2
934	Serine/threonine-protein phosphatase 2A catalytic subunit alpha isoform OS=Homo sapiens OX=9606 GN=PPP2CA PE=1 SV=1	PP2AA_HUMAN	36 kDa	1	2	2	3	3	2
933	Magnesium transporter protein 1 OS=Homo sapiens OX=9606 GN=MAGT1 PE=1 SV=1	MAGT1_HUMAN	38 kDa	3	1	1	3	4	4
940	Arginine--tRNA ligase, cytoplasmic OS=Homo sapiens OX=9606 GN=RARS1 PE=1 SV=2	SYRC_HUMAN	75 kDa	2	1	2	1	3	5
958	26S proteasome regulatory subunit 4 OS=Homo sapiens OX=9606 GN=PSMC1 PE=1 SV=1	PRS4_HUMAN	49 kDa	4	3	1	1	1	1
959.1	Plastin-3 OS=Homo sapiens OX=9606 GN=PLS3 PE=1 SV=4	PLST_HUMAN	71 kDa	1	2	1	1	1	2
941	| transcript=TGME49_205250-t26_1 | gene=TGME49_205250 | organism=Toxoplasma_gondii_ME49 | gene_product=rhoptry protein ROP18 | transcript_product=rhoptry protein ROP18 | location=TGME49_chrVIIa:1514449-1516113(-) | protein_length=554 | sequence_SO=chromosome | SO=protein_coding_gene | is_pseudo=false	TGME49_205250-t26_1-p1	63 kDa	2	3	3	1	2	4
953	Cytochrome b5 type B OS=Homo sapiens OX=9606 GN=CYB5B PE=1 SV=3	CYB5B_HUMAN (+1)	17 kDa	1	2	2	2	3	3
938	Translocation protein SEC63 homolog OS=Homo sapiens OX=9606 GN=SEC63 PE=1 SV=2	SEC63_HUMAN	88 kDa	2	2	1	1	2	4
936	RNA-binding protein 4 OS=Homo sapiens OX=9606 GN=RBM4 PE=1 SV=1	RBM4_HUMAN	40 kDa	5	1	1	2	3	1
935	RNA-binding protein 15 OS=Homo sapiens OX=9606 GN=RBM15 PE=1 SV=2	RBM15_HUMAN	107 kDa	3	5	2	1	2	1
946	| transcript=TGME49_259240-t26_1 | gene=TGME49_259240 | organism=Toxoplasma_gondii_ME49 | gene_product=ribosomal protein RPS21 | transcript_product=ribosomal protein RPS21 | location=TGME49_chrVIIb:2847583-2848777(-) | protein_length=82 | sequence_SO=chromosome | SO=protein_coding_gene | is_pseudo=false	TGME49_259240-t26_1-p1	9 kDa	2	3	1	0	3	2
961.1	Beta-2-syntrophin OS=Homo sapiens OX=9606 GN=SNTB2 PE=1 SV=1	SNTB2_HUMAN	58 kDa	3	0	2	3	3	3
947	| transcript=TGME49_273520-t26_1 | gene=TGME49_273520 | organism=Toxoplasma_gondii_ME49 | gene_product=PCI domain-containing protein | transcript_product=PCI domain-containing protein | location=TGME49_chrVIII:3419960-3427248(+) | protein_length=601 | sequence_SO=chromosome | SO=protein_coding_gene | is_pseudo=false	TGME49_273520-t26_1-p1	67 kDa	3	2	1	1	5	4
942	| transcript=TGME49_209910-t26_1 | gene=TGME49_209910 | organism=Toxoplasma_gondii_ME49 | gene_product=histone H2Bv | transcript_product=histone H2Bv | location=TGME49_chrIb:1546904-1547275(+) | protein_length=123 | sequence_SO=chromosome | SO=protein_coding_gene | is_pseudo=false	TGME49_209910-t26_1-p1	14 kDa	1	1	1	1	5	4
962.1	Fructose-bisphosphate aldolase A OS=Homo sapiens OX=9606 GN=ALDOA PE=1 SV=2	ALDOA_HUMAN (+1)	39 kDa	1	2	1	1	4	3
939	U4/U6.U5 tri-snRNP-associated protein 1 OS=Homo sapiens OX=9606 GN=SART1 PE=1 SV=1	SNUT1_HUMAN	90 kDa	6	3	1	2	1	1
931	Eukaryotic translation initiation factor 3 subunit A OS=Homo sapiens OX=9606 GN=EIF3A PE=1 SV=1	EIF3A_HUMAN	167 kDa	3	3	0	2	4	3
954	40S ribosomal protein S21 OS=Homo sapiens OX=9606 GN=RPS21 PE=1 SV=1	Q8WVC2_HUMAN (+1)	9 kDa	3	3	2	2	0	1
951	Thioredoxin OS=Homo sapiens OX=9606 GN=TXN PE=1 SV=3	THIO_HUMAN (+1)	12 kDa	3	0	4	3	3	2
950	| transcript=TGME49_317720-t26_1 | gene=TGME49_317720 | organism=Toxoplasma_gondii_ME49 | gene_product=eukaryotic translation initiation factor 3 subunit 7, putative | transcript_product=eukaryotic translation initiation factor 3 subunit 7, putative | location=TGME49_chrIV:2669610-2676153(+) | protein_length=609 | sequence_SO=chromosome | SO=protein_coding_gene | is_pseudo=false	TGME49_317720-t26_1-p1	69 kDa	0	5	3	0	2	3
943	| transcript=TGME49_215590-t26_1 | gene=TGME49_215590 | organism=Toxoplasma_gondii_ME49 | gene_product=flavoprotein subunit of succinate dehydrogenase | transcript_product=flavoprotein subunit of succinate dehydrogenase | location=TGME49_chrX:7032191-7041981(-) | protein_length=669 | sequence_SO=chromosome | SO=protein_coding_gene | is_pseudo=false	TGME49_215590-t26_1-p1	73 kDa	3	3	2	1	0	0
963.1	Dystonin OS=Homo sapiens OX=9606 GN=DST PE=1 SV=4	DYST_HUMAN	861 kDa	4	0	1	2	1	0
928	ADP-ribosylation factor 6 OS=Homo sapiens OX=9606 GN=ARF6 PE=1 SV=2	ARF6_HUMAN	20 kDa	2	1	0	2	3	2
957	Protein SSXT OS=Homo sapiens OX=9606 GN=SS18 PE=1 SV=1	J3KRP6_HUMAN (+5)	6 kDa	1	1	0	2	3	3
634.2	C-terminal-binding protein 2 OS=Homo sapiens OX=9606 GN=CTBP2 PE=1 SV=1	CTBP2_HUMAN	49 kDa	2	5	7	0	0	1
949	| transcript=TGME49_313270-t26_1 | gene=TGME49_313270 | organism=Toxoplasma_gondii_ME49 | gene_product=hypothetical protein | transcript_product=hypothetical protein | location=TGME49_chrXI:3220853-3233276(+) | protein_length=2799 | sequence_SO=chromosome | SO=protein_coding_gene | is_pseudo=false	TGME49_313270-t26_1-p1	281 kDa	0	4	4	0	4	3
948	| transcript=TGME49_310950-t26_1 | gene=TGME49_310950 | organism=Toxoplasma_gondii_ME49 | gene_product=AP2 domain transcription factor AP2XI-3 | transcript_product=AP2 domain transcription factor AP2XI-3 | location=TGME49_chrXI:1684658-1690346(+) | protein_length=1399 | sequence_SO=chromosome | SO=protein_coding_gene | is_pseudo=false	TGME49_310950-t26_1-p1	135 kDa	1	2	0	0	6	5
929	DENN domain-containing protein 1A OS=Homo sapiens OX=9606 GN=DENND1A PE=1 SV=2	DEN1A_HUMAN	111 kDa	1	6	3	1	0	0
945	| transcript=TGME49_254880-t26_1 | gene=TGME49_254880 | organism=Toxoplasma_gondii_ME49 | gene_product=Alpha-galactosidase | transcript_product=Alpha-galactosidase | location=TGME49_chrIII:2003160-2010880(+) | protein_length=747 | sequence_SO=chromosome | SO=protein_coding_gene | is_pseudo=false	TGME49_254880-t26_1-p1	82 kDa	0	0	0	0	7	6
964.1	Serine/threonine-protein kinase D1 OS=Homo sapiens OX=9606 GN=PRKD1 PE=1 SV=2	KPCD1_HUMAN	102 kDa	0	0	0	0	6	10
308.2	Tensin-1 (Fragment) OS=Homo sapiens OX=9606 GN=TNS1 PE=1 SV=1	E7EMG1_HUMAN	54 kDa	0	4	0	4	3	1
852.2	Exportin-1 OS=Homo sapiens OX=9606 GN=XPO1 PE=4 SV=1	A0A7I2V488_HUMAN	104 kDa	2	2	0	0	3	3
123.6	sp|K2M1_SHEEP|	sp|K2M1_SHEEP|	13 kDa	0	0	0	0	0	7
655.5	HLA class I histocompatibility antigen, A alpha chain OS=Homo sapiens OX=9606 GN=HLA-A PE=1 SV=1	A0A140T8Y4_HUMAN	42 kDa	0	0	0	0	2	0
926.2	Atlastin-3 OS=Homo sapiens OX=9606 GN=ATL3 PE=1 SV=1	F5H6I7_HUMAN	59 kDa	0	0	0	0	0	0
262.4	ADP/ATP translocase 4 OS=Homo sapiens OX=9606 GN=SLC25A31 PE=1 SV=1	ADT4_HUMAN	35 kDa	0	0	0	0	0	0
462.2	Calnexin (Fragment) OS=Homo sapiens OX=9606 GN=CANX PE=1 SV=1	H0Y9Q7_HUMAN	19 kDa	0	0	0	0	0	0
982	| transcript=TGME49_289800-t26_1 | gene=TGME49_289800 | organism=Toxoplasma_gondii_ME49 | gene_product=hypothetical protein | transcript_product=hypothetical protein | location=TGME49_chrIX:3461263-3461967(+) | protein_length=234 | sequence_SO=chromosome | SO=protein_coding_gene | is_pseudo=false	TGME49_289800-t26_1-p1	26 kDa	2	3	2	2	3	1
981	Mitochondrial import receptor subunit TOM70 OS=Homo sapiens OX=9606 GN=TOMM70 PE=1 SV=1	TOM70_HUMAN	67 kDa	2	2	3	2	4	1
973	| transcript=TGME49_228190-t26_1 | gene=TGME49_228190 | organism=Toxoplasma_gondii_ME49 | gene_product=eukaryotic initiation factor-3, subunit 5, putative | transcript_product=eukaryotic initiation factor-3, subunit 5, putative | location=TGME49_chrX:505019-507250(+) | protein_length=346 | sequence_SO=chromosome | SO=protein_coding_gene | is_pseudo=false	TGME49_228190-t26_1-p1	38 kDa	1	3	1	2	2	2
978	| transcript=TGME49_280560-t26_1 | gene=TGME49_280560 | organism=Toxoplasma_gondii_ME49 | gene_product=selenide, water dikinase | transcript_product=selenide, water dikinase | location=TGME49_chrVIIa:296007-305380(-) | protein_length=1298 | sequence_SO=chromosome | SO=protein_coding_gene | is_pseudo=false	TGME49_280560-t26_1-p1	138 kDa	3	4	3	3	1	2
983	Protein RCC2 OS=Homo sapiens OX=9606 GN=RCC2 PE=1 SV=2	RCC2_HUMAN	56 kDa	3	2	1	2	0	2
975	| transcript=TGME49_266060-t26_1 | gene=TGME49_266060 | organism=Toxoplasma_gondii_ME49 | gene_product=ribosomal protein RPSA | transcript_product=ribosomal protein RPSA | location=TGME49_chrIX:1325681-1328020(-) | protein_length=287 | sequence_SO=chromosome | SO=protein_coding_gene | is_pseudo=false	TGME49_266060-t26_1-p1	32 kDa	1	5	4	1	2	2
972	| transcript=TGME49_227290-t26_1 | gene=TGME49_227290 | organism=Toxoplasma_gondii_ME49 | gene_product=histone deacetylase HDAC3 | transcript_product=histone deacetylase HDAC3 | location=TGME49_chrX:1044057-1046582(-) | protein_length=451 | sequence_SO=chromosome | SO=protein_coding_gene | is_pseudo=false	TGME49_227290-t26_1-p1	50 kDa	2	5	2	2	3	2
965	2',3'-cyclic-nucleotide 3'-phosphodiesterase OS=Homo sapiens OX=9606 GN=CNP PE=1 SV=2	CN37_HUMAN	48 kDa	1	3	1	2	1	3
980	| transcript=TGME49_312150-t26_1 | gene=TGME49_312150 | organism=Toxoplasma_gondii_ME49 | gene_product=hypothetical protein | transcript_product=hypothetical protein | location=TGME49_chrXI:2459938-2463885(+) | protein_length=567 | sequence_SO=chromosome | SO=protein_coding_gene | is_pseudo=false	TGME49_312150-t26_1-p1	61 kDa	1	2	1	1	4	4
960.1	Aspartate--tRNA ligase, cytoplasmic OS=Homo sapiens OX=9606 GN=DARS1 PE=1 SV=2	SYDC_HUMAN	57 kDa	3	3	1	1	1	1
968	Serine/arginine-rich splicing factor 9 OS=Homo sapiens OX=9606 GN=SRSF9 PE=1 SV=1	SRSF9_HUMAN	26 kDa	2	3	2	0	4	1
985	| transcript=TGME49_205010-t26_1 | gene=TGME49_205010 | organism=Toxoplasma_gondii_ME49 | gene_product=U2 small nuclear ribonucleoprotein family protein, putative | transcript_product=U2 small nuclear ribonucleoprotein family protein, putative | location=TGME49_chrVIIa:1671126-1679563(-) | protein_length=1386 | sequence_SO=chromosome | SO=protein_coding_gene | is_pseudo=false	TGME49_205010-t26_1-p1	151 kDa	3	4	1	0	1	2
986	| transcript=TGME49_291850-t26_1 | gene=TGME49_291850 | organism=Toxoplasma_gondii_ME49 | gene_product=ribosomal protein RPS30 | transcript_product=ribosomal protein RPS30 | location=TGME49_chrIX:4381850-4382437(-) | protein_length=59 | sequence_SO=chromosome | SO=protein_coding_gene | is_pseudo=false	TGME49_291850-t26_1-p1	7 kDa	0	2	1	0	2	2
984	DnaJ homolog subfamily A member 1 OS=Homo sapiens OX=9606 GN=DNAJA1 PE=1 SV=2	DNJA1_HUMAN	45 kDa	1	2	0	2	2	1
824.1	Erlin-2 OS=Homo sapiens OX=9606 GN=ERLIN2 PE=1 SV=1	ERLN2_HUMAN	38 kDa	2	3	0	0	2	4
969	T-complex protein 1 subunit zeta OS=Homo sapiens OX=9606 GN=CCT6A PE=1 SV=3	TCPZ_HUMAN	58 kDa	2	2	0	2	2	3
971	| transcript=TGME49_220240-t26_1 | gene=TGME49_220240 | organism=Toxoplasma_gondii_ME49 | gene_product=hypothetical protein | transcript_product=hypothetical protein | location=TGME49_chrV:238210-239790(-) | protein_length=526 | sequence_SO=chromosome | SO=protein_coding_gene | is_pseudo=false	TGME49_220240-t26_1-p1	54 kDa	2	3	3	0	3	2
976	| transcript=TGME49_274060-t26_1 | gene=TGME49_274060 | organism=Toxoplasma_gondii_ME49 | gene_product=2-oxoglutarate/malate translocase OMT | transcript_product=2-oxoglutarate/malate translocase OMT | location=TGME49_chrVIII:3047633-3050247(+) | protein_length=323 | sequence_SO=chromosome | SO=protein_coding_gene | is_pseudo=false	TGME49_274060-t26_1-p1	35 kDa	1	4	4	0	3	1
967	Nicotinamide N-methyltransferase OS=Homo sapiens OX=9606 GN=NNMT PE=1 SV=1	NNMT_HUMAN	30 kDa	2	3	0	1	2	2
977	| transcript=TGME49_277000-t26_1 | gene=TGME49_277000 | organism=Toxoplasma_gondii_ME49 | gene_product=transport protein Sec24, putative | transcript_product=transport protein Sec24, putative | location=TGME49_chrXII:6793742-6802522(-) | protein_length=1019 | sequence_SO=chromosome | SO=protein_coding_gene | is_pseudo=false	TGME49_277000-t26_1-p1	108 kDa	1	2	2	0	2	5
987	| transcript=TGME49_218940-t26_1 | gene=TGME49_218940 | organism=Toxoplasma_gondii_ME49 | gene_product=hypothetical protein | transcript_product=hypothetical protein | location=TGME49_chrXII:1198409-1201135(+) | protein_length=325 | sequence_SO=chromosome | SO=protein_coding_gene | is_pseudo=false	TGME49_218940-t26_1-p1	35 kDa	0	2	1	0	0	0
974	| transcript=TGME49_234420-t26_1 | gene=TGME49_234420 | organism=Toxoplasma_gondii_ME49 | gene_product=ATPase, AAA family protein | transcript_product=ATPase, AAA family protein | location=TGME49_chrX:4366567-4374032(-) | protein_length=588 | sequence_SO=chromosome | SO=protein_coding_gene | is_pseudo=false	TGME49_234420-t26_1-p1	67 kDa	3	5	3	1	0	0
966	F-BAR domain only protein 2 OS=Homo sapiens OX=9606 GN=FCHO2 PE=1 SV=2	FCHO2_HUMAN	89 kDa	2	4	4	2	0	0
979	| transcript=TGME49_297810-t26_1 | gene=TGME49_297810 | organism=Toxoplasma_gondii_ME49 | gene_product=hypothetical protein | transcript_product=hypothetical protein | location=TGME49_chrII:2036664-2039407(-) | protein_length=266 | sequence_SO=chromosome | SO=protein_coding_gene | is_pseudo=false	TGME49_297810-t26_1-p1	30 kDa	0	2	1	0	5	5
970	| transcript=TGME49_204340-t26_1 | gene=TGME49_204340 | organism=Toxoplasma_gondii_ME49 | gene_product=hypothetical protein | transcript_product=hypothetical protein | location=TGME49_chrVIIa:1869394-1873887(-) | protein_length=877 | sequence_SO=chromosome | SO=protein_coding_gene | is_pseudo=false	TGME49_204340-t26_1-p1	97 kDa	3	6	5	0	0	0
448.2	Synaptic functional regulator FMR1 (Fragment) OS=Homo sapiens OX=9606 GN=FMR1 PE=1 SV=1	A0A087WWR6_HUMAN	11 kDa	0	0	2	0	0	0
739.2	Torsin-1A-interacting protein 1 (Fragment) OS=Homo sapiens OX=9606 GN=TOR1AIP1 PE=1 SV=1	H0YD16_HUMAN	22 kDa	0	0	0	0	0	0
655.6	HLA class I histocompatibility antigen, C alpha chain OS=Homo sapiens OX=9606 GN=HLA-C PE=1 SV=1	A0A140T962_HUMAN	42 kDa	0	0	0	0	0	0
596.2	RuvB-like helicase OS=Homo sapiens OX=9606 GN=RUVBL2 PE=1 SV=1	X6R2L4_HUMAN	28 kDa	0	0	0	0	0	0
113.3	Putative heat shock protein HSP 90-alpha A4 OS=Homo sapiens OX=9606 GN=HSP90AA4P PE=5 SV=1	HS904_HUMAN	48 kDa	0	0	0	0	0	0
399.2	Sarcoplasmic/endoplasmic reticulum calcium ATPase 1 OS=Homo sapiens OX=9606 GN=ATP2A1 PE=1 SV=1	AT2A1_HUMAN	110 kDa	0	0	0	0	0	0
998	| transcript=TGME49_251500-t26_1 | gene=TGME49_251500 | organism=Toxoplasma_gondii_ME49 | gene_product=eukaryotic initiation factor-3, subunit 3, putative | transcript_product=eukaryotic initiation factor-3, subunit 3, putative | location=TGME49_chrXII:5431564-5434372(+) | protein_length=600 | sequence_SO=chromosome | SO=protein_coding_gene | is_pseudo=false	TGME49_251500-t26_1-p1	66 kDa	3	2	2	2	2	4
996	| transcript=TGME49_232410-t26_1 | gene=TGME49_232410 | organism=Toxoplasma_gondii_ME49 | gene_product=PDI family protein | transcript_product=PDI family protein | location=TGME49_chrVIII:2079181-2080918(-) | protein_length=220 | sequence_SO=chromosome | SO=protein_coding_gene | is_pseudo=false	TGME49_232410-t26_1-p1	25 kDa	2	2	2	2	3	3
1000	| transcript=TGME49_278530-t26_1 | gene=TGME49_278530 | organism=Toxoplasma_gondii_ME49 | gene_product=multiprotein bridging factor type 1 family transcriptional co-activator, putative | transcript_product=multiprotein bridging factor type 1 family transcriptional co-activator, putative | location=TGME49_chrXII:6038574-6040339(+) | protein_length=144 | sequence_SO=chromosome | SO=protein_coding_g…	TGME49_278530-t26_1-p1	16 kDa	1	2	4	2	3	4
989	60S ribosomal protein L29 OS=Homo sapiens OX=9606 GN=RPL29 PE=1 SV=1	A0A3B3ITT5_HUMAN (+1)	19 kDa	2	2	4	1	1	1
1007	Peroxiredoxin-2 OS=Homo sapiens OX=9606 GN=PRDX2 PE=1 SV=5	PRDX2_HUMAN	22 kDa	2	2	2	3	2	2
1004	Nucleoside diphosphate kinase B OS=Homo sapiens OX=9606 GN=NME2 PE=1 SV=1	NDKB_HUMAN (+1)	17 kDa	1	3	2	1	2	3
1005	| transcript=TGME49_207170-t26_1 | gene=TGME49_207170 | organism=Toxoplasma_gondii_ME49 | gene_product=hypothetical protein | transcript_product=hypothetical protein | location=TGME49_chrX:7425356-7427581(+) | protein_length=141 | sequence_SO=chromosome | SO=protein_coding_gene | is_pseudo=false	TGME49_207170-t26_1-p1	15 kDa	2	2	1	1	1	3
994	Lipoma-preferred partner OS=Homo sapiens OX=9606 GN=LPP PE=1 SV=1	LPP_HUMAN	66 kDa	1	3	1	1	4	1
993	Probable ATP-dependent RNA helicase DDX41 OS=Homo sapiens OX=9606 GN=DDX41 PE=1 SV=2	DDX41_HUMAN	70 kDa	3	1	1	1	1	2
990	Neprilysin OS=Homo sapiens OX=9606 GN=MME PE=4 SV=1	A0A7I2U302_HUMAN (+1)	89 kDa	2	3	1	2	1	2
1006	5'-nucleotidase OS=Homo sapiens OX=9606 GN=NT5E PE=1 SV=1	5NTD_HUMAN	63 kDa	2	1	1	2	3	1
1003	| transcript=TGME49_315320-t26_1 | gene=TGME49_315320 | organism=Toxoplasma_gondii_ME49 | gene_product=SAG-related sequence SRS52A | transcript_product=SAG-related sequence SRS52A | location=TGME49_chrXI:4647664-4649068(+) | protein_length=329 | sequence_SO=chromosome | SO=protein_coding_gene | is_pseudo=false	TGME49_315320-t26_1-p1	34 kDa	1	1	1	1	4	3
1008	Ras-related protein Rab-13 OS=Homo sapiens OX=9606 GN=RAB13 PE=1 SV=1	RAB13_HUMAN	23 kDa	3	2	1	2	2	2
995	Cytochrome b-c1 complex subunit 2, mitochondrial OS=Homo sapiens OX=9606 GN=UQCRC2 PE=1 SV=3	QCR2_HUMAN	48 kDa	2	1	0	3	3	3
824.2	Erlin-1 OS=Homo sapiens OX=9606 GN=ERLIN1 PE=1 SV=2	ERLN1_HUMAN	39 kDa	2	3	0	1	1	3
991	Cytoskeleton-associated protein 5 OS=Homo sapiens OX=9606 GN=CKAP5 PE=1 SV=3	CKAP5_HUMAN	226 kDa	3	4	7	0	1	0
999	| transcript=TGME49_273850-t26_1 | gene=TGME49_273850 | organism=Toxoplasma_gondii_ME49 | gene_product=hypothetical protein | transcript_product=hypothetical protein | location=TGME49_chrVIII:3224251-3226422(-) | protein_length=723 | sequence_SO=chromosome | SO=protein_coding_gene | is_pseudo=false	TGME49_273850-t26_1-p1	69 kDa	3	5	1	0	1	1
1001	| transcript=TGME49_291680-t26_1 | gene=TGME49_291680 | organism=Toxoplasma_gondii_ME49 | gene_product=Sec23/Sec24 trunk domain-containing protein | transcript_product=Sec23/Sec24 trunk domain-containing protein | location=TGME49_chrIX:4324662-4338786(-) | protein_length=791 | sequence_SO=chromosome | SO=protein_coding_gene | is_pseudo=false	TGME49_291680-t26_1-p1	88 kDa	0	2	0	1	5	6
1002	| transcript=TGME49_294610-t26_1 | gene=TGME49_294610 | organism=Toxoplasma_gondii_ME49 | gene_product=histone lysine methyltransferase, SET, putative | transcript_product=histone lysine methyltransferase, SET, putative | location=TGME49_chrIa:994533-999746(-) | protein_length=1737 | sequence_SO=chromosome | SO=protein_coding_gene | is_pseudo=false	TGME49_294610-t26_1-p1	190 kDa	1	1	3	0	4	4
992	Probable ATP-dependent RNA helicase DDX23 OS=Homo sapiens OX=9606 GN=DDX23 PE=1 SV=3	DDX23_HUMAN	96 kDa	3	1	0	2	1	0
997	| transcript=TGME49_243200-t26_1 | gene=TGME49_243200 | organism=Toxoplasma_gondii_ME49 | gene_product=hypothetical protein | transcript_product=hypothetical protein | location=TGME49_chrVI:2435460-2440086(-) | protein_length=1258 | sequence_SO=chromosome | SO=protein_coding_gene | is_pseudo=false	TGME49_243200-t26_1-p1	133 kDa	1	1	0	0	4	3
385.2	Smoothelin OS=Homo sapiens OX=9606 GN=SMTN PE=1 SV=1	B5MCI0_HUMAN	48 kDa	3	0	2	2	0	0
224.6	Ras-related protein Rab-8B (Fragment) OS=Homo sapiens OX=9606 GN=RAB8B PE=1 SV=1	H0YNE9_HUMAN (+1)	22 kDa	0	0	0	2	2	2
1.25	Unconventional myosin-Ia OS=Homo sapiens OX=9606 GN=MYO1A PE=1 SV=1	G3V342_HUMAN	79 kDa	0	0	1	0	1	1
224.7	Ras-related protein Rab-1B OS=Homo sapiens OX=9606 GN=RAB1B PE=1 SV=1	E9PLD0_HUMAN	18 kDa	3	2	0	1	0	0
1.26	Unconventional myosin-Ih OS=Homo sapiens OX=9606 GN=MYO1H PE=1 SV=1	A0A140TA25_HUMAN (+1)	120 kDa	0	0	0	0	0	0
606.2	Double-stranded RNA-specific adenosine deaminase (Fragment) OS=Homo sapiens OX=9606 GN=ADAR PE=1 SV=1	A0A3B3ISX1_HUMAN	78 kDa	0	0	0	0	0	0
963.2	Dystonin OS=Homo sapiens OX=9606 GN=DST PE=1 SV=2	F6QMI7_HUMAN	634 kDa	0	0	0	0	0	0
1028	| transcript=TGME49_313080-t26_1 | gene=TGME49_313080 | organism=Toxoplasma_gondii_ME49 | gene_product=hypothetical protein | transcript_product=hypothetical protein | location=TGME49_chrXI:3086593-3087960(-) | protein_length=455 | sequence_SO=chromosome | SO=protein_coding_gene | is_pseudo=false	TGME49_313080-t26_1-p1	50 kDa	2	2	3	2	2	2
1025	Casein kinase II subunit alpha OS=Homo sapiens OX=9606 GN=CSNK2A1 PE=1 SV=1	A0A2R8YD58_HUMAN (+4)	44 kDa	2	3	2	1	2	3
761.1	Ras-related protein Rab-11A OS=Homo sapiens OX=9606 GN=RAB11A PE=1 SV=1	H3BSC1_HUMAN (+1)	22 kDa	1	3	1	1	2	3
1037.1	RNA-binding protein 25 OS=Homo sapiens OX=9606 GN=RBM25 PE=1 SV=3	RBM25_HUMAN	100 kDa	2	2	2	3	1	1
1033	Transcription factor jun-B OS=Homo sapiens OX=9606 GN=JUNB PE=1 SV=1	JUNB_HUMAN	36 kDa	2	2	2	1	2	2
1014	Pleiotropic regulator 1 OS=Homo sapiens OX=9606 GN=PLRG1 PE=1 SV=1	PLRG1_HUMAN	57 kDa	1	3	2	1	2	1
1012	Extended synaptotagmin-1 OS=Homo sapiens OX=9606 GN=ESYT1 PE=1 SV=1	ESYT1_HUMAN	123 kDa	2	5	2	1	1	2
1029	| transcript=TGME49_238100-t26_1 | gene=TGME49_238100 | organism=Toxoplasma_gondii_ME49 | gene_product=transmembrane protein | transcript_product=transmembrane protein | location=TGME49_chrVI:64202-66661(-) | protein_length=240 | sequence_SO=chromosome | SO=protein_coding_gene | is_pseudo=false	TGME49_238100-t26_1-p1	27 kDa	1	2	1	1	2	3
1031	| transcript=TGME49_269650-t26_1 | gene=TGME49_269650 | organism=Toxoplasma_gondii_ME49 | gene_product=FFD and TFG box motifs protein | transcript_product=FFD and TFG box motifs protein | location=TGME49_chrVIII:5716949-5720031(+) | protein_length=492 | sequence_SO=chromosome | SO=protein_coding_gene | is_pseudo=false	TGME49_269650-t26_1-p1	51 kDa	2	2	1	1	3	2
1035	Gap junction gamma-1 protein OS=Homo sapiens OX=9606 GN=GJC1 PE=1 SV=2	CXG1_HUMAN (+2)	45 kDa	1	2	2	1	2	2
1032	Signal recognition particle 14 kDa protein OS=Homo sapiens OX=9606 GN=SRP14 PE=1 SV=2	SRP14_HUMAN	15 kDa	3	3	2	1	1	1
1015	| transcript=TGME49_208790-t26_1 | gene=TGME49_208790 | organism=Toxoplasma_gondii_ME49 | gene_product=MC family transporter, putative | transcript_product=MC family transporter, putative | location=TGME49_chrIb:860813-864047(-) | protein_length=310 | sequence_SO=chromosome | SO=protein_coding_gene | is_pseudo=false	TGME49_208790-t26_1-p1	34 kDa	1	2	2	1	3	3
1016	| transcript=TGME49_217740-t26_1 | gene=TGME49_217740 | organism=Toxoplasma_gondii_ME49 | gene_product=3-ketoacyl-(acyl-carrier-protein) reductase | transcript_product=3-ketoacyl-(acyl-carrier-protein) reductase | location=TGME49_chrXII:2086018-2089750(+) | protein_length=376 | sequence_SO=chromosome | SO=protein_coding_gene | is_pseudo=false	TGME49_217740-t26_1-p1	39 kDa	1	3	2	1	3	3
1027	| transcript=TGME49_249850-t26_1 | gene=TGME49_249850 | organism=Toxoplasma_gondii_ME49 | gene_product=GAP40 protein | transcript_product=GAP40 protein | location=TGME49_chrXII:4901644-4902919(+) | protein_length=385 | sequence_SO=chromosome | SO=protein_coding_gene | is_pseudo=false	TGME49_249850-t26_1-p1	43 kDa	1	3	1	1	3	3
1010	Tissue-type plasminogen activator OS=Homo sapiens OX=9606 GN=PLAT PE=4 SV=1	A0A7I2YQ93_HUMAN (+1)	65 kDa	4	3	3	2	0	2
1030	40S ribosomal protein S30 OS=Homo sapiens OX=9606 GN=FAU PE=1 SV=1	RS30_HUMAN	7 kDa	1	3	2	2	0	0
1024	Zyxin OS=Homo sapiens OX=9606 GN=ZYX PE=1 SV=1	ZYX_HUMAN	61 kDa	2	2	0	1	4	3
1038.1	Septin-11 (Fragment) OS=Homo sapiens OX=9606 GN=SEPTIN11 PE=1 SV=1	D6RDU5_HUMAN	43 kDa	3	3	0	1	2	3
1018	| transcript=TGME49_268570-t26_1 | gene=TGME49_268570 | organism=Toxoplasma_gondii_ME49 | gene_product=zinc finger (CCCH type) motif-containing protein | transcript_product=zinc finger (CCCH type) motif-containing protein | location=TGME49_chrVIII:6425522-6430030(-) | protein_length=449 | sequence_SO=chromosome | SO=protein_coding_gene | is_pseudo=false	TGME49_268570-t26_1-p1	47 kDa	2	1	1	0	1	3
1026	Protein FAM98A OS=Homo sapiens OX=9606 GN=FAM98A PE=1 SV=2	FA98A_HUMAN	55 kDa	3	3	3	3	2	0
1071	Valyl-tRNA synthetase (Fragment) OS=Homo sapiens OX=9606 GN=VARS1 PE=1 SV=1	A0A140T936_HUMAN (+1)	132 kDa	0	3	1	1	4	5
1023	| transcript=TGME49_320100-t26_1 | gene=TGME49_320100 | organism=Toxoplasma_gondii_ME49 | gene_product=RNA recognition motif-containing protein | transcript_product=RNA recognition motif-containing protein | location=TGME49_chrIV:500635-506735(+) | protein_length=1216 | sequence_SO=chromosome | SO=protein_coding_gene | is_pseudo=false	TGME49_320100-t26_1-p1	129 kDa	1	5	2	0	4	4
1022	| transcript=TGME49_297520-t26_1 | gene=TGME49_297520 | organism=Toxoplasma_gondii_ME49 | gene_product=proteophosphoglycan PPG1 | transcript_product=proteophosphoglycan PPG1 | location=TGME49_chrII:1848030-1859313(-) | protein_length=1522 | sequence_SO=chromosome | SO=protein_coding_gene | is_pseudo=false	TGME49_297520-t26_1-p1	163 kDa	0	2	1	0	4	3
1011	Probable rRNA-processing protein EBP2 OS=Homo sapiens OX=9606 GN=EBNA1BP2 PE=1 SV=2	EBP2_HUMAN (+1)	35 kDa	1	5	2	0	1	0
1040.1	Transmembrane protein 214 OS=Homo sapiens OX=9606 GN=TMEM214 PE=1 SV=2	TM214_HUMAN	77 kDa	3	4	2	1	0	0
1034	RalA-binding protein 1 OS=Homo sapiens OX=9606 GN=RALBP1 PE=1 SV=3	RBP1_HUMAN	76 kDa	2	2	2	1	0	0
1009	Protein unc-45 homolog A OS=Homo sapiens OX=9606 GN=UNC45A PE=1 SV=1	A0A1W2PNX8_HUMAN (+1)	118 kDa	4	1	2	4	0	0
1017	| transcript=TGME49_224060-t26_1 | gene=TGME49_224060 | organism=Toxoplasma_gondii_ME49 | gene_product=thioredoxin, putative | transcript_product=thioredoxin, putative | location=TGME49_chrX:3359090-3360958(-) | protein_length=622 | sequence_SO=chromosome | SO=protein_coding_gene | is_pseudo=false	TGME49_224060-t26_1-p1	69 kDa	0	3	3	0	1	1
1020	| transcript=TGME49_281640-t26_1 | gene=TGME49_281640 | organism=Toxoplasma_gondii_ME49 | gene_product=hypothetical protein | transcript_product=hypothetical protein | location=TGME49_chrVIIa:4237402-4243986(+) | protein_length=948 | sequence_SO=chromosome | SO=protein_coding_gene | is_pseudo=false	TGME49_281640-t26_1-p1	100 kDa	2	6	5	0	0	0
1013	Protein GOLM2 OS=Homo sapiens OX=9606 GN=GOLM2 PE=1 SV=2	GOLM2_HUMAN	49 kDa	0	0	0	2	5	4
1036	B-cell CLL/lymphoma 7 protein family member B OS=Homo sapiens OX=9606 GN=BCL7B PE=1 SV=2	F2Z3H6_HUMAN	23 kDa	0	0	0	1	3	3
1021	| transcript=TGME49_289540-t26_1 | gene=TGME49_289540 | organism=Toxoplasma_gondii_ME49 | gene_product=hypothetical protein | transcript_product=hypothetical protein | location=TGME49_chrIX:3292661-3295474(+) | protein_length=937 | sequence_SO=chromosome | SO=protein_coding_gene | is_pseudo=false	TGME49_289540-t26_1-p1	101 kDa	0	3	0	0	4	3
1019	| transcript=TGME49_269920-t26_1 | gene=TGME49_269920 | organism=Toxoplasma_gondii_ME49 | gene_product=phosphatidylserine decarboxylase | transcript_product=phosphatidylserine decarboxylase | location=TGME49_chrVIII:5537401-5545827(-) | protein_length=968 | sequence_SO=chromosome | SO=protein_coding_gene | is_pseudo=false	TGME49_269920-t26_1-p1	108 kDa	1	8	4	0	0	0
511.3	Plasma membrane calcium-transporting ATPase 2 OS=Homo sapiens OX=9606 GN=ATP2B2 PE=1 SV=2	AT2B2_HUMAN	137 kDa	0	2	0	1	0	4
24.5	Caldesmon OS=Homo sapiens OX=9606 GN=CALD1 PE=1 SV=1	F8WE61_HUMAN	11 kDa	0	0	0	3	0	0
365.2	Protein RBM14-RBM4 OS=Homo sapiens OX=9606 GN=RBM14-RBM4 PE=4 SV=1	A0A0A6YYI9_HUMAN	13 kDa	0	0	0	0	0	0
199.3	Polypyrimidine tract-binding protein 1 (Fragment) OS=Homo sapiens OX=9606 GN=PTBP1 PE=1 SV=2	K7ELW5_HUMAN	11 kDa	0	0	0	0	0	0
710.2	Liprin-beta-1 (Fragment) OS=Homo sapiens OX=9606 GN=PPFIBP1 PE=1 SV=1	F5GZP6_HUMAN	84 kDa	0	0	0	0	0	0
74.8	Keratin, type II cytoskeletal 3 OS=Homo sapiens OX=9606 GN=KRT3 PE=1 SV=3	K2C3_HUMAN	64 kDa	0	0	0	0	0	0
1058	Vasodilator-stimulated phosphoprotein OS=Homo sapiens OX=9606 GN=VASP PE=1 SV=3	VASP_HUMAN	40 kDa	2	3	2	2	3	4
1061	Signal peptidase complex subunit 3 OS=Homo sapiens OX=9606 GN=SPCS3 PE=1 SV=1	SPCS3_HUMAN	20 kDa	1	3	2	2	3	3
1059	Protein dpy-30 homolog OS=Homo sapiens OX=9606 GN=DPY30 PE=1 SV=1	DPY30_HUMAN	11 kDa	2	1	2	3	1	1
1046	H/ACA ribonucleoprotein complex subunit 3 OS=Homo sapiens OX=9606 GN=NOP10 PE=1 SV=1	NOP10_HUMAN	8 kDa	2	4	2	1	2	2
1047	Protein SON OS=Homo sapiens OX=9606 GN=SON PE=1 SV=4	SON_HUMAN	264 kDa	1	3	4	1	1	1
1043	Golgi-associated plant pathogenesis-related protein 1 OS=Homo sapiens OX=9606 GN=GLIPR2 PE=1 SV=3	GAPR1_HUMAN	17 kDa	2	2	1	2	3	4
1065	| transcript=TGME49_313640-t26_1 | gene=TGME49_313640 | organism=Toxoplasma_gondii_ME49 | gene_product=hypothetical protein | transcript_product=hypothetical protein | location=TGME49_chrXI:3579273-3579878(+) | protein_length=201 | sequence_SO=chromosome | SO=protein_coding_gene | is_pseudo=false	TGME49_313640-t26_1-p1	22 kDa	2	2	1	1	2	2
1055	| transcript=TGME49_291930-t26_1 | gene=TGME49_291930 | organism=Toxoplasma_gondii_ME49 | gene_product=RNA recognition motif-containing protein | transcript_product=RNA recognition motif-containing protein | location=TGME49_chrIX:4405615-4411375(+) | protein_length=705 | sequence_SO=chromosome | SO=protein_coding_gene | is_pseudo=false	TGME49_291930-t26_1-p1	73 kDa	3	3	2	4	1	2
1056	| transcript=TGME49_313910-t26_1 | gene=TGME49_313910 | organism=Toxoplasma_gondii_ME49 | gene_product=RNA recognition motif 2 protein | transcript_product=RNA recognition motif 2 protein | location=TGME49_chrXI:3803888-3807237(+) | protein_length=903 | sequence_SO=chromosome | SO=protein_coding_gene | is_pseudo=false	TGME49_313910-t26_1-p1	100 kDa	1	4	1	1	2	3
1053	| transcript=TGME49_264610-t26_1 | gene=TGME49_264610 | organism=Toxoplasma_gondii_ME49 | gene_product=RNA recognition motif-containing protein | transcript_product=RNA recognition motif-containing protein | location=TGME49_chrIX:2172332-2178434(-) | protein_length=430 | sequence_SO=chromosome | SO=protein_coding_gene | is_pseudo=false	TGME49_264610-t26_1-p1	45 kDa	3	3	1	1	2	3
1066	Myeloid-associated differentiation marker OS=Homo sapiens OX=9606 GN=MYADM PE=1 SV=2	MYADM_HUMAN	35 kDa	1	2	2	1	2	2
1042	Paired mesoderm homeobox protein 1 OS=Homo sapiens OX=9606 GN=PRRX1 PE=1 SV=1	G3V2N3_HUMAN (+1)	23 kDa	3	0	1	2	1	2
1068	Long-chain-fatty-acid--CoA ligase 4 OS=Homo sapiens OX=9606 GN=ACSL4 PE=1 SV=2	ACSL4_HUMAN	79 kDa	2	2	1	1	2	1
1063	Cytochrome b5 OS=Homo sapiens OX=9606 GN=CYB5A PE=1 SV=2	CYB5_HUMAN (+1)	15 kDa	1	0	2	2	2	2
1051	| transcript=TGME49_242070-t26_1 | gene=TGME49_242070 | organism=Toxoplasma_gondii_ME49 | gene_product=cAMP-dependent protein kinase regulatory subunit | transcript_product=cAMP-dependent protein kinase regulatory subunit | location=TGME49_chrVI:1867801-1873176(-) | protein_length=385 | sequence_SO=chromosome | SO=protein_coding_gene | is_pseudo=false	TGME49_242070-t26_1-p1	43 kDa	0	2	3	2	3	3
1060	Serine/threonine-protein phosphatase 2A 65 kDa regulatory subunit A alpha isoform OS=Homo sapiens OX=9606 GN=PPP2R1A PE=1 SV=4	2AAA_HUMAN	65 kDa	2	1	1	0	2	2
1057	| transcript=TGME49_316900-t26_1 | gene=TGME49_316900 | organism=Toxoplasma_gondii_ME49 | gene_product=Sas10 C-terminal domain-containing protein | transcript_product=Sas10 C-terminal domain-containing protein | location=TGME49_chrXI:5601362-5608472(-) | protein_length=800 | sequence_SO=chromosome | SO=protein_coding_gene | is_pseudo=false	TGME49_316900-t26_1-p1	91 kDa	4	3	2	3	1	0
1048	| transcript=TGME49_227800-t26_1 | gene=TGME49_227800 | organism=Toxoplasma_gondii_ME49 | gene_product=EF hand domain-containing protein | transcript_product=EF hand domain-containing protein | location=TGME49_chrX:810640-819713(-) | protein_length=1280 | sequence_SO=chromosome | SO=protein_coding_gene | is_pseudo=false	TGME49_227800-t26_1-p1	136 kDa	1	1	1	0	5	4
1062	| transcript=TGME49_209720-t26_1 | gene=TGME49_209720 | organism=Toxoplasma_gondii_ME49 | gene_product=hypothetical protein | transcript_product=hypothetical protein | location=TGME49_chrIb:1411135-1412634(+) | protein_length=218 | sequence_SO=chromosome | SO=protein_coding_gene | is_pseudo=false	TGME49_209720-t26_1-p1	23 kDa	2	1	1	0	2	2
1070.1	Phosphoglycerate mutase 1 OS=Homo sapiens OX=9606 GN=PGAM1 PE=1 SV=2	PGAM1_HUMAN	29 kDa	1	4	1	0	4	5
1067	14-3-3 protein eta OS=Homo sapiens OX=9606 GN=YWHAH PE=1 SV=4	1433F_HUMAN	28 kDa	0	0	3	3	3	3
1044	Rab GDP dissociation inhibitor beta OS=Homo sapiens OX=9606 GN=GDI2 PE=1 SV=2	GDIB_HUMAN	51 kDa	0	0	0	0	4	6
1045	BTB/POZ domain-containing protein KCTD15 OS=Homo sapiens OX=9606 GN=KCTD15 PE=1 SV=1	KCD15_HUMAN	32 kDa	1	0	0	1	2	5
1054	| transcript=TGME49_286790-t26_1 | gene=TGME49_286790 | organism=Toxoplasma_gondii_ME49 | gene_product=nuclear factor NF2 | transcript_product=nuclear factor NF2 | location=TGME49_chrV:1666818-1671079(+) | protein_length=313 | sequence_SO=chromosome | SO=protein_coding_gene | is_pseudo=false	TGME49_286790-t26_1-p1	36 kDa	2	4	0	0	2	2
1052	| transcript=TGME49_248120-t26_1 | gene=TGME49_248120 | organism=Toxoplasma_gondii_ME49 | gene_product=hypothetical protein | transcript_product=hypothetical protein | location=TGME49_chrXII:3669599-3676372(-) | protein_length=962 | sequence_SO=chromosome | SO=protein_coding_gene | is_pseudo=false	TGME49_248120-t26_1-p1	101 kDa	0	2	2	0	4	2
1064	| transcript=TGME49_211680-t26_1 | gene=TGME49_211680 | organism=Toxoplasma_gondii_ME49 | gene_product=protein disulfide isomerase | transcript_product=protein disulfide isomerase | location=TGME49_chrIV:1626551-1628375(+) | protein_length=471 | sequence_SO=chromosome | SO=protein_coding_gene | is_pseudo=false	TGME49_211680-t26_1-p1	53 kDa	1	2	0	0	2	1
1041	Ras GTPase-activating protein-binding protein 2 OS=Homo sapiens OX=9606 GN=G3BP2 PE=1 SV=2	G3BP2_HUMAN	54 kDa	2	5	2	2	0	0
1050	| transcript=TGME49_233450-t26_1 | gene=TGME49_233450 | organism=Toxoplasma_gondii_ME49 | gene_product=SAG-related sequence SRS29A | transcript_product=SAG-related sequence SRS29A | location=TGME49_chrVIII:2660930-2662192(+) | protein_length=420 | sequence_SO=chromosome | SO=protein_coding_gene | is_pseudo=false	TGME49_233450-t26_1-p1	44 kDa	1	1	0	0	3	4
274.2	Peroxiredoxin-4 OS=Homo sapiens OX=9606 GN=PRDX4 PE=1 SV=1	PRDX4_HUMAN	31 kDa	0	2	1	2	2	2
720.2	Solute carrier family 25 (Mitochondrial carrier citrate transporter), member 1, isoform CRA_b OS=Homo sapiens OX=9606 GN=SLC25A1 PE=1 SV=1	B4DP62_HUMAN	23 kDa	2	1	0	2	1	1
1049	| transcript=TGME49_231070-t26_1 | gene=TGME49_231070 | organism=Toxoplasma_gondii_ME49 | gene_product=protein kinase | transcript_product=protein kinase | location=TGME49_chrVIII:1223766-1227722(+) | protein_length=1318 | sequence_SO=chromosome | SO=protein_coding_gene | is_pseudo=false	TGME49_231070-t26_1-p1	141 kDa	1	0	0	0	5	7
224.8	Ras-related protein Rab-8A OS=Homo sapiens OX=9606 GN=RAB8A PE=1 SV=1	RAB8A_HUMAN	24 kDa	0	3	2	0	2	3
1.27	Unconventional myosin-Ib (Fragment) OS=Homo sapiens OX=9606 GN=MYO1B PE=1 SV=1	C9K0I9_HUMAN	10 kDa	1	0	0	1	1	1
170.2	Thrombospondin-2 OS=Homo sapiens OX=9606 GN=THBS2 PE=1 SV=1	A0A3B3ITK0_HUMAN (+2)	131 kDa	0	0	0	1	0	0
78.2	Splicing factor, proline- and glutamine-rich (Fragment) OS=Homo sapiens OX=9606 GN=SFPQ PE=1 SV=1	H0Y9U2_HUMAN	9 kDa	1	0	0	0	0	0
565.3	Sodium/potassium-transporting ATPase subunit alpha-4 OS=Homo sapiens OX=9606 GN=ATP1A4 PE=1 SV=3	AT1A4_HUMAN	114 kDa	0	0	0	0	0	0
224.9	| transcript=TGME49_258130-t26_1 | gene=TGME49_258130 | organism=Toxoplasma_gondii_ME49 | gene_product=Rab1 protein | transcript_product=Rab1 protein | location=TGME49_chrVIIb:3554691-3560517(+) | protein_length=216 | sequence_SO=chromosome | SO=protein_coding_gene | is_pseudo=false	TGME49_258130-t26_1-p1	24 kDa	0	0	0	0	0	0
1074	ATP-citrate synthase OS=Homo sapiens OX=9606 GN=ACLY PE=1 SV=3	ACLY_HUMAN	121 kDa	2	3	1	2	3	1
1077	Ragulator complex protein LAMTOR1 OS=Homo sapiens OX=9606 GN=LAMTOR1 PE=1 SV=2	LTOR1_HUMAN	18 kDa	2	1	1	1	2	4
1093	Reticulocalbin-3 OS=Homo sapiens OX=9606 GN=RCN3 PE=1 SV=1	RCN3_HUMAN	37 kDa	3	1	3	1	2	2
1088	| transcript=TGME49_262040-t26_1 | gene=TGME49_262040 | organism=Toxoplasma_gondii_ME49 | gene_product=SAC3/GANP family protein | transcript_product=SAC3/GANP family protein | location=TGME49_chrVIIb:1411940-1413474(+) | protein_length=269 | sequence_SO=chromosome | SO=protein_coding_gene | is_pseudo=false	TGME49_262040-t26_1-p1	30 kDa	5	2	3	1	2	1
1084	| transcript=TGME49_207720-t26_1 | gene=TGME49_207720 | organism=Toxoplasma_gondii_ME49 | gene_product=hypothetical protein | transcript_product=hypothetical protein | location=TGME49_chrIb:232708-244511(+) | protein_length=1628 | sequence_SO=chromosome | SO=protein_coding_gene | is_pseudo=false	TGME49_207720-t26_1-p1	177 kDa	1	5	4	1	2	2
1086	| transcript=TGME49_216880-t26_1 | gene=TGME49_216880 | organism=Toxoplasma_gondii_ME49 | gene_product=guanine nucleotide-binding protein | transcript_product=guanine nucleotide-binding protein | location=TGME49_chrXI:5816270-5819864(-) | protein_length=321 | sequence_SO=chromosome | SO=protein_coding_gene | is_pseudo=false	TGME49_216880-t26_1-p1	35 kDa	4	2	3	2	1	1
1079	Malate dehydrogenase, mitochondrial OS=Homo sapiens OX=9606 GN=MDH2 PE=1 SV=3	MDHM_HUMAN	36 kDa	1	2	1	1	4	4
1072	Tight junction protein ZO-2 (Fragment) OS=Homo sapiens OX=9606 GN=TJP2 PE=1 SV=1	A0A3B3ITE1_HUMAN	134 kDa	1	1	1	2	3	2
1097	Ras-related protein R-Ras2 OS=Homo sapiens OX=9606 GN=RRAS2 PE=1 SV=1	RRAS2_HUMAN	23 kDa	2	3	1	3	2	3
1100.1	Septin OS=Homo sapiens OX=9606 GN=SEPTIN7 PE=1 SV=2	G3V1Q4_HUMAN	47 kDa	2	1	1	0	3	2
1101.1	14-3-3 protein epsilon OS=Homo sapiens OX=9606 GN=YWHAE PE=1 SV=1	1433E_HUMAN	29 kDa	1	1	2	3	3	1
1087	| transcript=TGME49_244560-t26_1 | gene=TGME49_244560 | organism=Toxoplasma_gondii_ME49 | gene_product=heat shock protein 90, putative | transcript_product=heat shock protein 90, putative | location=TGME49_chrVI:3358480-3362144(+) | protein_length=847 | sequence_SO=chromosome | SO=protein_coding_gene | is_pseudo=false	TGME49_244560-t26_1-p1	97 kDa	2	3	2	2	1	1
1090	| transcript=TGME49_271930-t26_1 | gene=TGME49_271930 | organism=Toxoplasma_gondii_ME49 | gene_product=hypothetical protein | transcript_product=hypothetical protein | location=TGME49_chrVIII:4277392-4279150(+) | protein_length=234 | sequence_SO=chromosome | SO=protein_coding_gene | is_pseudo=false	TGME49_271930-t26_1-p1	26 kDa	1	2	1	1	3	2
1102.1	Ras-related protein Rab-6A OS=Homo sapiens OX=9606 GN=RAB6A PE=1 SV=3	RAB6A_HUMAN	24 kDa	2	3	2	1	2	2
1096	Probable glutathione peroxidase 8 OS=Homo sapiens OX=9606 GN=GPX8 PE=1 SV=2	GPX8_HUMAN	24 kDa	2	0	1	2	0	0
1094	Sphingolipid delta(4)-desaturase DES1 OS=Homo sapiens OX=9606 GN=DEGS1 PE=1 SV=1	DEGS1_HUMAN	38 kDa	2	0	2	2	2	2
1069.1	Protein disulfide-isomerase A3 OS=Homo sapiens OX=9606 GN=PDIA3 PE=1 SV=4	PDIA3_HUMAN	57 kDa	1	1	1	0	4	4
1076	Signal transducer and activator of transcription OS=Homo sapiens OX=9606 GN=STAT1 PE=1 SV=1	J3KPM9_HUMAN	83 kDa	2	5	2	4	0	1
1073	Signal transducer and activator of transcription 3 OS=Homo sapiens OX=9606 GN=STAT3 PE=4 SV=1	A0A7I2V2G1_HUMAN (+8)	88 kDa	0	4	2	1	1	1
1083	Transgelin-2 OS=Homo sapiens OX=9606 GN=TAGLN2 PE=1 SV=3	TAGL2_HUMAN	22 kDa	3	2	0	4	2	1
1080	Microsomal glutathione S-transferase 3 OS=Homo sapiens OX=9606 GN=MGST3 PE=1 SV=1	MGST3_HUMAN (+1)	17 kDa	2	2	0	2	4	2
1099	Protein S100 (Fragment) OS=Homo sapiens OX=9606 GN=S100A6 PE=1 SV=1	R4GN98_HUMAN (+1)	10 kDa	1	2	0	2	0	1
1078	Lysophospholipid acyltransferase 7 OS=Homo sapiens OX=9606 GN=MBOAT7 PE=1 SV=2	MBOA7_HUMAN	53 kDa	2	2	1	1	2	4
1082	Serine-threonine kinase receptor-associated protein OS=Homo sapiens OX=9606 GN=STRAP PE=1 SV=1	STRAP_HUMAN	38 kDa	5	2	0	3	1	0
1129	| transcript=TGME49_271888-t26_1 | gene=TGME49_271888 | organism=Toxoplasma_gondii_ME49 | gene_product=3-ketoacyl-CoA reductase, putative | transcript_product=3-ketoacyl-CoA reductase, putative | location=TGME49_chrVIII:4297823-4302700(-) | protein_length=342 | sequence_SO=chromosome | SO=protein_coding_gene | is_pseudo=false	TGME49_271888-t26_1-p1	38 kDa	1	2	2	0	3	2
1089	| transcript=TGME49_269010-t26_1 | gene=TGME49_269010 | organism=Toxoplasma_gondii_ME49 | gene_product=AP2 domain transcription factor AP2VIII-7 | transcript_product=AP2 domain transcription factor AP2VIII-7 | location=TGME49_chrVIII:6140816-6144090(+) | protein_length=870 | sequence_SO=chromosome | SO=protein_coding_gene | is_pseudo=false	TGME49_269010-t26_1-p1	89 kDa	1	3	1	0	3	3
1091	| transcript=TGME49_290700-t26_1 | gene=TGME49_290700 | organism=Toxoplasma_gondii_ME49 | gene_product=hypothetical protein | transcript_product=hypothetical protein | location=TGME49_chrIX:3850189-3851136(+) | protein_length=315 | sequence_SO=chromosome | SO=protein_coding_gene | is_pseudo=false	TGME49_290700-t26_1-p1	35 kDa	1	4	4	0	1	2
1103.1	Long-chain-fatty-acid--CoA ligase 3 OS=Homo sapiens OX=9606 GN=ACSL3 PE=1 SV=3	ACSL3_HUMAN	80 kDa	2	4	2	2	2	0
1085	| transcript=TGME49_214840-t26_1 | gene=TGME49_214840 | organism=Toxoplasma_gondii_ME49 | gene_product=AP2 domain transcription factor AP2X-7 | transcript_product=AP2 domain transcription factor AP2X-7 | location=TGME49_chrX:6536614-6542223(+) | protein_length=1869 | sequence_SO=chromosome | SO=protein_coding_gene | is_pseudo=false	TGME49_214840-t26_1-p1	184 kDa	1	3	1	0	6	4
988.1	Eukaryotic translation initiation factor 4 gamma 1 OS=Homo sapiens OX=9606 GN=EIF4G1 PE=1 SV=1	E9PGM1_HUMAN	167 kDa	2	2	1	1	0	0
1075	Eukaryotic translation initiation factor 2 subunit 2 OS=Homo sapiens OX=9606 GN=EIF2S2 PE=1 SV=2	IF2B_HUMAN	38 kDa	4	3	0	1	1	1
1092	| transcript=TGME49_309140-t26_1 | gene=TGME49_309140 | organism=Toxoplasma_gondii_ME49 | gene_product=transducin beta-like protein TBL1 | transcript_product=transducin beta-like protein TBL1 | location=TGME49_chrXI:518508-525149(+) | protein_length=794 | sequence_SO=chromosome | SO=protein_coding_gene | is_pseudo=false	TGME49_309140-t26_1-p1	85 kDa	0	4	2	0	3	3
1105.1	Methyl-CpG-binding protein 2 OS=Homo sapiens OX=9606 GN=MECP2 PE=1 SV=1	MECP2_HUMAN	52 kDa	3	3	0	4	0	1
913.1	26S proteasome regulatory subunit 6B OS=Homo sapiens OX=9606 GN=PSMC4 PE=1 SV=2	PRS6B_HUMAN	47 kDa	2	3	1	0	2	3
1081	Sideroflexin-1 OS=Homo sapiens OX=9606 GN=SFXN1 PE=1 SV=4	SFXN1_HUMAN	36 kDa	2	3	0	0	4	4
1106.1	Zinc finger CCCH-type antiviral protein 1 OS=Homo sapiens OX=9606 GN=ZC3HAV1 PE=1 SV=3	ZCCHV_HUMAN	101 kDa	4	4	2	1	0	0
1098	| transcript=TGME49_217570-t26_1 | gene=TGME49_217570 | organism=Toxoplasma_gondii_ME49 | gene_product=ribosomal protein RPS27 | transcript_product=ribosomal protein RPS27 | location=TGME49_chrXII:1912822-1914629(+) | protein_length=151 | sequence_SO=chromosome | SO=protein_coding_gene | is_pseudo=false	TGME49_217570-t26_1-p1	17 kDa	1	3	3	0	0	2
1039.1	Immunoglobulin lambda-like polypeptide 5 OS=Homo sapiens OX=9606 GN=IGLL5 PE=2 SV=2	IGLL5_HUMAN	23 kDa	1	2	1	0	2	2
1039.2	Immunoglobulin lambda constant 2 OS=Homo sapiens OX=9606 GN=IGLC2 PE=1 SV=1	IGLC2_HUMAN (+1)	11 kDa	0	2	1	0	3	3
1095	Transmembrane emp24 domain-containing protein 4 OS=Homo sapiens OX=9606 GN=TMED4 PE=1 SV=1	TMED4_HUMAN	26 kDa	0	0	2	1	1	0
199.4	Polypyrimidine tract-binding protein 3 OS=Homo sapiens OX=9606 GN=PTBP3 PE=1 SV=2	PTBP3_HUMAN	60 kDa	2	1	0	1	1	1
399.3	Sarcoplasmic/endoplasmic reticulum calcium ATPase 3 OS=Homo sapiens OX=9606 GN=ATP2A3 PE=1 SV=3	AT2A3_HUMAN	109 kDa	0	0	0	0	0	0
34.2	AT-rich interactive domain-containing protein 1B OS=Homo sapiens OX=9606 GN=ARID1B PE=1 SV=1	A0A6Q8NVI4_HUMAN	249 kDa	0	0	0	0	0	0
1134	Microsomal signal peptidase 12 kDa subunit OS=Homo sapiens OX=9606 GN=SPCS1 PE=1 SV=1	A0A5F9YFS9_HUMAN	12 kDa	2	2	1	2	2	2
1122	Cleavage and polyadenylation specificity factor subunit 5 OS=Homo sapiens OX=9606 GN=NUDT21 PE=1 SV=1	CPSF5_HUMAN	26 kDa	1	3	2	2	2	2
1136	Small nuclear ribonucleoprotein-associated proteins B and B' OS=Homo sapiens OX=9606 GN=SNRPB PE=1 SV=2	RSMB_HUMAN	25 kDa	1	1	1	1	2	2
1133	Cathepsin K OS=Homo sapiens OX=9606 GN=CTSK PE=4 SV=1	A0A7I2V4B6_HUMAN (+2)	39 kDa	1	2	1	1	0	2
1135	60S ribosomal protein L22-like 1 OS=Homo sapiens OX=9606 GN=RPL22L1 PE=1 SV=1	C9JYQ9_HUMAN (+2)	14 kDa	2	2	3	1	1	1
1125	Protein transport protein Sec61 subunit beta OS=Homo sapiens OX=9606 GN=SEC61B PE=1 SV=2	SC61B_HUMAN	10 kDa	2	2	3	1	2	3
1120	| transcript=TGME49_263080-t26_1 | gene=TGME49_263080 | organism=Toxoplasma_gondii_ME49 | gene_product=hypothetical protein | transcript_product=hypothetical protein | location=TGME49_chrVIIb:823077-823478(+) | protein_length=133 | sequence_SO=chromosome | SO=protein_coding_gene | is_pseudo=false	TGME49_263080-t26_1-p1	14 kDa	3	2	3	1	2	2
1117	| transcript=TGME49_215280-t26_1 | gene=TGME49_215280 | organism=Toxoplasma_gondii_ME49 | gene_product=succinate dehydrogenase [ubiquinone] iron-sulfur protein | transcript_product=succinate dehydrogenase [ubiquinone] iron-sulfur protein | location=TGME49_chrX:6871573-6874880(+) | protein_length=342 | sequence_SO=chromosome | SO=protein_coding_gene | is_pseudo=false	TGME49_215280-t26_1-p1	39 kDa	3	4	4	2	1	1
1113	Nucleosome assembly protein 1-like 1 OS=Homo sapiens OX=9606 GN=NAP1L1 PE=1 SV=1	NP1L1_HUMAN	45 kDa	2	2	1	2	1	4
1111	Very-long-chain 3-oxoacyl-CoA reductase OS=Homo sapiens OX=9606 GN=HSD17B12 PE=1 SV=2	DHB12_HUMAN	34 kDa	1	4	3	2	1	2
1115	Protein disulfide-isomerase A6 OS=Homo sapiens OX=9606 GN=PDIA6 PE=1 SV=1	PDIA6_HUMAN	48 kDa	2	3	1	1	2	1
1121	| transcript=TGME49_304760-t26_1 | gene=TGME49_304760 | organism=Toxoplasma_gondii_ME49 | gene_product=RNA recognition motif-containing protein | transcript_product=RNA recognition motif-containing protein | location=TGME49_chrVIIa:693095-700439(+) | protein_length=1335 | sequence_SO=chromosome | SO=protein_coding_gene | is_pseudo=false	TGME49_304760-t26_1-p1	147 kDa	2	3	1	1	3	3
1130	Uncharacterized protein OS=Homo sapiens OX=9606 PE=3 SV=1	A0A3B3ITX4_HUMAN (+2)	10 kDa	0	2	2	1	1	2
1124	| transcript=TGME49_313560-t26_1 | gene=TGME49_313560 | organism=Toxoplasma_gondii_ME49 | gene_product=60S ribosomal protein L7a, putative | transcript_product=60S ribosomal protein L7a, putative | location=TGME49_chrXI:3475295-3475816(-) | protein_length=173 | sequence_SO=chromosome | SO=protein_coding_gene | is_pseudo=false	TGME49_313560-t26_1-p1	19 kDa	1	2	1	0	1	2
1132	Nicalin OS=Homo sapiens OX=9606 GN=NCLN PE=1 SV=2	NCLN_HUMAN	63 kDa	2	2	3	1	2	0
1131	Transmembrane emp24 domain-containing protein 2 OS=Homo sapiens OX=9606 GN=TMED2 PE=1 SV=1	TMED2_HUMAN	23 kDa	1	1	0	1	2	2
1110	Endoplasmic reticulum transmembrane helix translocase OS=Homo sapiens OX=9606 GN=ATP13A1 PE=1 SV=2	AT131_HUMAN	133 kDa	4	1	0	2	1	2
761.2	| transcript=TGME49_289680-t26_1 | gene=TGME49_289680 | organism=Toxoplasma_gondii_ME49 | gene_product=Ras-related protein Rab11 | transcript_product=Ras-related protein Rab11 | location=TGME49_chrIX:3373629-3376956(-) | protein_length=219 | sequence_SO=chromosome | SO=protein_coding_gene | is_pseudo=false	TGME49_289680-t26_1-p1	25 kDa	0	3	2	0	2	3
1127	| transcript=TGME49_258470-t26_1 | gene=TGME49_258470 | organism=Toxoplasma_gondii_ME49 | gene_product=hypothetical protein | transcript_product=hypothetical protein | location=TGME49_chrVIIb:3404561-3406033(+) | protein_length=284 | sequence_SO=chromosome | SO=protein_coding_gene | is_pseudo=false	TGME49_258470-t26_1-p1	32 kDa	2	3	1	0	3	2
1116	Inactive tyrosine-protein kinase PEAK1 OS=Homo sapiens OX=9606 GN=PEAK1 PE=1 SV=4	PEAK1_HUMAN	193 kDa	2	1	2	4	1	0
1108	Apoptotic chromatin condensation inducer in the nucleus OS=Homo sapiens OX=9606 GN=ACIN1 PE=1 SV=2	ACINU_HUMAN (+2)	152 kDa	3	1	1	4	1	0
1123	| transcript=TGME49_255260-t26_1 | gene=TGME49_255260 | organism=Toxoplasma_gondii_ME49 | gene_product=apical membrane antigen AMA1 | transcript_product=apical membrane antigen AMA1 | location=TGME49_chrVIIb:4948498-4952962(+) | protein_length=569 | sequence_SO=chromosome | SO=protein_coding_gene | is_pseudo=false	TGME49_255260-t26_1-p1	63 kDa	1	1	2	0	2	2
1119	| transcript=TGME49_262920-t26_1 | gene=TGME49_262920 | organism=Toxoplasma_gondii_ME49 | gene_product=trypsin domain-containing protein | transcript_product=trypsin domain-containing protein | location=TGME49_chrVIIb:922803-931563(+) | protein_length=972 | sequence_SO=chromosome | SO=protein_coding_gene | is_pseudo=false	TGME49_262920-t26_1-p1	105 kDa	0	1	0	0	3	4
1107	Guanine nucleotide exchange factor H1 OS=Homo sapiens OX=9606 GN=ARHGEF2 PE=1 SV=1	A0A5F9ZI21_HUMAN (+1)	127 kDa	5	1	1	3	1	0
1126	| transcript=TGME49_215160-t26_1 | gene=TGME49_215160 | organism=Toxoplasma_gondii_ME49 | gene_product=hypothetical protein | transcript_product=hypothetical protein | location=TGME49_chrX:6789532-6790803(+) | protein_length=269 | sequence_SO=chromosome | SO=protein_coding_gene | is_pseudo=false	TGME49_215160-t26_1-p1	31 kDa	1	3	2	0	0	0
988.2	Eukaryotic translation initiation factor 4 gamma 3 OS=Homo sapiens OX=9606 GN=EIF4G3 PE=1 SV=2	A0A0U1RQK7_HUMAN	195 kDa	1	0	1	1	0	0
1118	| transcript=TGME49_253440-t26_1 | gene=TGME49_253440 | organism=Toxoplasma_gondii_ME49 | gene_product=cell-cycle-associated protein kinase SRPK, putative | transcript_product=cell-cycle-associated protein kinase SRPK, putative | location=TGME49_chrIII:961982-973165(+) | protein_length=1763 | sequence_SO=chromosome | SO=protein_coding_gene | is_pseudo=false	TGME49_253440-t26_1-p1	187 kDa	0	3	2	0	1	2
1114	Programmed cell death protein 6 OS=Homo sapiens OX=9606 GN=PDCD6 PE=1 SV=1	PDCD6_HUMAN	22 kDa	0	3	2	0	2	3
1128	| transcript=TGME49_286450-t26_1 | gene=TGME49_286450 | organism=Toxoplasma_gondii_ME49 | gene_product=dense granule protein GRA5 | transcript_product=dense granule protein GRA5 | location=TGME49_chrV:1825437-1825799(+) | protein_length=120 | sequence_SO=chromosome | SO=protein_coding_gene | is_pseudo=false	TGME49_286450-t26_1-p1	13 kDa	2	0	0	1	1	3
1314	Membrane-associated progesterone receptor component 2 OS=Homo sapiens OX=9606 GN=PGRMC2 PE=1 SV=1	PGRC2_HUMAN	24 kDa	0	1	0	0	1	2
1112	Myristoylated alanine-rich C-kinase substrate OS=Homo sapiens OX=9606 GN=MARCKS PE=1 SV=4	MARCS_HUMAN	32 kDa	0	2	0	0	2	4
1109	Rho guanine nucleotide exchange factor 17 OS=Homo sapiens OX=9606 GN=ARHGEF17 PE=1 SV=1	ARHGH_HUMAN	222 kDa	4	0	0	6	1	0
730.2	Ras-related protein Rab-5B OS=Homo sapiens OX=9606 GN=RAB5B PE=1 SV=1	RAB5B_HUMAN	24 kDa	1	3	0	2	3	3
224.1	Ras-related protein Rab-35 (Fragment) OS=Homo sapiens OX=9606 GN=RAB35 PE=1 SV=1	F5H157_HUMAN (+1)	21 kDa	0	0	0	3	2	2
786.2	POLDIP3 protein OS=Homo sapiens OX=9606 GN=POLDIP3 PE=1 SV=1	Q8WUT1_HUMAN	25 kDa	0	0	0	0	0	0
1106.2	Zinc finger CCCH-type antiviral protein 1 OS=Homo sapiens OX=9606 GN=ZC3HAV1 PE=1 SV=1	C9J6P4_HUMAN	114 kDa	0	0	0	0	0	0
109.2	Histone acetyltransferase p300 (Fragment) OS=Homo sapiens OX=9606 GN=EP300 PE=1 SV=1	A0A0U1RR87_HUMAN	21 kDa	0	0	0	0	0	0
655.7	HLA class I histocompatibility antigen, C alpha chain (Fragment) OS=Homo sapiens OX=9606 GN=HLA-C PE=1 SV=1	A0A140T9M5_HUMAN	30 kDa	0	0	0	0	0	0
1156	26S proteasome regulatory subunit 10B OS=Homo sapiens OX=9606 GN=PSMC6 PE=1 SV=1	A0A087X2I1_HUMAN	46 kDa	2	2	2	2	2	3
1144	| transcript=TGME49_201780-t26_1 | gene=TGME49_201780 | organism=Toxoplasma_gondii_ME49 | gene_product=microneme protein MIC2 | transcript_product=microneme protein MIC2 | location=TGME49_chrVIIa:3794121-3797385(-) | protein_length=769 | sequence_SO=chromosome | SO=protein_coding_gene | is_pseudo=false	TGME49_201780-t26_1-p1	83 kDa	3	3	2	2	2	1
1142	Tumor protein p53-inducible protein 11 OS=Homo sapiens OX=9606 GN=TP53I11 PE=1 SV=2	P5I11_HUMAN	21 kDa	1	2	3	2	3	2
1158	Oxysterol-binding protein-related protein 8 OS=Homo sapiens OX=9606 GN=OSBPL8 PE=1 SV=3	OSBL8_HUMAN	101 kDa	2	2	1	2	2	2
1145	| transcript=TGME49_217820-t26_1 | gene=TGME49_217820 | organism=Toxoplasma_gondii_ME49 | gene_product=PCI domain-containing protein | transcript_product=PCI domain-containing protein | location=TGME49_chrXII:2149943-2155311(+) | protein_length=463 | sequence_SO=chromosome | SO=protein_coding_gene | is_pseudo=false	TGME49_217820-t26_1-p1	52 kDa	1	2	2	1	4	2
1153	| transcript=TGME49_294690-t26_1 | gene=TGME49_294690 | organism=Toxoplasma_gondii_ME49 | gene_product=rhomboid protease ROM5 | transcript_product=rhomboid protease ROM5 | location=TGME49_chrIa:1062382-1070438(+) | protein_length=841 | sequence_SO=chromosome | SO=protein_coding_gene | is_pseudo=false	TGME49_294690-t26_1-p1	92 kDa	2	2	1	2	3	1
1159	| transcript=TGME49_273460-t26_1 | gene=TGME49_273460 | organism=Toxoplasma_gondii_ME49 | gene_product=eukaryotic translation initiation factor 3 subunit 6 interacting protein | transcript_product=eukaryotic translation initiation factor 3 subunit 6 interacting protein | location=TGME49_chrVIII:3492964-3498835(-) | protein_length=639 | sequence_SO=chromosome | SO=protein_coding_gene | is_pseudo=f…	TGME49_273460-t26_1-p1	75 kDa	0	2	1	1	1	2
1149	| transcript=TGME49_293360-t26_1 | gene=TGME49_293360 | organism=Toxoplasma_gondii_ME49 | gene_product=hypothetical protein | transcript_product=hypothetical protein | location=TGME49_chrIa:277731-278810(-) | protein_length=243 | sequence_SO=chromosome | SO=protein_coding_gene | is_pseudo=false	TGME49_293360-t26_1-p1	27 kDa	1	1	1	1	3	5
1163	Peripheral-type benzodiazepine receptor (Fragment) OS=Homo sapiens OX=9606 GN=TSPO PE=1 SV=1	B1AH87_HUMAN (+1)	12 kDa	2	2	1	1	2	2
1151	Nuclear pore complex protein Nup153 OS=Homo sapiens OX=9606 GN=NUP153 PE=1 SV=2	NU153_HUMAN	154 kDa	1	3	1	0	1	1
1152	| transcript=TGME49_312990-t26_1 | gene=TGME49_312990 | organism=Toxoplasma_gondii_ME49 | gene_product=DEAD/DEAH box ATP-dependent RNA helicase | transcript_product=DEAD/DEAH box ATP-dependent RNA helicase | location=TGME49_chrXI:3021368-3026354(-) | protein_length=569 | sequence_SO=chromosome | SO=protein_coding_gene | is_pseudo=false	TGME49_312990-t26_1-p1	64 kDa	1	2	3	1	1	2
1154	Coatomer subunit epsilon OS=Homo sapiens OX=9606 GN=COPE PE=1 SV=1	M0QXB4_HUMAN	37 kDa	3	0	2	2	2	1
1139	Protein FAM3C OS=Homo sapiens OX=9606 GN=FAM3C PE=1 SV=1	FAM3C_HUMAN	25 kDa	3	3	1	0	2	1
1160	| transcript=TGME49_261580-t26_1 | gene=TGME49_261580 | organism=Toxoplasma_gondii_ME49 | gene_product=histone H2AX | transcript_product=histone H2AX | location=TGME49_chrVIIb:1648939-1649346(-) | protein_length=135 | sequence_SO=chromosome | SO=protein_coding_gene | is_pseudo=false	TGME49_261580-t26_1-p1	15 kDa	2	0	2	1	1	2
1165.1	Transcription factor A, mitochondrial OS=Homo sapiens OX=9606 GN=TFAM PE=1 SV=1	TFAM_HUMAN	29 kDa	3	3	1	2	0	3
1137	Programmed cell death 11, isoform CRA_a OS=Homo sapiens OX=9606 GN=PDCD11 PE=1 SV=1	A0A3B3IUD7_HUMAN (+1)	209 kDa	1	3	1	0	1	0
1166.1	Ubiquitin carboxyl-terminal hydrolase 7 OS=Homo sapiens OX=9606 GN=USP7 PE=1 SV=1	A0A669KBL1_HUMAN	132 kDa	4	2	0	1	1	2
1140	Gremlin-1 OS=Homo sapiens OX=9606 GN=GREM1 PE=1 SV=1	GREM1_HUMAN	21 kDa	0	2	1	1	3	3
1164	| transcript=TGME49_323100-t26_1 | gene=TGME49_323100 | organism=Toxoplasma_gondii_ME49 | gene_product=hypothetical protein | transcript_product=hypothetical protein | location=KE139135:1-982(+) | protein_length=145 | sequence_SO=supercontig | SO=protein_coding_gene | is_pseudo=false	TGME49_323100-t26_1-p1	16 kDa	0	2	2	1	2	2
1155	Vinexin OS=Homo sapiens OX=9606 GN=SORBS3 PE=1 SV=2	VINEX_HUMAN	75 kDa	2	1	0	2	2	1
1148	| transcript=TGME49_288500-t26_1 | gene=TGME49_288500 | organism=Toxoplasma_gondii_ME49 | gene_product=FAD Malate-dehydrogenase (MDH-FAD) | transcript_product=FAD Malate-dehydrogenase (MDH-FAD) | location=TGME49_chrIX:2581064-2585255(-) | protein_length=550 | sequence_SO=chromosome | SO=protein_coding_gene | is_pseudo=false	TGME49_288500-t26_1-p1	60 kDa	0	2	1	0	1	3
1147	| transcript=TGME49_258060-t26_1 | gene=TGME49_258060 | organism=Toxoplasma_gondii_ME49 | gene_product=myosin heavy chain, putative | transcript_product=myosin heavy chain, putative | location=TGME49_chrVIIb:3614194-3618107(+) | protein_length=208 | sequence_SO=chromosome | SO=protein_coding_gene | is_pseudo=false	TGME49_258060-t26_1-p1	23 kDa	0	4	2	0	3	3
323.3	Gamma-enolase OS=Homo sapiens OX=9606 GN=ENO2 PE=1 SV=3	ENOG_HUMAN	47 kDa	2	0	1	1	2	2
1146	| transcript=TGME49_241890-t26_1 | gene=TGME49_241890 | organism=Toxoplasma_gondii_ME49 | gene_product=hypothetical protein | transcript_product=hypothetical protein | location=TGME49_chrVI:1804666-1809094(+) | protein_length=175 | sequence_SO=chromosome | SO=protein_coding_gene | is_pseudo=false	TGME49_241890-t26_1-p1	20 kDa	3	3	3	0	0	1
1161	ATP-dependent RNA helicase DDX39A OS=Homo sapiens OX=9606 GN=DDX39A PE=1 SV=2	DX39A_HUMAN	49 kDa	1	2	0	0	1	1
1150	| transcript=TGME49_297120-t26_1 | gene=TGME49_297120 | organism=Toxoplasma_gondii_ME49 | gene_product=hypothetical protein | transcript_product=hypothetical protein | location=TGME49_chrII:1549822-1554202(+) | protein_length=760 | sequence_SO=chromosome | SO=protein_coding_gene | is_pseudo=false	TGME49_297120-t26_1-p1	84 kDa	1	0	0	1	3	4
1141	DNA replication licensing factor MCM7 OS=Homo sapiens OX=9606 GN=MCM7 PE=1 SV=4	MCM7_HUMAN	81 kDa	2	1	3	1	0	0
1138	Cytochrome c oxidase subunit 6C OS=Homo sapiens OX=9606 GN=COX6C PE=1 SV=2	COX6C_HUMAN	9 kDa	0	0	1	1	3	2
1157	Lysosome membrane protein 2 OS=Homo sapiens OX=9606 GN=SCARB2 PE=1 SV=1	A0A1W2PPX5_HUMAN (+5)	49 kDa	0	2	0	0	3	1
1143	| transcript=TGME49_201700-t26_1 | gene=TGME49_201700 | organism=Toxoplasma_gondii_ME49 | gene_product=WD domain, G-beta repeat-containing protein | transcript_product=WD domain, G-beta repeat-containing protein | location=TGME49_chrVIIa:3840925-3844338(-) | protein_length=654 | sequence_SO=chromosome | SO=protein_coding_gene | is_pseudo=false	TGME49_201700-t26_1-p1	67 kDa	2	5	4	0	0	0
1162	| transcript=TGME49_215060-t26_1 | gene=TGME49_215060 | organism=Toxoplasma_gondii_ME49 | gene_product=small GTP-binding protein sar1, putative | transcript_product=small GTP-binding protein sar1, putative | location=TGME49_chrX:6722798-6725890(-) | protein_length=192 | sequence_SO=chromosome | SO=protein_coding_gene | is_pseudo=false	TGME49_215060-t26_1-p1	22 kDa	1	1	0	0	3	4
762.1	Zinc finger protein 708 OS=Homo sapiens OX=9606 GN=ZNF708 PE=1 SV=5	ZN708_HUMAN	57 kDa	0	1	0	0	0	0
763.2	Protein AF-17 (Fragment) OS=Homo sapiens OX=9606 GN=MLLT6 PE=1 SV=1	A0A087WVY1_HUMAN	31 kDa	1	2	0	2	3	0
74.9	Keratin, type II cytoskeletal 1b OS=Homo sapiens OX=9606 GN=KRT77 PE=1 SV=3	K2C1B_HUMAN	62 kDa	0	0	0	0	0	0
785.2	40S ribosomal protein S29 (Fragment) OS=Homo sapiens OX=9606 GN=RPS29 PE=1 SV=1	A0A2R8Y6P7_HUMAN	6 kDa	0	0	0	0	0	0
1166.2	Ubiquitin carboxyl-terminal hydrolase (Fragment) OS=Homo sapiens OX=9606 GN=USP7 PE=1 SV=1	H3BND8_HUMAN	106 kDa	0	0	0	0	0	0
567.2	Vigilin (Fragment) OS=Homo sapiens OX=9606 GN=HDLBP PE=1 SV=1	H7C2D1_HUMAN	34 kDa	0	0	0	0	0	0
128.4	Probable ATP-dependent RNA helicase DDX4 OS=Homo sapiens OX=9606 GN=DDX4 PE=1 SV=2	DDX4_HUMAN	79 kDa	0	0	0	0	0	0
83.8	Polyadenylate-binding protein 1-like (Fragment) OS=Homo sapiens OX=9606 GN=PABPC1L PE=1 SV=1	A0A6I8PS38_HUMAN	20 kDa	0	0	0	0	0	0
558.2	Nucleolar protein 58 (Fragment) OS=Homo sapiens OX=9606 GN=NOP58 PE=1 SV=1	H7BZ72_HUMAN	21 kDa	0	0	0	0	0	0
664.2	Phosphoglycerate kinase 2 OS=Homo sapiens OX=9606 GN=PGK2 PE=1 SV=3	PGK2_HUMAN	45 kDa	0	0	0	0	0	0
116.7	Keratin, type I cuticular Ha8 OS=Homo sapiens OX=9606 GN=KRT38 PE=1 SV=3	KRT38_HUMAN (+1)	50 kDa	0	0	0	0	0	0
83.9	Polyadenylate-binding protein 1 (Fragment) OS=Homo sapiens OX=9606 GN=PABPC1 PE=1 SV=1	H0YAS6_HUMAN	18 kDa	0	0	0	0	0	0
104.3	Zinc finger protein 638 (Fragment) OS=Homo sapiens OX=9606 GN=ZNF638 PE=1 SV=1	A0A096LNS4_HUMAN	18 kDa	0	0	0	0	0	0
1199	| transcript=TGME49_252630-t26_1 | gene=TGME49_252630 | organism=Toxoplasma_gondii_ME49 | gene_product=hypothetical protein | transcript_product=hypothetical protein | location=TGME49_chrIII:619854-621370(-) | protein_length=136 | sequence_SO=chromosome | SO=protein_coding_gene | is_pseudo=false	TGME49_252630-t26_1-p1	15 kDa	2	2	1	1	2	2
1192	H/ACA ribonucleoprotein complex subunit 1 OS=Homo sapiens OX=9606 GN=GAR1 PE=1 SV=1	GAR1_HUMAN	22 kDa	2	1	1	2	1	2
1193	Peroxiredoxin-6 OS=Homo sapiens OX=9606 GN=PRDX6 PE=1 SV=3	PRDX6_HUMAN	25 kDa	1	2	1	0	2	2
1187	Signal recognition particle 9 kDa protein OS=Homo sapiens OX=9606 GN=SRP9 PE=1 SV=2	SRP09_HUMAN	10 kDa	2	2	3	2	1	1
1198	ER membrane protein complex subunit 2 OS=Homo sapiens OX=9606 GN=EMC2 PE=1 SV=1	EMC2_HUMAN	35 kDa	1	1	0	1	2	2
1207	Importin subunit alpha-4 OS=Homo sapiens OX=9606 GN=KPNA3 PE=1 SV=2	IMA4_HUMAN	58 kDa	1	3	1	2	2	2
1174	Ras-related protein Rab-21 OS=Homo sapiens OX=9606 GN=RAB21 PE=1 SV=3	RAB21_HUMAN	24 kDa	1	3	3	2	1	2
1189	Procollagen-lysine,2-oxoglutarate 5-dioxygenase 1 OS=Homo sapiens OX=9606 GN=PLOD1 PE=1 SV=2	PLOD1_HUMAN	84 kDa	1	3	1	1	2	1
1202	Proteasome activator complex subunit 3 OS=Homo sapiens OX=9606 GN=PSME3 PE=1 SV=1	K7ESG5_HUMAN (+2)	23 kDa	1	0	1	1	2	1
1203	Metallothionein-1E OS=Homo sapiens OX=9606 GN=MT1E PE=1 SV=1	MT1E_HUMAN (+4)	6 kDa	2	2	2	2	1	1
1180	| transcript=TGME49_240280-t26_1 | gene=TGME49_240280 | organism=Toxoplasma_gondii_ME49 | gene_product=S1/P1nuclease | transcript_product=S1/P1nuclease | location=TGME49_chrVI:1133292-1140691(-) | protein_length=439 | sequence_SO=chromosome | SO=protein_coding_gene | is_pseudo=false	TGME49_240280-t26_1-p1	49 kDa	1	3	2	1	1	1
1204	Ras-related protein Rab-23 OS=Homo sapiens OX=9606 GN=RAB23 PE=1 SV=1	RAB23_HUMAN	27 kDa	2	2	1	1	1	2
1184	Prolyl endopeptidase FAP OS=Homo sapiens OX=9606 GN=FAP PE=1 SV=1	A0A0D9SEN1_HUMAN (+2)	88 kDa	1	2	1	1	1	3
1209	| transcript=TGME49_258660-t26_1 | gene=TGME49_258660 | organism=Toxoplasma_gondii_ME49 | gene_product=rhoptry protein ROP6 | transcript_product=rhoptry protein ROP6 | location=TGME49_chrVIIb:3275147-3277596(-) | protein_length=480 | sequence_SO=chromosome | SO=protein_coding_gene | is_pseudo=false	TGME49_258660-t26_1-p1	51 kDa	1	2	1	1	1	1
1205	| transcript=TGME49_287180-t26_1 | gene=TGME49_287180 | organism=Toxoplasma_gondii_ME49 | gene_product=hypothetical protein | transcript_product=hypothetical protein | location=TGME49_chrV:1536115-1549879(+) | protein_length=2178 | sequence_SO=chromosome | SO=protein_coding_gene | is_pseudo=false	TGME49_287180-t26_1-p1	239 kDa	1	2	2	1	0	1
1182	| transcript=TGME49_310010-t26_1 | gene=TGME49_310010 | organism=Toxoplasma_gondii_ME49 | gene_product=rhoptry neck protein RON1 | transcript_product=rhoptry neck protein RON1 | location=TGME49_chrXI:1006816-1012072(+) | protein_length=1158 | sequence_SO=chromosome | SO=protein_coding_gene | is_pseudo=false	TGME49_310010-t26_1-p1	127 kDa	2	4	2	0	1	2
1176	Synaptopodin OS=Homo sapiens OX=9606 GN=SYNPO PE=1 SV=2	SYNPO_HUMAN	99 kDa	1	1	1	2	3	0
1211.1	Septin-9 OS=Homo sapiens OX=9606 GN=SEPTIN9 PE=1 SV=2	SEPT9_HUMAN	65 kDa	2	1	0	1	2	1
1185	ER membrane protein complex subunit 7 OS=Homo sapiens OX=9606 GN=EMC7 PE=1 SV=1	EMC7_HUMAN	26 kDa	3	3	0	2	2	3
1188	| transcript=TGME49_203780-t26_1 | gene=TGME49_203780 | organism=Toxoplasma_gondii_ME49 | gene_product=hypothetical protein | transcript_product=hypothetical protein | location=TGME49_chrVIIa:2240842-2245269(+) | protein_length=1475 | sequence_SO=chromosome | SO=protein_coding_gene | is_pseudo=false	TGME49_203780-t26_1-p1	145 kDa	0	1	1	1	3	2
1181	| transcript=TGME49_309740-t26_1 | gene=TGME49_309740 | organism=Toxoplasma_gondii_ME49 | gene_product=LSM domain-containing protein | transcript_product=LSM domain-containing protein | location=TGME49_chrXI:784333-785847(-) | protein_length=131 | sequence_SO=chromosome | SO=protein_coding_gene | is_pseudo=false	TGME49_309740-t26_1-p1	14 kDa	0	2	2	0	3	4
1210.1	26S proteasome regulatory subunit 6A OS=Homo sapiens OX=9606 GN=PSMC3 PE=1 SV=3	PRS6A_HUMAN	49 kDa	1	1	0	1	2	0
1168	Importin subunit alpha-1 OS=Homo sapiens OX=9606 GN=KPNA2 PE=4 SV=1	A0A7I2V351_HUMAN (+3)	55 kDa	4	2	1	3	0	1
1200	Cytochrome c oxidase subunit 6B1 OS=Homo sapiens OX=9606 GN=COX6B1 PE=1 SV=2	CX6B1_HUMAN	10 kDa	3	2	1	1	2	0
1177	| transcript=TGME49_205580-t26_1 | gene=TGME49_205580 | organism=Toxoplasma_gondii_ME49 | gene_product=nuclear factor NF4 | transcript_product=nuclear factor NF4 | location=TGME49_chrVIIa:1293654-1297697(+) | protein_length=497 | sequence_SO=chromosome | SO=protein_coding_gene | is_pseudo=false	TGME49_205580-t26_1-p1	51 kDa	3	1	0	3	2	2
1173	Serine/threonine-protein kinase Nek7 OS=Homo sapiens OX=9606 GN=NEK7 PE=1 SV=1	NEK7_HUMAN	35 kDa	1	4	3	1	1	0
1195	7-dehydrocholesterol reductase OS=Homo sapiens OX=9606 GN=DHCR7 PE=1 SV=1	DHCR7_HUMAN	54 kDa	1	1	2	0	2	2
1175	Signal recognition particle receptor subunit beta OS=Homo sapiens OX=9606 GN=SRPRB PE=1 SV=3	SRPRB_HUMAN	30 kDa	1	4	2	0	1	1
1191	| transcript=TGME49_227970-t26_1 | gene=TGME49_227970 | organism=Toxoplasma_gondii_ME49 | gene_product=histone family DNA-binding protein | transcript_product=histone family DNA-binding protein | location=TGME49_chrX:700161-701425(+) | protein_length=235 | sequence_SO=chromosome | SO=protein_coding_gene | is_pseudo=false	TGME49_227970-t26_1-p1	25 kDa	1	2	0	0	2	2
1171	Histone H1.10 OS=Homo sapiens OX=9606 GN=H1-10 PE=1 SV=1	H1X_HUMAN	22 kDa	1	3	5	0	1	1
1178	| transcript=TGME49_223040-t26_1 | gene=TGME49_223040 | organism=Toxoplasma_gondii_ME49 | gene_product=hypothetical protein | transcript_product=hypothetical protein | location=TGME49_chrII:1380326-1381881(-) | protein_length=239 | sequence_SO=chromosome | SO=protein_coding_gene | is_pseudo=false	TGME49_223040-t26_1-p1	27 kDa	1	3	1	0	1	1
1196	Bifunctional glutamate/proline--tRNA ligase OS=Homo sapiens OX=9606 GN=EPRS1 PE=1 SV=5	SYEP_HUMAN	171 kDa	3	1	0	1	1	0
1208	Beta-2-microglobulin OS=Homo sapiens OX=9606 GN=B2M PE=1 SV=1	B2MG_HUMAN (+2)	14 kDa	1	1	0	0	1	2
1194	| transcript=TGME49_260670-t26_1 | gene=TGME49_260670 | organism=Toxoplasma_gondii_ME49 | gene_product=centrin, putative | transcript_product=centrin, putative | location=TGME49_chrVIIb:2069873-2072870(-) | protein_length=238 | sequence_SO=chromosome | SO=protein_coding_gene | is_pseudo=false	TGME49_260670-t26_1-p1	27 kDa	2	0	2	1	2	0
1190	| transcript=TGME49_204050-t26_1 | gene=TGME49_204050 | organism=Toxoplasma_gondii_ME49 | gene_product=subtilisin SUB1 | transcript_product=subtilisin SUB1 | location=TGME49_chrVIIa:2030677-2036482(+) | protein_length=761 | sequence_SO=chromosome | SO=protein_coding_gene | is_pseudo=false	TGME49_204050-t26_1-p1	82 kDa	0	1	1	0	2	2
1183	| transcript=TGME49_312270-t26_1 | gene=TGME49_312270 | organism=Toxoplasma_gondii_ME49 | gene_product=rhoptry protein ROP13 | transcript_product=rhoptry protein ROP13 | location=TGME49_chrXI:2556369-2557571(-) | protein_length=400 | sequence_SO=chromosome | SO=protein_coding_gene | is_pseudo=false	TGME49_312270-t26_1-p1	45 kDa	0	3	1	0	3	3
1197	Alpha-mannosidase 2 OS=Homo sapiens OX=9606 GN=MAN2A1 PE=1 SV=2	MA2A1_HUMAN	131 kDa	1	2	1	0	1	1
1170	Interferon-induced, double-stranded RNA-activated protein kinase OS=Homo sapiens OX=9606 GN=EIF2AK2 PE=1 SV=2	E2AK2_HUMAN	62 kDa	3	3	1	2	0	0
1104.1	Nuclear factor 1 OS=Homo sapiens OX=9606 GN=NFIC PE=1 SV=1	A0A286YEX4_HUMAN (+1)	58 kDa	2	3	0	4	2	1
1169	Dynactin subunit 1 OS=Homo sapiens OX=9606 GN=DCTN1 PE=1 SV=3	DCTN1_HUMAN (+1)	142 kDa	1	1	0	5	0	2
1206	| transcript=TGME49_212770-t26_1 | gene=TGME49_212770 | organism=Toxoplasma_gondii_ME49 | gene_product=hypothetical protein | transcript_product=hypothetical protein | location=TGME49_chrV:587591-592553(-) | protein_length=940 | sequence_SO=chromosome | SO=protein_coding_gene | is_pseudo=false	TGME49_212770-t26_1-p1	100 kDa	2	0	0	1	2	1
1172	Lipase maturation factor 2 OS=Homo sapiens OX=9606 GN=LMF2 PE=1 SV=2	LMF2_HUMAN	80 kDa	1	3	2	0	0	1
1186	Peptidyl-prolyl cis-trans isomerase B OS=Homo sapiens OX=9606 GN=PPIB PE=1 SV=2	PPIB_HUMAN	24 kDa	0	0	0	1	1	3
1179	| transcript=TGME49_224460-t26_1 | gene=TGME49_224460 | organism=Toxoplasma_gondii_ME49 | gene_product=aminopeptidase n, putative | transcript_product=aminopeptidase n, putative | location=TGME49_chrX:3053388-3061374(+) | protein_length=970 | sequence_SO=chromosome | SO=protein_coding_gene | is_pseudo=false	TGME49_224460-t26_1-p1	109 kDa	0	4	3	0	0	0
1201	KN motif and ankyrin repeat domain-containing protein 1 OS=Homo sapiens OX=9606 GN=KANK1 PE=1 SV=3	KANK1_HUMAN	147 kDa	3	0	0	1	0	0
116.8	Keratin, type I cytoskeletal 40 OS=Homo sapiens OX=9606 GN=KRT40 PE=1 SV=2	K1C40_HUMAN	48 kDa	0	0	0	0	0	3
963.3	Dystonin OS=Homo sapiens OX=9606 GN=DST PE=1 SV=2	A0A0U1RQJ2_HUMAN	305 kDa	0	0	0	0	0	0
655.8	HLA class I histocompatibility antigen, C alpha chain OS=Homo sapiens OX=9606 GN=HLA-C PE=1 SV=1	A0A0G2JIF0_HUMAN	41 kDa	0	0	0	0	0	0
29.5	| transcript=TGME49_271800-t26_1 | gene=TGME49_271800 | organism=Toxoplasma_gondii_ME49 | gene_product=serine esterase (DUF676) protein | transcript_product=serine esterase (DUF676) protein | location=TGME49_chrVIII:4354822-4360273(-) | protein_length=820 | sequence_SO=chromosome | SO=protein_coding_gene | is_pseudo=false	TGME49_271800-t26_1-p1	88 kDa	0	0	0	0	0	0
434.2	Aspartyl/asparaginyl beta-hydroxylase OS=Homo sapiens OX=9606 GN=ASPH PE=1 SV=1	E5RG56_HUMAN	36 kDa	0	0	0	0	0	0
300.2	Pyrin and HIN domain-containing protein 1 OS=Homo sapiens OX=9606 GN=PYHIN1 PE=1 SV=1	IFIX_HUMAN (+1)	55 kDa	0	0	0	0	0	0
1234	| transcript=TGME49_294670-t26_1 | gene=TGME49_294670 | organism=Toxoplasma_gondii_ME49 | gene_product=translation initiation factor 3 subunit | transcript_product=translation initiation factor 3 subunit | location=TGME49_chrIa:1055126-1059712(-) | protein_length=277 | sequence_SO=chromosome | SO=protein_coding_gene | is_pseudo=false	TGME49_294670-t26_1-p1	32 kDa	2	2	1	1	1	1
1227	Peptidyl-prolyl cis-trans isomerase FKBP11 OS=Homo sapiens OX=9606 GN=FKBP11 PE=1 SV=1	FKB11_HUMAN	22 kDa	2	2	1	1	2	3
1241	Thioredoxin domain-containing protein 5 OS=Homo sapiens OX=9606 GN=TXNDC5 PE=1 SV=2	TXND5_HUMAN	48 kDa	1	2	1	1	2	1
1216	| transcript=TGME49_211020-t26_1 | gene=TGME49_211020 | organism=Toxoplasma_gondii_ME49 | gene_product=RNA recognition motif-containing protein | transcript_product=RNA recognition motif-containing protein | location=TGME49_chrIV:1964552-1969616(-) | protein_length=268 | sequence_SO=chromosome | SO=protein_coding_gene | is_pseudo=false	TGME49_211020-t26_1-p1	29 kDa	2	3	1	2	1	2
1232	Protein-lysine 6-oxidase OS=Homo sapiens OX=9606 GN=LOX PE=1 SV=2	LYOX_HUMAN	47 kDa	1	2	2	1	0	3
1229	| transcript=TGME49_203080-t26_1 | gene=TGME49_203080 | organism=Toxoplasma_gondii_ME49 | gene_product=RNA recognition motif-containing protein | transcript_product=RNA recognition motif-containing protein | location=TGME49_chrVIIa:2814910-2817117(+) | protein_length=302 | sequence_SO=chromosome | SO=protein_coding_gene | is_pseudo=false	TGME49_203080-t26_1-p1	33 kDa	1	3	3	0	2	0
1215	Stearoyl-CoA desaturase OS=Homo sapiens OX=9606 GN=SCD PE=1 SV=2	SCD_HUMAN	42 kDa	1	1	5	0	0	1
1240	| transcript=TGME49_316540-t26_1 | gene=TGME49_316540 | organism=Toxoplasma_gondii_ME49 | gene_product=IMC sub-compartment protein ISP3 | transcript_product=IMC sub-compartment protein ISP3 | location=TGME49_chrXI:5391127-5391621(-) | protein_length=164 | sequence_SO=chromosome | SO=protein_coding_gene | is_pseudo=false	TGME49_316540-t26_1-p1	18 kDa	2	1	0	1	3	1
1219	| transcript=TGME49_224530-t26_1 | gene=TGME49_224530 | organism=Toxoplasma_gondii_ME49 | gene_product=alveolin domain containing intermediate filament IMC5 | transcript_product=alveolin domain containing intermediate filament IMC5 | location=TGME49_chrX:3001634-3004741(-) | protein_length=584 | sequence_SO=chromosome | SO=protein_coding_gene | is_pseudo=false	TGME49_224530-t26_1-p1	63 kDa	1	2	1	1	3	3
1222	| transcript=TGME49_262070-t26_1 | gene=TGME49_262070 | organism=Toxoplasma_gondii_ME49 | gene_product=ribosomal rna assembly protein mis3, putative | transcript_product=ribosomal rna assembly protein mis3, putative | location=TGME49_chrVIIb:1389882-1395785(-) | protein_length=394 | sequence_SO=chromosome | SO=protein_coding_gene | is_pseudo=false	TGME49_262070-t26_1-p1	45 kDa	2	3	1	0	1	3
1217	| transcript=TGME49_218610-t26_1 | gene=TGME49_218610 | organism=Toxoplasma_gondii_ME49 | gene_product=ATPase (DUF699) protein | transcript_product=ATPase (DUF699) protein | location=TGME49_chrXII:1365292-1375295(-) | protein_length=1247 | sequence_SO=chromosome | SO=protein_coding_gene | is_pseudo=false	TGME49_218610-t26_1-p1	136 kDa	1	3	1	1	1	0
1242.1	Importin subunit alpha-5 OS=Homo sapiens OX=9606 GN=KPNA1 PE=1 SV=3	IMA5_HUMAN	60 kDa	0	2	1	0	2	2
1239	| transcript=TGME49_285510-t26_1 | gene=TGME49_285510 | organism=Toxoplasma_gondii_ME49 | gene_product=hypothetical protein | transcript_product=hypothetical protein | location=TGME49_chrV:2359871-2361180(-) | protein_length=166 | sequence_SO=chromosome | SO=protein_coding_gene | is_pseudo=false	TGME49_285510-t26_1-p1	18 kDa	1	1	1	0	2	2
1220	| transcript=TGME49_230420-t26_1 | gene=TGME49_230420 | organism=Toxoplasma_gondii_ME49 | gene_product=sarco/endoplasmic reticulum Ca2+-ATPase | transcript_product=sarco/endoplasmic reticulum Ca2+-ATPase | location=TGME49_chrVIII:763904-776922(+) | protein_length=1093 | sequence_SO=chromosome | SO=protein_coding_gene | is_pseudo=false	TGME49_230420-t26_1-p1	119 kDa	4	4	0	1	1	0
1237	Pre-mRNA-processing factor 6 OS=Homo sapiens OX=9606 GN=PRPF6 PE=1 SV=1	PRP6_HUMAN	107 kDa	3	1	2	1	0	0
1226	| transcript=TGME49_319920-t26_1 | gene=TGME49_319920 | organism=Toxoplasma_gondii_ME49 | gene_product=2-oxo acid dehydrogenases acyltransferase (catalytic domain) domain-containing protein | transcript_product=2-oxo acid dehydrogenases acyltransferase (catalytic domain) domain-containing protein | location=TGME49_chrIV:660587-666975(-) | protein_length=669 | sequence_SO=chromosome | SO=protein_c…	TGME49_319920-t26_1-p1	70 kDa	1	2	0	1	2	3
1214	Reticulocalbin-2 OS=Homo sapiens OX=9606 GN=RCN2 PE=1 SV=1	RCN2_HUMAN	37 kDa	1	3	1	0	2	2
1221	| transcript=TGME49_244100-t26_1 | gene=TGME49_244100 | organism=Toxoplasma_gondii_ME49 | gene_product=snoRNA binding domain-containing protein | transcript_product=snoRNA binding domain-containing protein | location=TGME49_chrVI:3020114-3028353(-) | protein_length=553 | sequence_SO=chromosome | SO=protein_coding_gene | is_pseudo=false	TGME49_244100-t26_1-p1	60 kDa	1	3	1	0	2	3
1233	| transcript=TGME49_316140-t26_1 | gene=TGME49_316140 | organism=Toxoplasma_gondii_ME49 | gene_product=hypothetical protein | transcript_product=hypothetical protein | location=TGME49_chrXI:5151445-5155486(-) | protein_length=263 | sequence_SO=chromosome | SO=protein_coding_gene | is_pseudo=false	TGME49_316140-t26_1-p1	28 kDa	2	0	0	1	2	2
1236	Protein ELYS OS=Homo sapiens OX=9606 GN=AHCTF1 PE=1 SV=3	ELYS_HUMAN	253 kDa	1	0	0	3	1	0
1218	| transcript=TGME49_218960-t26_1 | gene=TGME49_218960 | organism=Toxoplasma_gondii_ME49 | gene_product=AP2 domain transcription factor AP2XII-1 | transcript_product=AP2 domain transcription factor AP2XII-1 | location=TGME49_chrXII:1176935-1187769(-) | protein_length=2282 | sequence_SO=chromosome | SO=protein_coding_gene | is_pseudo=false	TGME49_218960-t26_1-p1	248 kDa	0	1	1	0	1	3
1228	Prolyl 4-hydroxylase subunit alpha-1 OS=Homo sapiens OX=9606 GN=P4HA1 PE=1 SV=2	P4HA1_HUMAN	61 kDa	0	2	0	0	2	3
1224	| transcript=TGME49_310860-t26_1 | gene=TGME49_310860 | organism=Toxoplasma_gondii_ME49 | gene_product=U5 snRNP-specific protein | transcript_product=U5 snRNP-specific protein | location=TGME49_chrXI:1631018-1636892(-) | protein_length=367 | sequence_SO=chromosome | SO=protein_coding_gene | is_pseudo=false	TGME49_310860-t26_1-p1	39 kDa	0	2	2	0	2	4
1230	| transcript=TGME49_243440-t26_1 | gene=TGME49_243440 | organism=Toxoplasma_gondii_ME49 | gene_product=histone lysine acetyltransferase GCN5-B | transcript_product=histone lysine acetyltransferase GCN5-B | location=TGME49_chrVI:2630439-2637439(-) | protein_length=1032 | sequence_SO=chromosome | SO=protein_coding_gene | is_pseudo=false	TGME49_243440-t26_1-p1	112 kDa	0	2	2	0	2	3
1238	Elongin-C (Fragment) OS=Homo sapiens OX=9606 GN=ELOC PE=1 SV=1	E5RHG8_HUMAN (+1)	10 kDa	2	1	1	1	0	0
1225	| transcript=TGME49_314410-t26_1 | gene=TGME49_314410 | organism=Toxoplasma_gondii_ME49 | gene_product=aquarius, putative | transcript_product=aquarius, putative | location=TGME49_chrXI:4069823-4083248(+) | protein_length=2250 | sequence_SO=chromosome | SO=protein_coding_gene | is_pseudo=false	TGME49_314410-t26_1-p1	251 kDa	2	5	2	0	0	0
1243.1	Eukaryotic translation initiation factor 2 subunit 1 OS=Homo sapiens OX=9606 GN=EIF2S1 PE=1 SV=3	IF2A_HUMAN	36 kDa	1	3	0	1	3	2
1231	Proteasome activator complex subunit 2 OS=Homo sapiens OX=9606 GN=PSME2 PE=1 SV=1	A0A087X1Z3_HUMAN	29 kDa	0	0	0	0	2	2
1212	Isoleucyl-tRNA synthetase OS=Homo sapiens OX=9606 GN=IARS1 PE=1 SV=1	A0A0A0MSX9_HUMAN (+1)	142 kDa	4	4	0	1	0	0
1223	| transcript=TGME49_286600-t26_1 | gene=TGME49_286600 | organism=Toxoplasma_gondii_ME49 | gene_product=hypothetical protein | transcript_product=hypothetical protein | location=TGME49_chrV:1766294-1767971(-) | protein_length=388 | sequence_SO=chromosome | SO=protein_coding_gene | is_pseudo=false	TGME49_286600-t26_1-p1	43 kDa	1	4	0	0	0	3
1235	Pyruvate dehydrogenase E1 component subunit beta, mitochondrial OS=Homo sapiens OX=9606 GN=PDHB PE=1 SV=3	ODPB_HUMAN	39 kDa	2	1	0	1	0	0
913.2	| transcript=TGME49_229950-t26_1 | gene=TGME49_229950 | organism=Toxoplasma_gondii_ME49 | gene_product=26S proteasome regulatory subunit 6b, putative | transcript_product=26S proteasome regulatory subunit 6b, putative | location=TGME49_chrVIII:485820-492029(+) | protein_length=409 | sequence_SO=chromosome | SO=protein_coding_gene | is_pseudo=false	TGME49_229950-t26_1-p1	46 kDa	0	1	1	0	1	1
88.3	Lamin-B1 OS=Homo sapiens OX=9606 GN=LMNB1 PE=1 SV=2	LMNB1_HUMAN	66 kDa	1	0	0	0	4	2
1213	Pericentriolar material 1 protein OS=Homo sapiens OX=9606 GN=PCM1 PE=4 SV=1	A0A4W8VX11_HUMAN (+2)	210 kDa	3	0	0	3	0	0
690.2	Probable global transcription activator SNF2L1 OS=Homo sapiens OX=9606 GN=SMARCA1 PE=1 SV=2	SMCA1_HUMAN	123 kDa	1	1	1	0	0	0
604.2	Glutamine--fructose-6-phosphate aminotransferase [isomerizing] 2 OS=Homo sapiens OX=9606 GN=GFPT2 PE=1 SV=3	GFPT2_HUMAN	77 kDa	1	1	0	1	1	0
567.3	Vigilin (Fragment) OS=Homo sapiens OX=9606 GN=HDLBP PE=1 SV=8	H7C0A4_HUMAN	37 kDa	0	3	0	2	0	0
267.2	Dolichyl-diphosphooligosaccharide--protein glycosyltransferase subunit 2 (Fragment) OS=Homo sapiens OX=9606 GN=RPN2 PE=1 SV=1	H0Y5M1_HUMAN	17 kDa	0	0	0	0	0	1
1243.2	Eukaryotic translation initiation factor 2 subunit 1 (Fragment) OS=Homo sapiens OX=9606 GN=EIF2S1 PE=1 SV=1	H0YJS4_HUMAN	29 kDa	0	0	0	0	0	0
101.2	Kinectin (Fragment) OS=Homo sapiens OX=9606 GN=KTN1 PE=1 SV=1	H0YJV5_HUMAN	11 kDa	0	0	0	0	0	0
912.2	Casein kinase I isoform alpha-like OS=Homo sapiens OX=9606 GN=CSNK1A1L PE=2 SV=2	KC1AL_HUMAN	39 kDa	0	0	0	0	0	0
805.2	Transforming growth factor beta-1-induced transcript 1 protein (Fragment) OS=Homo sapiens OX=9606 GN=TGFB1I1 PE=1 SV=8	H3BQC4_HUMAN	23 kDa	0	0	0	0	0	0
234.2	60S ribosomal protein L13 (Fragment) OS=Homo sapiens OX=9606 GN=RPL13 PE=1 SV=1	J3KS98_HUMAN	9 kDa	0	0	0	0	0	0
113.4	Putative heat shock protein HSP 90-beta 4 OS=Homo sapiens OX=9606 GN=HSP90AB4P PE=5 SV=1	H90B4_HUMAN	58 kDa	0	0	0	0	0	0
1267	| transcript=TGME49_258050-t26_1 | gene=TGME49_258050 | organism=Toxoplasma_gondii_ME49 | gene_product=actin like protein ALP2a | transcript_product=actin like protein ALP2a | location=TGME49_chrVIIb:3621196-3623751(+) | protein_length=568 | sequence_SO=chromosome | SO=protein_coding_gene | is_pseudo=false	TGME49_258050-t26_1-p1	60 kDa	0	1	1	1	0	2
1250	| transcript=TGME49_247440-t26_1 | gene=TGME49_247440 | organism=Toxoplasma_gondii_ME49 | gene_product=hypothetical protein | transcript_product=hypothetical protein | location=TGME49_chrXII:3338791-3339927(-) | protein_length=378 | sequence_SO=chromosome | SO=protein_coding_gene | is_pseudo=false	TGME49_247440-t26_1-p1	40 kDa	2	3	1	0	1	1
1268	Coatomer subunit beta OS=Homo sapiens OX=9606 GN=COPB1 PE=1 SV=3	COPB_HUMAN	107 kDa	0	2	0	0	1	1
1271	Protein transport protein SEC23 OS=Homo sapiens OX=9606 GN=SEC23A PE=1 SV=1	F5H365_HUMAN (+1)	83 kDa	1	0	2	0	1	1
1261	NADH dehydrogenase [ubiquinone] iron-sulfur protein 3, mitochondrial OS=Homo sapiens OX=9606 GN=NDUFS3 PE=1 SV=1	NDUS3_HUMAN	30 kDa	2	2	0	2	3	2
1262	Eukaryotic translation initiation factor 3 subunit F OS=Homo sapiens OX=9606 GN=EIF3F PE=1 SV=1	EIF3F_HUMAN (+1)	38 kDa	1	3	0	2	1	1
1265	| transcript=TGME49_215350-t26_1 | gene=TGME49_215350 | organism=Toxoplasma_gondii_ME49 | gene_product=hypothetical protein | transcript_product=hypothetical protein | location=TGME49_chrX:6921366-6922474(-) | protein_length=145 | sequence_SO=chromosome | SO=protein_coding_gene | is_pseudo=false	TGME49_215350-t26_1-p1	16 kDa	1	2	1	0	1	1
1256	| transcript=TGME49_231910-t26_1 | gene=TGME49_231910 | organism=Toxoplasma_gondii_ME49 | gene_product=ATP synthase F1 gamma subunit | transcript_product=ATP synthase F1 gamma subunit | location=TGME49_chrVIII:1630628-1635289(+) | protein_length=314 | sequence_SO=chromosome | SO=protein_coding_gene | is_pseudo=false	TGME49_231910-t26_1-p1	35 kDa	0	4	1	1	1	1
1257	| transcript=TGME49_264080-t26_1 | gene=TGME49_264080 | organism=Toxoplasma_gondii_ME49 | gene_product=acyl carrier protein ACP | transcript_product=acyl carrier protein ACP | location=TGME49_chrVIIb:203978-205456(-) | protein_length=183 | sequence_SO=chromosome | SO=protein_coding_gene | is_pseudo=false	TGME49_264080-t26_1-p1	19 kDa	1	0	1	1	3	3
1259	| transcript=TGME49_267430-t26_1 | gene=TGME49_267430 | organism=Toxoplasma_gondii_ME49 | gene_product=DnaJ domain-containing protein | transcript_product=DnaJ domain-containing protein | location=TGME49_chrIX:656532-662192(+) | protein_length=425 | sequence_SO=chromosome | SO=protein_coding_gene | is_pseudo=false	TGME49_267430-t26_1-p1	49 kDa	1	1	1	0	3	2
1260	Transformer-2 protein homolog beta OS=Homo sapiens OX=9606 GN=TRA2B PE=1 SV=1	TRA2B_HUMAN	34 kDa	1	2	1	0	1	0
1270	NADH dehydrogenase [ubiquinone] 1 alpha subcomplex subunit 13 OS=Homo sapiens OX=9606 GN=NDUFA13 PE=1 SV=3	NDUAD_HUMAN	17 kDa	0	1	1	1	2	2
1274.1	Inactive tyrosine-protein kinase 7 OS=Homo sapiens OX=9606 GN=PTK7 PE=1 SV=2	PTK7_HUMAN	118 kDa	3	1	0	2	2	0
1251	| transcript=TGME49_288530-t26_1 | gene=TGME49_288530 | organism=Toxoplasma_gondii_ME49 | gene_product=NOL1/NOP2/sun family protein | transcript_product=NOL1/NOP2/sun family protein | location=TGME49_chrIX:2598483-2604286(+) | protein_length=804 | sequence_SO=chromosome | SO=protein_coding_gene | is_pseudo=false	TGME49_288530-t26_1-p1	88 kDa	0	3	0	0	2	3
1255	ATP-dependent DNA helicase Q1 OS=Homo sapiens OX=9606 GN=RECQL PE=1 SV=3	RECQ1_HUMAN	73 kDa	2	3	0	2	0	0
1266	| transcript=TGME49_314790-t26_1 | gene=TGME49_314790 | organism=Toxoplasma_gondii_ME49 | gene_product=small nuclear ribonucleoprotein G, putative | transcript_product=small nuclear ribonucleoprotein G, putative | location=TGME49_chrXI:4302370-4303663(-) | protein_length=93 | sequence_SO=chromosome | SO=protein_coding_gene | is_pseudo=false	TGME49_314790-t26_1-p1	10 kDa	0	1	1	0	2	2
1252	| transcript=TGME49_294980-t26_1 | gene=TGME49_294980 | organism=Toxoplasma_gondii_ME49 | gene_product=hypothetical protein | transcript_product=hypothetical protein | location=TGME49_chrIa:1301681-1303120(+) | protein_length=270 | sequence_SO=chromosome | SO=protein_coding_gene | is_pseudo=false	TGME49_294980-t26_1-p1	29 kDa	0	1	1	0	3	3
1258	| transcript=TGME49_265840-t26_1 | gene=TGME49_265840 | organism=Toxoplasma_gondii_ME49 | gene_product=hypothetical protein | transcript_product=hypothetical protein | location=TGME49_chrIX:1418195-1425500(+) | protein_length=1338 | sequence_SO=chromosome | SO=protein_coding_gene | is_pseudo=false	TGME49_265840-t26_1-p1	149 kDa	0	3	0	0	1	0
1254	Nucleolar GTP-binding protein 1 OS=Homo sapiens OX=9606 GN=GTPBP4 PE=1 SV=3	NOG1_HUMAN	74 kDa	1	3	0	0	0	0
1248	| transcript=TGME49_232050-t26_1 | gene=TGME49_232050 | organism=Toxoplasma_gondii_ME49 | gene_product=DnaJ domain-containing protein | transcript_product=DnaJ domain-containing protein | location=TGME49_chrVIII:1785324-1796765(-) | protein_length=869 | sequence_SO=chromosome | SO=protein_coding_gene | is_pseudo=false	TGME49_232050-t26_1-p1	96 kDa	0	3	0	0	0	2
527.2	Guanine nucleotide-binding protein G(s) subunit alpha isoforms XLas OS=Homo sapiens OX=9606 GN=GNAS PE=1 SV=2	GNAS1_HUMAN	111 kDa	1	0	0	2	1	1
1167.1	Cyclic AMP-responsive element-binding protein 1 OS=Homo sapiens OX=9606 GN=CREB1 PE=1 SV=3	CREB1_HUMAN	35 kDa	2	3	2	0	0	0
1264	E3 ubiquitin-protein ligase TRIP12 OS=Homo sapiens OX=9606 GN=TRIP12 PE=1 SV=1	A0A6Q8PHK0_HUMAN	228 kDa	0	0	1	2	0	0
475.2	Proline-, glutamic acid- and leucine-rich protein 1 (Fragment) OS=Homo sapiens OX=9606 GN=PELP1 PE=1 SV=1	I3L1P4_HUMAN	15 kDa	0	1	0	1	3	0
1247	Signal recognition particle receptor subunit alpha OS=Homo sapiens OX=9606 GN=SRPRA PE=1 SV=2	SRPRA_HUMAN	70 kDa	2	5	3	0	0	0
1246	Cytochrome b-c1 complex subunit 1, mitochondrial OS=Homo sapiens OX=9606 GN=UQCRC1 PE=1 SV=3	QCR1_HUMAN	53 kDa	0	0	0	2	1	4
1263	| transcript=TGME49_229920-t26_1 | gene=TGME49_229920 | organism=Toxoplasma_gondii_ME49 | gene_product=hypothetical protein | transcript_product=hypothetical protein | location=TGME49_chrVIII:469368-471342(-) | protein_length=307 | sequence_SO=chromosome | SO=protein_coding_gene | is_pseudo=false	TGME49_229920-t26_1-p1	35 kDa	0	0	0	0	2	1
1253	Zinc finger protein 609 OS=Homo sapiens OX=9606 GN=ZNF609 PE=1 SV=2	ZN609_HUMAN	151 kDa	0	0	0	0	1	4
1244	Death-associated protein kinase 1 OS=Homo sapiens OX=9606 GN=DAPK1 PE=1 SV=6	DAPK1_HUMAN	160 kDa	3	0	0	2	0	0
1272	Probable ATP-dependent RNA helicase DDX6 OS=Homo sapiens OX=9606 GN=DDX6 PE=1 SV=2	DDX6_HUMAN	54 kDa	0	2	0	0	0	1
1249	| transcript=TGME49_232370-t26_1 | gene=TGME49_232370 | organism=Toxoplasma_gondii_ME49 | gene_product=CW-type Zinc Finger protein | transcript_product=CW-type Zinc Finger protein | location=TGME49_chrVIII:2052019-2055691(-) | protein_length=1156 | sequence_SO=chromosome | SO=protein_coding_gene | is_pseudo=false	TGME49_232370-t26_1-p1	119 kDa	0	0	0	0	3	4
1269	Insulin-like growth factor 2 mRNA-binding protein 3 OS=Homo sapiens OX=9606 GN=IGF2BP3 PE=1 SV=2	IF2B3_HUMAN	64 kDa	3	0	0	2	0	0
224.11	Ras-related protein Rab-3B OS=Homo sapiens OX=9606 GN=RAB3B PE=1 SV=2	RAB3B_HUMAN	25 kDa	2	0	0	0	1	2
1245	FH1/FH2 domain-containing protein 3 OS=Homo sapiens OX=9606 GN=FHOD3 PE=1 SV=2	FHOD3_HUMAN (+1)	159 kDa	6	0	0	4	0	0
1273	B-cell CLL/lymphoma 7 protein family member A OS=Homo sapiens OX=9606 GN=BCL7A PE=1 SV=1	BCL7A_HUMAN	23 kDa	0	0	0	0	2	3
622.3	ATPase family AAA domain-containing protein 3C OS=Homo sapiens OX=9606 GN=ATAD3C PE=2 SV=2	ATD3C_HUMAN	46 kDa	0	1	0	0	0	2
1165.2	Transcription factor A, mitochondrial (Fragment) OS=Homo sapiens OX=9606 GN=TFAM PE=1 SV=1	H7BYN3_HUMAN	26 kDa	3	2	0	0	0	0
962.2	Fructose-bisphosphate aldolase C OS=Homo sapiens OX=9606 GN=ALDOC PE=1 SV=2	ALDOC_HUMAN	39 kDa	0	0	0	0	1	0
808.2	Lupus La protein (Fragment) OS=Homo sapiens OX=9606 GN=SSB PE=1 SV=1	E9PGX9_HUMAN	14 kDa	0	0	0	0	0	0
376.2	DENN domain-containing protein 2B (Fragment) OS=Homo sapiens OX=9606 GN=DENND2B PE=1 SV=1	H0YE59_HUMAN	12 kDa	0	0	0	0	0	0
653.2	Uncharacterized protein (Fragment) OS=Homo sapiens OX=9606 PE=3 SV=1	A0A0J9YYC4_HUMAN	33 kDa	0	0	0	0	0	0
1038.2	Septin OS=Homo sapiens OX=9606 GN=SEPTIN6 PE=1 SV=1	B1AMS2_HUMAN (+1)	49 kDa	0	0	0	0	0	0
80.3	Lysine-specific demethylase 6A (Fragment) OS=Homo sapiens OX=9606 GN=KDM6A PE=1 SV=1	H0Y6V5_HUMAN	19 kDa	0	0	0	0	0	0
1306	Sodium/potassium-transporting ATPase subunit beta-3 OS=Homo sapiens OX=9606 GN=ATP1B3 PE=1 SV=1	AT1B3_HUMAN	32 kDa	1	2	2	1	2	2
1317	Protein S100-A4 OS=Homo sapiens OX=9606 GN=S100A4 PE=1 SV=1	S10A4_HUMAN	12 kDa	2	1	1	1	1	2
1304	Very-long-chain enoyl-CoA reductase OS=Homo sapiens OX=9606 GN=TECR PE=1 SV=1	TECR_HUMAN	36 kDa	1	2	1	3	2	2
1315	U1 small nuclear ribonucleoprotein C OS=Homo sapiens OX=9606 GN=SNRPC PE=1 SV=1	A0A0A0MRR7_HUMAN (+1)	20 kDa	2	2	1	1	2	2
1303	| transcript=TGME49_320020-t26_1 | gene=TGME49_320020 | organism=Toxoplasma_gondii_ME49 | gene_product=transporter, major facilitator family protein | transcript_product=transporter, major facilitator family protein | location=TGME49_chrIV:574429-576195(-) | protein_length=588 | sequence_SO=chromosome | SO=protein_coding_gene | is_pseudo=false	TGME49_320020-t26_1-p1	63 kDa	1	2	1	1	1	1
1312	Stomatin-like protein 2, mitochondrial OS=Homo sapiens OX=9606 GN=STOML2 PE=1 SV=1	STML2_HUMAN	39 kDa	1	2	1	2	1	1
1316	Delta-1-pyrroline-5-carboxylate synthase OS=Homo sapiens OX=9606 GN=ALDH18A1 PE=1 SV=2	P5CS_HUMAN	87 kDa	2	1	2	2	1	1
1296	| transcript=TGME49_300140-t26_1 | gene=TGME49_300140 | organism=Toxoplasma_gondii_ME49 | gene_product=elongation factor 1-gamma, putative | transcript_product=elongation factor 1-gamma, putative | location=TGME49_chrXII:185954-188540(+) | protein_length=394 | sequence_SO=chromosome | SO=protein_coding_gene | is_pseudo=false	TGME49_300140-t26_1-p1	44 kDa	1	3	1	1	1	1
1293	| transcript=TGME49_289380-t26_1 | gene=TGME49_289380 | organism=Toxoplasma_gondii_ME49 | gene_product=hypothetical protein | transcript_product=hypothetical protein | location=TGME49_chrIX:3244017-3249294(+) | protein_length=921 | sequence_SO=chromosome | SO=protein_coding_gene | is_pseudo=false	TGME49_289380-t26_1-p1	100 kDa	1	3	2	1	0	1
1313	| transcript=TGME49_235690-t26_1 | gene=TGME49_235690 | organism=Toxoplasma_gondii_ME49 | gene_product=hypothetical protein | transcript_product=hypothetical protein | location=TGME49_chrX:5062972-5064020(+) | protein_length=238 | sequence_SO=chromosome | SO=protein_coding_gene | is_pseudo=false	TGME49_235690-t26_1-p1	25 kDa	1	1	1	2	1	1
1311	Cytochrome c oxidase subunit 2 OS=Homo sapiens OX=9606 GN=MT-CO2 PE=1 SV=1	COX2_HUMAN	26 kDa	1	0	1	2	1	1
1307	Minor histocompatibility antigen H13 OS=Homo sapiens OX=9606 GN=HM13 PE=1 SV=1	HM13_HUMAN	41 kDa	1	2	0	0	2	2
1290	pre-rRNA 2'-O-ribose RNA methyltransferase FTSJ3 OS=Homo sapiens OX=9606 GN=FTSJ3 PE=1 SV=2	SPB1_HUMAN	97 kDa	1	2	1	1	1	0
1305	Transmembrane 9 superfamily member 3 OS=Homo sapiens OX=9606 GN=TM9SF3 PE=1 SV=2	TM9S3_HUMAN	68 kDa	2	2	2	1	0	1
1280	| transcript=TGME49_214575-t26_1 | gene=TGME49_214575 | organism=Toxoplasma_gondii_ME49 | gene_product=hypothetical protein | transcript_product=hypothetical protein | location=TGME49_chrX:6372846-6373216(+) | protein_length=92 | sequence_SO=chromosome | SO=protein_coding_gene | is_pseudo=false	TGME49_214575-t26_1-p1	10 kDa	0	2	1	1	3	2
1289	| transcript=TGME49_314820-t26_1 | gene=TGME49_314820 | organism=Toxoplasma_gondii_ME49 | gene_product=atp synthase F1, epsilon subunit, putative | transcript_product=atp synthase F1, epsilon subunit, putative | location=TGME49_chrXI:4315924-4317799(-) | protein_length=73 | sequence_SO=chromosome | SO=protein_coding_gene | is_pseudo=false	TGME49_314820-t26_1-p1	8 kDa	1	3	2	0	1	2
1288	| transcript=TGME49_314480-t26_1 | gene=TGME49_314480 | organism=Toxoplasma_gondii_ME49 | gene_product=hypothetical protein | transcript_product=hypothetical protein | location=TGME49_chrXI:4122993-4132539(+) | protein_length=830 | sequence_SO=chromosome | SO=protein_coding_gene | is_pseudo=false	TGME49_314480-t26_1-p1	92 kDa	1	3	2	0	0	1
1302	Translocating chain-associated membrane protein 1 OS=Homo sapiens OX=9606 GN=TRAM1 PE=1 SV=1	G3XAN4_HUMAN (+1)	33 kDa	2	1	1	1	0	1
1319.1	NADH-cytochrome b5 reductase 1 OS=Homo sapiens OX=9606 GN=CYB5R1 PE=1 SV=1	NB5R1_HUMAN	34 kDa	2	0	1	1	1	1
1310	4F2 cell-surface antigen heavy chain OS=Homo sapiens OX=9606 GN=SLC3A2 PE=1 SV=3	4F2_HUMAN	68 kDa	2	1	1	1	1	0
1291	| transcript=TGME49_260630-t26_1 | gene=TGME49_260630 | organism=Toxoplasma_gondii_ME49 | gene_product=DnaJ family Sec63 protein | transcript_product=DnaJ family Sec63 protein | location=TGME49_chrVIIb:2106938-2113444(-) | protein_length=675 | sequence_SO=chromosome | SO=protein_coding_gene | is_pseudo=false	TGME49_260630-t26_1-p1	77 kDa	2	2	1	1	0	1
1298	| transcript=TGME49_289550-t26_1 | gene=TGME49_289550 | organism=Toxoplasma_gondii_ME49 | gene_product=WD domain, G-beta repeat-containing protein | transcript_product=WD domain, G-beta repeat-containing protein | location=TGME49_chrIX:3297601-3302423(-) | protein_length=530 | sequence_SO=chromosome | SO=protein_coding_gene | is_pseudo=false	TGME49_289550-t26_1-p1	57 kDa	0	2	1	0	2	1
1300	Tripeptidyl-peptidase 1 OS=Homo sapiens OX=9606 GN=TPP1 PE=1 SV=1	A0A2R8YD45_HUMAN (+2)	54 kDa	0	1	1	1	2	2
1301	Protein KRI1 homolog OS=Homo sapiens OX=9606 GN=KRI1 PE=1 SV=3	KRI1_HUMAN	83 kDa	2	2	1	2	0	0
1283	| transcript=TGME49_244460-t26_1 | gene=TGME49_244460 | organism=Toxoplasma_gondii_ME49 | gene_product=hypothetical protein | transcript_product=hypothetical protein | location=TGME49_chrVI:3278534-3284508(-) | protein_length=1239 | sequence_SO=chromosome | SO=protein_coding_gene | is_pseudo=false	TGME49_244460-t26_1-p1	127 kDa	1	2	3	0	0	1
1295	| transcript=TGME49_260180-t26_1 | gene=TGME49_260180 | organism=Toxoplasma_gondii_ME49 | gene_product=hypothetical protein | transcript_product=hypothetical protein | location=TGME49_chrVIIb:2475651-2477511(-) | protein_length=157 | sequence_SO=chromosome | SO=protein_coding_gene | is_pseudo=false	TGME49_260180-t26_1-p1	18 kDa	0	2	1	1	0	1
1318	Signal sequence receptor subunit alpha OS=Homo sapiens OX=9606 GN=SSR1 PE=1 SV=1	A0A3B3IRT8_HUMAN (+1)	32 kDa	1	0	0	2	1	0
1299	ADP-ribosylation factor-like protein 8B OS=Homo sapiens OX=9606 GN=ARL8B PE=1 SV=1	ARL8B_HUMAN	22 kDa	2	1	2	1	0	0
528.3	Signal-induced proliferation-associated 1-like protein 3 OS=Homo sapiens OX=9606 GN=SIPA1L3 PE=1 SV=3	SI1L3_HUMAN	195 kDa	2	0	0	2	1	2
1294	| transcript=TGME49_320300-t26_1 | gene=TGME49_320300 | organism=Toxoplasma_gondii_ME49 | gene_product=SWI2/SNF2 Brahma-like putative | transcript_product=SWI2/SNF2 Brahma-like putative | location=TGME49_chrIV:379432-393064(-) | protein_length=1628 | sequence_SO=chromosome | SO=protein_coding_gene | is_pseudo=false	TGME49_320300-t26_1-p1	182 kDa	0	3	1	0	3	3
1286	| transcript=TGME49_294790-t26_1 | gene=TGME49_294790 | organism=Toxoplasma_gondii_ME49 | gene_product=hypothetical protein | transcript_product=hypothetical protein | location=TGME49_chrIa:1145896-1146951(-) | protein_length=351 | sequence_SO=chromosome | SO=protein_coding_gene | is_pseudo=false	TGME49_294790-t26_1-p1	38 kDa	0	2	0	1	3	3
1276	ATP-binding cassette sub-family F member 1 OS=Homo sapiens OX=9606 GN=ABCF1 PE=1 SV=2	ABCF1_HUMAN	96 kDa	2	4	1	1	0	0
1292	| transcript=TGME49_262960-t26_1 | gene=TGME49_262960 | organism=Toxoplasma_gondii_ME49 | gene_product=U1 snRNP-associated protein Usp106, putative | transcript_product=U1 snRNP-associated protein Usp106, putative | location=TGME49_chrVIIb:896825-899763(+) | protein_length=394 | sequence_SO=chromosome | SO=protein_coding_gene | is_pseudo=false	TGME49_262960-t26_1-p1	45 kDa	0	3	1	0	3	3
1297	| transcript=TGME49_240650-t26_1 | gene=TGME49_240650 | organism=Toxoplasma_gondii_ME49 | gene_product=coatomer protein complex, subunit alpha, putative | transcript_product=coatomer protein complex, subunit alpha, putative | location=TGME49_chrVI:1356022-1372324(-) | protein_length=1300 | sequence_SO=chromosome | SO=protein_coding_gene | is_pseudo=false	TGME49_240650-t26_1-p1	143 kDa	2	1	0	0	0	1
1284	| transcript=TGME49_273870-t26_1 | gene=TGME49_273870 | organism=Toxoplasma_gondii_ME49 | gene_product=SWI2/SNF2 ISWI-like (AT hook) | transcript_product=SWI2/SNF2 ISWI-like (AT hook) | location=TGME49_chrVIII:3202463-3216906(+) | protein_length=1556 | sequence_SO=chromosome | SO=protein_coding_gene | is_pseudo=false	TGME49_273870-t26_1-p1	175 kDa	0	4	1	0	1	0
1308	| transcript=TGME49_270360-t26_1 | gene=TGME49_270360 | organism=Toxoplasma_gondii_ME49 | gene_product=hypothetical protein | transcript_product=hypothetical protein | location=TGME49_chrVIII:5249101-5250371(+) | protein_length=252 | sequence_SO=chromosome | SO=protein_coding_gene | is_pseudo=false	TGME49_270360-t26_1-p1	28 kDa	2	1	3	0	0	0
762.2	Zinc finger protein 7 OS=Homo sapiens OX=9606 GN=ZNF7 PE=1 SV=1	F5H290_HUMAN	67 kDa	0	1	0	0	0	0
1321.1	Nuclear receptor subfamily 4 group A member 3 OS=Homo sapiens OX=9606 GN=NR4A3 PE=1 SV=3	NR4A3_HUMAN	68 kDa	2	3	2	0	0	0
1279	| transcript=TGME49_211700-t26_1 | gene=TGME49_211700 | organism=Toxoplasma_gondii_ME49 | gene_product=hypothetical protein | transcript_product=hypothetical protein | location=TGME49_chrIV:1585757-1597207(-) | protein_length=2520 | sequence_SO=chromosome | SO=protein_coding_gene | is_pseudo=false	TGME49_211700-t26_1-p1	274 kDa	1	4	0	0	0	0
1278	Ribonucleoside-diphosphate reductase subunit M2 B OS=Homo sapiens OX=9606 GN=RRM2B PE=1 SV=1	RIR2B_HUMAN	41 kDa	0	3	0	0	0	1
1287	| transcript=TGME49_309760-t26_1 | gene=TGME49_309760 | organism=Toxoplasma_gondii_ME49 | gene_product=hypothetical protein | transcript_product=hypothetical protein | location=TGME49_chrXI:792246-793193(-) | protein_length=315 | sequence_SO=chromosome | SO=protein_coding_gene | is_pseudo=false	TGME49_309760-t26_1-p1	35 kDa	4	4	1	0	0	0
1285	| transcript=TGME49_280380-t26_1 | gene=TGME49_280380 | organism=Toxoplasma_gondii_ME49 | gene_product=poly(ADP-ribose) glycohydrolase | transcript_product=poly(ADP-ribose) glycohydrolase | location=TGME49_chrVIIa:487434-489728(+) | protein_length=553 | sequence_SO=chromosome | SO=protein_coding_gene | is_pseudo=false	TGME49_280380-t26_1-p1	62 kDa	2	5	0	1	0	0
1277	Uncharacterized protein KIAA1671 OS=Homo sapiens OX=9606 GN=KIAA1671 PE=1 SV=2	K1671_HUMAN	197 kDa	0	0	0	0	6	3
1309	Sister chromatid cohesion protein PDS5 homolog A OS=Homo sapiens OX=9606 GN=PDS5A PE=1 SV=1	PDS5A_HUMAN	151 kDa	1	2	0	1	0	0
1322.1	Sphingosine-1-phosphate lyase 1 OS=Homo sapiens OX=9606 GN=SGPL1 PE=1 SV=3	SGPL1_HUMAN	64 kDa	2	4	0	1	0	0
1282	| transcript=TGME49_230340-t26_1 | gene=TGME49_230340 | organism=Toxoplasma_gondii_ME49 | gene_product=hypothetical protein | transcript_product=hypothetical protein | location=TGME49_chrVIII:714535-719251(+) | protein_length=949 | sequence_SO=chromosome | SO=protein_coding_gene | is_pseudo=false	TGME49_230340-t26_1-p1	102 kDa	0	0	0	0	1	6
1323.1	Liprin-beta-2 OS=Homo sapiens OX=9606 GN=PPFIBP2 PE=1 SV=3	LIPB2_HUMAN	99 kDa	0	0	0	2	0	2
1275.1	Sentrin-specific protease 3 OS=Homo sapiens OX=9606 GN=SENP3 PE=1 SV=2	SENP3_HUMAN	65 kDa	0	0	0	0	5	5
1281	| transcript=TGME49_219850-t26_1 | gene=TGME49_219850 | organism=Toxoplasma_gondii_ME49 | gene_product=prolyl-tRNA synthetase (ProRS) | transcript_product=prolyl-tRNA synthetase (ProRS) | location=TGME49_chrXII:593135-602054(-) | protein_length=830 | sequence_SO=chromosome | SO=protein_coding_gene | is_pseudo=false	TGME49_219850-t26_1-p1	93 kDa	0	5	0	0	0	0
379.2	| transcript=TGME49_233245-t26_1 | gene=TGME49_233245 | organism=Toxoplasma_gondii_ME49 | gene_product=hypothetical protein | transcript_product=hypothetical protein | location=TGME49_chrVIII:2528475-2540409(-) | protein_length=2687 | sequence_SO=chromosome | SO=protein_coding_gene | is_pseudo=false	TGME49_233245-t26_1-p1	287 kDa	0	0	0	0	0	0
837.2	Reticulon (Fragment) OS=Homo sapiens OX=9606 GN=RTN4 PE=1 SV=1	H7C106_HUMAN	23 kDa	0	1	2	0	0	0
861.2	cAMP-dependent protein kinase type II-beta regulatory subunit OS=Homo sapiens OX=9606 GN=PRKAR2B PE=1 SV=3	KAP3_HUMAN	46 kDa	0	1	0	0	0	0
527.3	Guanine nucleotide-binding protein G(t) subunit alpha-3 OS=Homo sapiens OX=9606 GN=GNAT3 PE=2 SV=2	GNAT3_HUMAN	40 kDa	1	0	0	0	0	0
743.2	Importin subunit beta-1 (Fragment) OS=Homo sapiens OX=9606 GN=KPNB1 PE=1 SV=1	J3QKQ5_HUMAN	28 kDa	0	0	0	0	0	0
381.2	Integrin beta-1 (Fragment) OS=Homo sapiens OX=9606 GN=ITGB1 PE=1 SV=1	H7C4N8_HUMAN	12 kDa	0	0	0	0	0	0
531.3	Guanine nucleotide-binding protein G(I)/G(S)/G(T) subunit beta-3 (Fragment) OS=Homo sapiens OX=9606 GN=GNB3 PE=1 SV=2	F5H100_HUMAN	25 kDa	0	0	0	0	0	0
329.2	Peptidyl-prolyl cis-trans isomerase A-like 4A OS=Homo sapiens OX=9606 GN=PPIAL4A PE=2 SV=1	PAL4A_HUMAN	18 kDa	0	0	0	0	0	0
809.2	ATP-dependent RNA helicase DDX50 OS=Homo sapiens OX=9606 GN=DDX50 PE=1 SV=1	DDX50_HUMAN	83 kDa	0	0	0	0	0	0
783.2	Dihydropyrimidinase-related protein 1 OS=Homo sapiens OX=9606 GN=CRMP1 PE=1 SV=1	E9PD68_HUMAN	62 kDa	0	0	0	0	0	0
74.1	Glial fibrillary acidic protein (Fragment) OS=Homo sapiens OX=9606 GN=GFAP PE=1 SV=1	K7EJU1_HUMAN	28 kDa	0	0	0	0	0	0
388.2	PTB domain-containing engulfment adapter protein 1 (Fragment) OS=Homo sapiens OX=9606 GN=GULP1 PE=1 SV=1	H0Y6R1_HUMAN	17 kDa	0	0	0	0	0	0
74.11	Glial fibrillary acidic protein OS=Homo sapiens OX=9606 GN=GFAP PE=1 SV=1	A0A1W2PR46_HUMAN	57 kDa	0	0	0	0	0	0
1358	Lipoamide acyltransferase component of branched-chain alpha-keto acid dehydrogenase complex, mitochondrial OS=Homo sapiens OX=9606 GN=DBT PE=1 SV=3	ODB2_HUMAN	53 kDa	1	1	1	1	1	2
1350	| transcript=TGME49_285870-t26_1 | gene=TGME49_285870 | organism=Toxoplasma_gondii_ME49 | gene_product=SAG-related sequence SRS20A | transcript_product=SAG-related sequence SRS20A | location=TGME49_chrV:2160425-2162327(-) | protein_length=328 | sequence_SO=chromosome | SO=protein_coding_gene | is_pseudo=false	TGME49_285870-t26_1-p1	35 kDa	1	2	1	1	2	2
1348	Lysosome-associated membrane glycoprotein 1 OS=Homo sapiens OX=9606 GN=LAMP1 PE=1 SV=3	LAMP1_HUMAN	45 kDa	1	1	1	1	2	2
1349	| transcript=TGME49_226710-t26_1 | gene=TGME49_226710 | organism=Toxoplasma_gondii_ME49 | gene_product=hypothetical protein | transcript_product=hypothetical protein | location=TGME49_chrX:1416134-1419546(-) | protein_length=297 | sequence_SO=chromosome | SO=protein_coding_gene | is_pseudo=false	TGME49_226710-t26_1-p1	33 kDa	1	1	1	1	1	2
1356	Small nuclear ribonucleoprotein Sm D3 OS=Homo sapiens OX=9606 GN=SNRPD3 PE=1 SV=1	SMD3_HUMAN	14 kDa	2	1	1	2	2	2
1361	| transcript=TGME49_285980-t26_1 | gene=TGME49_285980 | organism=Toxoplasma_gondii_ME49 | gene_product=glucosephosphate-mutase GPM1 | transcript_product=glucosephosphate-mutase GPM1 | location=TGME49_chrV:2088588-2097731(-) | protein_length=637 | sequence_SO=chromosome | SO=protein_coding_gene | is_pseudo=false	TGME49_285980-t26_1-p1	71 kDa	1	1	1	1	2	1
1335	Exosome complex component MTR3 OS=Homo sapiens OX=9606 GN=EXOSC6 PE=1 SV=1	EXOS6_HUMAN	28 kDa	1	2	1	1	1	1
1362.1	PHD finger-like domain-containing protein 5A OS=Homo sapiens OX=9606 GN=PHF5A PE=1 SV=1	PHF5A_HUMAN	12 kDa	1	2	1	1	2	1
1342	| transcript=TGME49_313990-t26_1 | gene=TGME49_313990 | organism=Toxoplasma_gondii_ME49 | gene_product=CBF/Mak21 family protein | transcript_product=CBF/Mak21 family protein | location=TGME49_chrXI:3860201-3869100(+) | protein_length=1359 | sequence_SO=chromosome | SO=protein_coding_gene | is_pseudo=false	TGME49_313990-t26_1-p1	149 kDa	1	2	1	0	2	1
1334	| transcript=TGME49_232780-t26_1 | gene=TGME49_232780 | organism=Toxoplasma_gondii_ME49 | gene_product=hypothetical protein | transcript_product=hypothetical protein | location=TGME49_chrVIII:2259940-2264943(-) | protein_length=713 | sequence_SO=chromosome | SO=protein_coding_gene | is_pseudo=false	TGME49_232780-t26_1-p1	78 kDa	2	1	1	0	3	1
1336	CAAX prenyl protease 1 homolog OS=Homo sapiens OX=9606 GN=ZMPSTE24 PE=1 SV=2	FACE1_HUMAN	55 kDa	1	0	1	1	2	2
1337	| transcript=TGME49_232520-t26_1 | gene=TGME49_232520 | organism=Toxoplasma_gondii_ME49 | gene_product=brix domain-containing protein | transcript_product=brix domain-containing protein | location=TGME49_chrVIII:2135438-2137156(-) | protein_length=401 | sequence_SO=chromosome | SO=protein_coding_gene | is_pseudo=false	TGME49_232520-t26_1-p1	43 kDa	1	3	1	0	1	1
1332	TNF receptor-associated factor 1 OS=Homo sapiens OX=9606 GN=TRAF1 PE=1 SV=1	TRAF1_HUMAN	46 kDa	1	1	1	1	3	0
1353	DAZ-associated protein 1 OS=Homo sapiens OX=9606 GN=DAZAP1 PE=1 SV=1	DAZP1_HUMAN (+2)	43 kDa	2	2	0	0	1	1
1357	26S proteasome regulatory subunit 7 OS=Homo sapiens OX=9606 GN=PSMC2 PE=1 SV=1	C9JX88_HUMAN (+1)	48 kDa	1	2	0	0	1	2
1320.1	Muscleblind-like protein 1 (Fragment) OS=Homo sapiens OX=9606 GN=MBNL1 PE=1 SV=1	H7C4T5_HUMAN	36 kDa	0	1	0	0	2	0
1343	| transcript=TGME49_245450-t26_1 | gene=TGME49_245450 | organism=Toxoplasma_gondii_ME49 | gene_product=hypothetical protein | transcript_product=hypothetical protein | location=TGME49_chrXII:2280248-2281505(+) | protein_length=134 | sequence_SO=chromosome | SO=protein_coding_gene | is_pseudo=false	TGME49_245450-t26_1-p1	15 kDa	1	2	2	0	1	1
1325	| transcript=TGME49_212220-t26_1 | gene=TGME49_212220 | organism=Toxoplasma_gondii_ME49 | gene_product=hypothetical protein | transcript_product=hypothetical protein | location=TGME49_chrX:3971703-3974648(+) | protein_length=981 | sequence_SO=chromosome | SO=protein_coding_gene | is_pseudo=false	TGME49_212220-t26_1-p1	108 kDa	1	1	1	0	3	2
1359	| transcript=TGME49_230180-t26_1 | gene=TGME49_230180 | organism=Toxoplasma_gondii_ME49 | gene_product=hypothetical protein | transcript_product=hypothetical protein | location=TGME49_chrVIII:665846-670147(-) | protein_length=542 | sequence_SO=chromosome | SO=protein_coding_gene | is_pseudo=false	TGME49_230180-t26_1-p1	57 kDa	2	1	1	0	1	0
1324	Alpha-1,3-mannosyl-glycoprotein 2-beta-N-acetylglucosaminyltransferase OS=Homo sapiens OX=9606 GN=MGAT1 PE=1 SV=2	MGAT1_HUMAN	51 kDa	3	1	2	1	0	0
1330	Taperin OS=Homo sapiens OX=9606 GN=TPRN PE=1 SV=2	TPRN_HUMAN	76 kDa	3	1	0	2	1	0
1355	| transcript=TGME49_235140-t26_1 | gene=TGME49_235140 | organism=Toxoplasma_gondii_ME49 | gene_product=hypothetical protein | transcript_product=hypothetical protein | location=TGME49_chrX:4634094-4637851(+) | protein_length=444 | sequence_SO=chromosome | SO=protein_coding_gene | is_pseudo=false	TGME49_235140-t26_1-p1	47 kDa	0	2	1	0	1	2
1352	Mitotic checkpoint protein BUB3 OS=Homo sapiens OX=9606 GN=BUB3 PE=1 SV=1	BUB3_HUMAN (+1)	37 kDa	1	2	0	0	1	1
1380	| transcript=TGME49_305240-t26_1 | gene=TGME49_305240 | organism=Toxoplasma_gondii_ME49 | gene_product=XPA binding protein 2 family protein | transcript_product=XPA binding protein 2 family protein | location=TGME49_chrIX:5305770-5313174(+) | protein_length=966 | sequence_SO=chromosome | SO=protein_coding_gene | is_pseudo=false	TGME49_305240-t26_1-p1	111 kDa	1	1	0	0	2	1
1338	| transcript=TGME49_233190-t26_1 | gene=TGME49_233190 | organism=Toxoplasma_gondii_ME49 | gene_product=SKIP/SNW domain-containing protein | transcript_product=SKIP/SNW domain-containing protein | location=TGME49_chrVIII:2486379-2493141(+) | protein_length=557 | sequence_SO=chromosome | SO=protein_coding_gene | is_pseudo=false	TGME49_233190-t26_1-p1	61 kDa	0	3	1	0	1	1
1340	Serine/threonine-protein phosphatase 2A 55 kDa regulatory subunit B alpha isoform OS=Homo sapiens OX=9606 GN=PPP2R2A PE=1 SV=1	2ABA_HUMAN	52 kDa	0	0	2	0	2	2
1351	| transcript=TGME49_201800-t26_1 | gene=TGME49_201800 | organism=Toxoplasma_gondii_ME49 | gene_product=hypothetical protein | transcript_product=hypothetical protein | location=TGME49_chrVIIa:3779712-3781789(+) | protein_length=267 | sequence_SO=chromosome | SO=protein_coding_gene | is_pseudo=false	TGME49_201800-t26_1-p1	29 kDa	0	2	1	0	1	0
1347	Importin subunit alpha-3 OS=Homo sapiens OX=9606 GN=KPNA4 PE=4 SV=1	A0A7I2YQ95_HUMAN (+2)	53 kDa	1	2	1	0	1	2
1339	| transcript=TGME49_201880-t26_1 | gene=TGME49_201880 | organism=Toxoplasma_gondii_ME49 | gene_product=hypothetical protein | transcript_product=hypothetical protein | location=TGME49_chrVIIa:3729068-3730459(+) | protein_length=128 | sequence_SO=chromosome | SO=protein_coding_gene | is_pseudo=false	TGME49_201880-t26_1-p1	15 kDa	0	1	1	0	1	3
1354	| transcript=TGME49_278270-t26_1 | gene=TGME49_278270 | organism=Toxoplasma_gondii_ME49 | gene_product=nucleolar protein, structural component of H/ACA snoRNPs, putative | transcript_product=nucleolar protein, structural component of H/ACA snoRNPs, putative | location=TGME49_chrXII:6180068-6181004(+) | protein_length=64 | sequence_SO=chromosome | SO=protein_coding_gene | is_pseudo=false	TGME49_278270-t26_1-p1	7 kDa	0	1	2	0	2	2
1345	Nuclear cap-binding protein subunit 1 OS=Homo sapiens OX=9606 GN=NCBP1 PE=1 SV=1	NCBP1_HUMAN	92 kDa	0	2	1	0	1	2
1333	| transcript=TGME49_203370-t26_1 | gene=TGME49_203370 | organism=Toxoplasma_gondii_ME49 | gene_product=hypothetical protein | transcript_product=hypothetical protein | location=TGME49_chrVIIa:2539835-2542159(-) | protein_length=774 | sequence_SO=chromosome | SO=protein_coding_gene | is_pseudo=false	TGME49_203370-t26_1-p1	81 kDa	2	2	1	1	0	0
1329	| transcript=TGME49_301120-t26_1 | gene=TGME49_301120 | organism=Toxoplasma_gondii_ME49 | gene_product=acetyl-CoA acetyltransferase | transcript_product=acetyl-CoA acetyltransferase | location=TGME49_chrIV:2274922-2279885(-) | protein_length=413 | sequence_SO=chromosome | SO=protein_coding_gene | is_pseudo=false	TGME49_301120-t26_1-p1	44 kDa	0	1	1	0	3	0
1360	| transcript=TGME49_205220-t26_1 | gene=TGME49_205220 | organism=Toxoplasma_gondii_ME49 | gene_product=U5 snRNP-associated subunit, putative | transcript_product=U5 snRNP-associated subunit, putative | location=TGME49_chrVIIa:1532428-1540273(+) | protein_length=1113 | sequence_SO=chromosome | SO=protein_coding_gene | is_pseudo=false	TGME49_205220-t26_1-p1	123 kDa	2	1	1	0	0	0
1346	| transcript=TGME49_315690-t26_1 | gene=TGME49_315690 | organism=Toxoplasma_gondii_ME49 | gene_product=DnaJ domain-containing protein | transcript_product=DnaJ domain-containing protein | location=TGME49_chrXI:4904888-4907840(+) | protein_length=293 | sequence_SO=chromosome | SO=protein_coding_gene | is_pseudo=false	TGME49_315690-t26_1-p1	34 kDa	2	0	1	0	2	0
1344	Elongin-B OS=Homo sapiens OX=9606 GN=ELOB PE=1 SV=1	A0A0B4J296_HUMAN (+3)	8 kDa	2	1	0	2	0	0
1326	| transcript=TGME49_219150-t26_1 | gene=TGME49_219150 | organism=Toxoplasma_gondii_ME49 | gene_product=zinc finger, zz type domain-containing protein | transcript_product=zinc finger, zz type domain-containing protein | location=TGME49_chrXII:1103666-1108648(-) | protein_length=843 | sequence_SO=chromosome | SO=protein_coding_gene | is_pseudo=false	TGME49_219150-t26_1-p1	96 kDa	0	4	0	0	2	1
1331	| transcript=TGME49_209260-t26_1 | gene=TGME49_209260 | organism=Toxoplasma_gondii_ME49 | gene_product=cytochrome c oxidase subunit, putative | transcript_product=cytochrome c oxidase subunit, putative | location=TGME49_chrIb:1153957-1156673(-) | protein_length=310 | sequence_SO=chromosome | SO=protein_coding_gene | is_pseudo=false	TGME49_209260-t26_1-p1	35 kDa	0	1	0	0	2	2
1327	| transcript=TGME49_264660-t26_1 | gene=TGME49_264660 | organism=Toxoplasma_gondii_ME49 | gene_product=SAG-related sequence SRS44 | transcript_product=SAG-related sequence SRS44 | location=TGME49_chrIX:2135664-2143297(+) | protein_length=2451 | sequence_SO=chromosome | SO=protein_coding_gene | is_pseudo=false	TGME49_264660-t26_1-p1	262 kDa	3	3	1	0	0	0
1341	Pre-mRNA-processing factor 40 homolog A OS=Homo sapiens OX=9606 GN=PRPF40A PE=4 SV=1	A0A7N4I394_HUMAN (+1)	112 kDa	2	0	0	2	0	0
1328	| transcript=TGME49_292120-t26_1 | gene=TGME49_292120 | organism=Toxoplasma_gondii_ME49 | gene_product=membrane occupation and recognition nexus protein MORN2 | transcript_product=membrane occupation and recognition nexus protein MORN2 | location=TGME49_chrIX:4562922-4564319(+) | protein_length=465 | sequence_SO=chromosome | SO=protein_coding_gene | is_pseudo=false	TGME49_292120-t26_1-p1	49 kDa	0	0	0	0	4	3
579.2	Catenin alpha-2 OS=Homo sapiens OX=9606 GN=CTNNA2 PE=1 SV=5	CTNA2_HUMAN	105 kDa	0	0	0	0	3	3
42.8	| transcript=TGME49_278440-t26_1 | gene=TGME49_278440 | organism=Toxoplasma_gondii_ME49 | gene_product=SWI2/SNF2 Brahma-like putative | transcript_product=SWI2/SNF2 Brahma-like putative | location=TGME49_chrXII:6096858-6111965(+) | protein_length=2668 | sequence_SO=chromosome | SO=protein_coding_gene | is_pseudo=false	TGME49_278440-t26_1-p1	285 kDa	0	2	1	1	0	0
786.3	Polymerase delta interacting protein 46 OS=Homo sapiens OX=9606 GN=POLDIP3 PE=1 SV=1	Q6R954_HUMAN	20 kDa	0	0	1	0	0	0
559.3	ATP synthase subunit O, mitochondrial (Fragment) OS=Homo sapiens OX=9606 GN=ATP5PO PE=3 SV=1	H7C086_HUMAN	8 kDa	1	0	0	0	0	0
795.2	Flotillin (Fragment) OS=Homo sapiens OX=9606 GN=FLOT1 PE=1 SV=1	A2AB10_HUMAN	28 kDa	0	0	0	1	0	0
323.4	| transcript=TGME49_268860-t26_1 | gene=TGME49_268860 | organism=Toxoplasma_gondii_ME49 | gene_product=enolase 1 | transcript_product=enolase 1 | location=TGME49_chrVIII:6247466-6249294(-) | protein_length=444 | sequence_SO=chromosome | SO=protein_coding_gene | is_pseudo=false	TGME49_268860-t26_1-p1	48 kDa	0	0	0	1	0	0
512.3	Transgelin (Fragment) OS=Homo sapiens OX=9606 GN=CNN1 PE=1 SV=1	K7ERK4_HUMAN	19 kDa	0	0	0	0	0	0
647.2	N-acylneuraminate cytidylyltransferase OS=Homo sapiens OX=9606 GN=CMAS PE=1 SV=1	F5H296_HUMAN	9 kDa	0	0	0	0	0	0
205.4	Keratin, type I cytoskeletal 12 OS=Homo sapiens OX=9606 GN=KRT12 PE=1 SV=1	K1C12_HUMAN	54 kDa	0	0	0	0	0	0
82.2	PDZ and LIM domain protein 7 (Fragment) OS=Homo sapiens OX=9606 GN=PDLIM7 PE=1 SV=1	H0Y8W6_HUMAN	13 kDa	0	0	0	0	0	0
783.3	Dihydropyrimidinase-related protein 2 (Fragment) OS=Homo sapiens OX=9606 GN=DPYSL2 PE=1 SV=1	E5RFU4_HUMAN	18 kDa	0	0	0	0	0	0
74.12	Tau-tubulin kinase OS=Homo sapiens OX=9606 GN=TTBK2 PE=1 SV=1	Q8IWY7_HUMAN	182 kDa	0	0	0	0	0	0
927.2	| transcript=TGME49_324300-t26_1 | gene=TGME49_324300 | organism=Toxoplasma_gondii_ME49 | gene_product=transitional endoplasmic reticulum ATPase, putative | transcript_product=transitional endoplasmic reticulum ATPase, putative | location=KE139459:29-2669(+) | protein_length=198 | sequence_SO=supercontig | SO=protein_coding_gene | is_pseudo=false	TGME49_324300-t26_1-p1	23 kDa	0	0	0	0	0	0
1396	Coronin-1B OS=Homo sapiens OX=9606 GN=CORO1B PE=1 SV=1	COR1B_HUMAN	54 kDa	1	2	1	1	1	1
1387	Cell cycle and apoptosis regulator protein 2 OS=Homo sapiens OX=9606 GN=CCAR2 PE=1 SV=2	CCAR2_HUMAN	103 kDa	0	1	1	2	1	2
1385	| transcript=TGME49_269442-t26_1 | gene=TGME49_269442 | organism=Toxoplasma_gondii_ME49 | gene_product=calmodulin, putative | transcript_product=calmodulin, putative | location=TGME49_chrVIII:5796611-5797662(-) | protein_length=87 | sequence_SO=chromosome | SO=protein_coding_gene | is_pseudo=false	TGME49_269442-t26_1-p1	10 kDa	1	1	1	1	2	2
1374	| transcript=TGME49_209290-t26_1 | gene=TGME49_209290 | organism=Toxoplasma_gondii_ME49 | gene_product=ribosomal protein RPS28 | transcript_product=ribosomal protein RPS28 | location=TGME49_chrIb:1191245-1191601(-) | protein_length=118 | sequence_SO=chromosome | SO=protein_coding_gene | is_pseudo=false	TGME49_209290-t26_1-p1	13 kDa	1	2	1	1	0	1
1382	ATP-binding cassette sub-family D member 3 OS=Homo sapiens OX=9606 GN=ABCD3 PE=1 SV=2	A0A3B3ITW3_HUMAN (+1)	75 kDa	2	1	0	1	1	1
1391	Tyrosine-protein phosphatase non-receptor type 1 OS=Homo sapiens OX=9606 GN=PTPN1 PE=1 SV=1	PTN1_HUMAN	50 kDa	1	2	2	0	1	1
1394	Chloride intracellular channel protein 4 OS=Homo sapiens OX=9606 GN=CLIC4 PE=1 SV=4	CLIC4_HUMAN	29 kDa	1	1	0	0	2	2
1375	Parkinson disease protein 7 OS=Homo sapiens OX=9606 GN=PARK7 PE=1 SV=2	PARK7_HUMAN	20 kDa	1	0	3	1	2	0
1393	Exosome RNA helicase MTR4 OS=Homo sapiens OX=9606 GN=MTREX PE=1 SV=3	MTREX_HUMAN	118 kDa	2	1	0	1	1	1
1389	Transmembrane protein 33 OS=Homo sapiens OX=9606 GN=TMEM33 PE=1 SV=2	TMM33_HUMAN	28 kDa	0	1	1	0	1	2
1365	Glutamate-rich WD repeat-containing protein 1 OS=Homo sapiens OX=9606 GN=GRWD1 PE=1 SV=1	GRWD1_HUMAN	49 kDa	1	3	1	1	0	1
1383	Splicing factor U2AF 35 kDa subunit OS=Homo sapiens OX=9606 GN=U2AF1 PE=1 SV=3	U2AF1_HUMAN (+1)	28 kDa	1	1	0	2	0	1
1378	| transcript=TGME49_251630-t26_1 | gene=TGME49_251630 | organism=Toxoplasma_gondii_ME49 | gene_product=slc30a2 protein | transcript_product=slc30a2 protein | location=TGME49_chrXII:5500559-5505991(+) | protein_length=920 | sequence_SO=chromosome | SO=protein_coding_gene | is_pseudo=false	TGME49_251630-t26_1-p1	100 kDa	0	1	1	1	2	2
1384	| transcript=TGME49_259630-t26_1 | gene=TGME49_259630 | organism=Toxoplasma_gondii_ME49 | gene_product=hypothetical protein | transcript_product=hypothetical protein | location=TGME49_chrVIIb:2748845-2750054(+) | protein_length=160 | sequence_SO=chromosome | SO=protein_coding_gene | is_pseudo=false	TGME49_259630-t26_1-p1	18 kDa	2	2	0	0	1	2
1381	| transcript=TGME49_232440-t26_1 | gene=TGME49_232440 | organism=Toxoplasma_gondii_ME49 | gene_product=Brf1p family coiled coil protein | transcript_product=Brf1p family coiled coil protein | location=TGME49_chrVIII:2095932-2100571(+) | protein_length=468 | sequence_SO=chromosome | SO=protein_coding_gene | is_pseudo=false	TGME49_232440-t26_1-p1	54 kDa	0	2	1	0	1	2
1395	Small nuclear ribonucleoprotein Sm D1 OS=Homo sapiens OX=9606 GN=SNRPD1 PE=1 SV=1	SMD1_HUMAN	13 kDa	2	1	0	0	1	0
1390	Transcriptional repressor CTCF OS=Homo sapiens OX=9606 GN=CTCF PE=1 SV=1	A0A2R8YFL0_HUMAN (+1)	83 kDa	0	1	1	0	2	1
1370	| transcript=TGME49_320430-t26_1 | gene=TGME49_320430 | organism=Toxoplasma_gondii_ME49 | gene_product=cell-cycle-control protein (translation regulation), putative | transcript_product=cell-cycle-control protein (translation regulation), putative | location=TGME49_chrIV:366229-375295(+) | protein_length=1129 | sequence_SO=chromosome | SO=protein_coding_gene | is_pseudo=false	TGME49_320430-t26_1-p1	131 kDa	1	3	0	0	1	2
1379	| transcript=TGME49_238050-t26_1 | gene=TGME49_238050 | organism=Toxoplasma_gondii_ME49 | gene_product=nuclease and tudor domain-containing protein | transcript_product=nuclease and tudor domain-containing protein | location=TGME49_chrVI:31927-40706(+) | protein_length=941 | sequence_SO=chromosome | SO=protein_coding_gene | is_pseudo=false	TGME49_238050-t26_1-p1	104 kDa	1	2	1	1	0	0
643.3	| transcript=TGME49_255190-t26_1 | gene=TGME49_255190 | organism=Toxoplasma_gondii_ME49 | gene_product=myosin C | transcript_product=myosin C | location=TGME49_chrVIIb:5017832-5025813(+) | protein_length=1171 | sequence_SO=chromosome | SO=protein_coding_gene | is_pseudo=false	TGME49_255190-t26_1-p1	133 kDa	1	0	1	0	1	0
1377	| transcript=TGME49_226000-t26_1 | gene=TGME49_226000 | organism=Toxoplasma_gondii_ME49 | gene_product=ATP synthase, putative | transcript_product=ATP synthase, putative | location=TGME49_chrX:1872552-1874663(-) | protein_length=183 | sequence_SO=chromosome | SO=protein_coding_gene | is_pseudo=false	TGME49_226000-t26_1-p1	19 kDa	0	2	1	0	1	1
1392	U1 small nuclear ribonucleoprotein 70 kDa OS=Homo sapiens OX=9606 GN=SNRNP70 PE=1 SV=2	RU17_HUMAN	52 kDa	0	2	0	0	0	0
1388	Stimulator of interferon genes protein OS=Homo sapiens OX=9606 GN=STING1 PE=1 SV=1	A0A494C0W5_HUMAN (+1)	29 kDa	0	0	0	2	1	1
1366	Integrin beta-5 OS=Homo sapiens OX=9606 GN=ITGB5 PE=1 SV=1	ITB5_HUMAN	88 kDa	2	3	0	1	0	0
1364	CUGBP Elav-like family member 1 OS=Homo sapiens OX=9606 GN=CELF1 PE=1 SV=2	CELF1_HUMAN (+1)	52 kDa	0	1	0	0	3	2
1371	Protein FAM162A OS=Homo sapiens OX=9606 GN=FAM162A PE=1 SV=2	F162A_HUMAN (+1)	17 kDa	0	1	0	0	3	2
1373	Mitochondrial carrier homolog 2 OS=Homo sapiens OX=9606 GN=MTCH2 PE=1 SV=1	MTCH2_HUMAN	33 kDa	1	0	0	0	2	2
1368	| transcript=TGME49_218280-t26_1 | gene=TGME49_218280 | organism=Toxoplasma_gondii_ME49 | gene_product=eukaryotic porin, putative | transcript_product=eukaryotic porin, putative | location=TGME49_chrXII:1628343-1633530(+) | protein_length=466 | sequence_SO=chromosome | SO=protein_coding_gene | is_pseudo=false	TGME49_218280-t26_1-p1	51 kDa	0	1	0	0	3	3
1428	| transcript=TGME49_226380-t26_1 | gene=TGME49_226380 | organism=Toxoplasma_gondii_ME49 | gene_product=hypothetical protein | transcript_product=hypothetical protein | location=TGME49_chrX:1675489-1676625(+) | protein_length=378 | sequence_SO=chromosome | SO=protein_coding_gene | is_pseudo=false	TGME49_226380-t26_1-p1	43 kDa	0	2	2	0	0	0
1386	Actin filament-associated protein 1-like 1 OS=Homo sapiens OX=9606 GN=AFAP1L1 PE=1 SV=2	AF1L1_HUMAN	86 kDa	2	0	0	1	0	0
1369	| transcript=TGME49_255510-t26_1 | gene=TGME49_255510 | organism=Toxoplasma_gondii_ME49 | gene_product=ankyrin repeat-containing protein | transcript_product=ankyrin repeat-containing protein | location=TGME49_chrVIIb:4775868-4781341(-) | protein_length=1158 | sequence_SO=chromosome | SO=protein_coding_gene | is_pseudo=false	TGME49_255510-t26_1-p1	123 kDa	0	3	1	0	0	0
1167.2	Cyclic AMP-dependent transcription factor ATF-1 OS=Homo sapiens OX=9606 GN=ATF1 PE=1 SV=2	ATF1_HUMAN	29 kDa	1	1	1	0	0	0
1376	| transcript=TGME49_247770-t26_1 | gene=TGME49_247770 | organism=Toxoplasma_gondii_ME49 | gene_product=hypothetical protein | transcript_product=hypothetical protein | location=TGME49_chrXII:3579927-3580430(+) | protein_length=167 | sequence_SO=chromosome | SO=protein_coding_gene | is_pseudo=false	TGME49_247770-t26_1-p1	19 kDa	0	0	0	0	2	2
1397	Leucine-rich repeat flightless-interacting protein 1 OS=Homo sapiens OX=9606 GN=LRRFIP1 PE=1 SV=2	LRRF1_HUMAN	89 kDa	2	2	0	0	1	0
1367	| transcript=TGME49_207830-t26_1 | gene=TGME49_207830 | organism=Toxoplasma_gondii_ME49 | gene_product=MORN repeat-containing protein | transcript_product=MORN repeat-containing protein | location=TGME49_chrIb:322320-325476(+) | protein_length=366 | sequence_SO=chromosome | SO=protein_coding_gene | is_pseudo=false	TGME49_207830-t26_1-p1	40 kDa	0	0	0	0	1	3
1401	| transcript=TGME49_246550-t26_1 | gene=TGME49_246550 | organism=Toxoplasma_gondii_ME49 | gene_product=aspartyl protease ASP3 | transcript_product=aspartyl protease ASP3 | location=TGME49_chrXII:2846241-2851522(+) | protein_length=643 | sequence_SO=chromosome | SO=protein_coding_gene | is_pseudo=false	TGME49_246550-t26_1-p1	69 kDa	0	0	0	0	3	3
1372	| transcript=TGME49_264450-t26_1 | gene=TGME49_264450 | organism=Toxoplasma_gondii_ME49 | gene_product=DNA topoisomerase III beta-1, putative | transcript_product=DNA topoisomerase III beta-1, putative | location=TGME49_chrIX:2218983-2236532(+) | protein_length=852 | sequence_SO=chromosome | SO=protein_coding_gene | is_pseudo=false	TGME49_264450-t26_1-p1	95 kDa	0	2	0	0	0	0
42.9	Helicase SRCAP (Fragment) OS=Homo sapiens OX=9606 GN=SRCAP PE=1 SV=1	A0A087X0E3_HUMAN	169 kDa	0	0	1	0	0	0
224.12	Ras-related protein Rab-12 OS=Homo sapiens OX=9606 GN=RAB12 PE=1 SV=3	RAB12_HUMAN	27 kDa	0	1	0	0	0	0
74.13	Keratin, type II cytoskeletal 4 OS=Homo sapiens OX=9606 GN=KRT4 PE=1 SV=5	K2C4_HUMAN	56 kDa	0	0	0	0	0	0
74.14	Glial fibrillary acidic protein (Fragment) OS=Homo sapiens OX=9606 GN=GFAP PE=1 SV=1	K7EKH9_HUMAN	30 kDa	0	0	0	0	0	0
409.2	Protein disulfide-isomerase (Fragment) OS=Homo sapiens OX=9606 GN=P4HB PE=1 SV=1	I3L0S0_HUMAN	16 kDa	0	0	0	0	0	0
208.3	ATP-dependent 6-phosphofructokinase OS=Homo sapiens OX=9606 GN=PFKM PE=1 SV=1	A0A2R8Y891_HUMAN (+1)	97 kDa	0	0	0	0	0	0
667.2	Elongation factor 1-delta (Fragment) OS=Homo sapiens OX=9606 GN=EEF1D PE=1 SV=1	H0YE58_HUMAN	13 kDa	0	0	0	0	0	0
668.2	PDZ and LIM domain protein 5 (Fragment) OS=Homo sapiens OX=9606 GN=PDLIM5 PE=1 SV=4	A0A0D9SFR4_HUMAN	18 kDa	0	0	0	0	0	0
1405	| transcript=TGME49_240860-t26_1 | gene=TGME49_240860 | organism=Toxoplasma_gondii_ME49 | gene_product=acyltransferase domain-containing protein | transcript_product=acyltransferase domain-containing protein | location=TGME49_chrVI:1481053-1484701(-) | protein_length=281 | sequence_SO=chromosome | SO=protein_coding_gene | is_pseudo=false	TGME49_240860-t26_1-p1	32 kDa	3	1	1	1	1	1
1435	A-kinase anchor protein 8-like OS=Homo sapiens OX=9606 GN=AKAP8L PE=1 SV=4	AKP8L_HUMAN	72 kDa	2	1	1	1	1	0
1415	Perilipin-3 OS=Homo sapiens OX=9606 GN=PLIN3 PE=1 SV=3	PLIN3_HUMAN	47 kDa	1	2	0	1	1	1
1425	| transcript=TGME49_226570-t26_1 | gene=TGME49_226570 | organism=Toxoplasma_gondii_ME49 | gene_product=hypothetical protein | transcript_product=hypothetical protein | location=TGME49_chrX:1531761-1533277(-) | protein_length=139 | sequence_SO=chromosome | SO=protein_coding_gene | is_pseudo=false	TGME49_226570-t26_1-p1	15 kDa	0	0	1	1	2	1
1434	| transcript=TGME49_258730-t26_1 | gene=TGME49_258730 | organism=Toxoplasma_gondii_ME49 | gene_product=hypothetical protein | transcript_product=hypothetical protein | location=TGME49_chrVIIb:3221009-3222579(+) | protein_length=151 | sequence_SO=chromosome | SO=protein_coding_gene | is_pseudo=false	TGME49_258730-t26_1-p1	17 kDa	2	1	0	1	2	2
1430	Ribosomal RNA processing protein 1 homolog A OS=Homo sapiens OX=9606 GN=RRP1 PE=1 SV=1	RRP1_HUMAN	53 kDa	1	1	1	1	2	0
1436	26S proteasome non-ATPase regulatory subunit 4 OS=Homo sapiens OX=9606 GN=PSMD4 PE=1 SV=1	PSMD4_HUMAN (+1)	41 kDa	0	2	1	1	0	1
1438	| transcript=TGME49_306190-t26_1 | gene=TGME49_306190 | organism=Toxoplasma_gondii_ME49 | gene_product=hypothetical protein | transcript_product=hypothetical protein | location=TGME49_chrIX:5819202-5822297(+) | protein_length=469 | sequence_SO=chromosome | SO=protein_coding_gene | is_pseudo=false	TGME49_306190-t26_1-p1	49 kDa	1	2	1	0	1	1
1431	Splicing factor 1 OS=Homo sapiens OX=9606 GN=SF1 PE=1 SV=4	SF01_HUMAN	68 kDa	1	1	0	0	1	2
1441.1	V-type proton ATPase catalytic subunit A OS=Homo sapiens OX=9606 GN=ATP6V1A PE=1 SV=2	VATA_HUMAN	68 kDa	2	0	2	1	0	2
1426	| transcript=TGME49_263580-t26_1 | gene=TGME49_263580 | organism=Toxoplasma_gondii_ME49 | gene_product=bromodomain-containing protein | transcript_product=bromodomain-containing protein | location=TGME49_chrVIIb:462494-466636(+) | protein_length=714 | sequence_SO=chromosome | SO=protein_coding_gene | is_pseudo=false	TGME49_263580-t26_1-p1	77 kDa	1	1	2	0	2	0
1411	| transcript=TGME49_313370-t26_1 | gene=TGME49_313370 | organism=Toxoplasma_gondii_ME49 | gene_product=hypothetical protein | transcript_product=hypothetical protein | location=TGME49_chrXI:3319067-3324505(+) | protein_length=1687 | sequence_SO=chromosome | SO=protein_coding_gene | is_pseudo=false	TGME49_313370-t26_1-p1	175 kDa	0	1	1	0	3	2
1403	Biglycan OS=Homo sapiens OX=9606 GN=BGN PE=1 SV=2	PGS1_HUMAN	42 kDa	1	0	0	3	1	1
1421	| transcript=TGME49_306670-t26_1 | gene=TGME49_306670 | organism=Toxoplasma_gondii_ME49 | gene_product=hypothetical protein | transcript_product=hypothetical protein | location=TGME49_chrIX:6269310-6270779(-) | protein_length=220 | sequence_SO=chromosome | SO=protein_coding_gene | is_pseudo=false	TGME49_306670-t26_1-p1	26 kDa	1	0	0	1	1	2
1427	sp|Q00839|HNRPU_HUMAN-DECOY	sp|Q00839|HNRPU_HUMAN-DECOY (+1)	?	1	1	2	0	1	0
1418	AMSH-like protease OS=Homo sapiens OX=9606 GN=STAMBPL1 PE=1 SV=2	STALP_HUMAN	50 kDa	1	2	1	1	0	0
1422	| transcript=TGME49_225160-t26_1 | gene=TGME49_225160 | organism=Toxoplasma_gondii_ME49 | gene_product=hypothetical protein | transcript_product=hypothetical protein | location=TGME49_chrX:2445343-2446548(+) | protein_length=401 | sequence_SO=chromosome | SO=protein_coding_gene | is_pseudo=false	TGME49_225160-t26_1-p1	45 kDa	2	0	1	0	1	0
1439	| transcript=TGME49_245470-t26_1 | gene=TGME49_245470 | organism=Toxoplasma_gondii_ME49 | gene_product=mitotic checkpoint protein, BUB3 family protein | transcript_product=mitotic checkpoint protein, BUB3 family protein | location=TGME49_chrXII:2289561-2294016(+) | protein_length=332 | sequence_SO=chromosome | SO=protein_coding_gene | is_pseudo=false	TGME49_245470-t26_1-p1	37 kDa	0	1	2	0	0	1
1408	| transcript=TGME49_308970-t26_1 | gene=TGME49_308970 | organism=Toxoplasma_gondii_ME49 | gene_product=hypothetical protein | transcript_product=hypothetical protein | location=TGME49_chrXI:410577-411605(+) | protein_length=342 | sequence_SO=chromosome | SO=protein_coding_gene | is_pseudo=false	TGME49_308970-t26_1-p1	38 kDa	0	1	1	0	3	3
1419	| transcript=TGME49_243620-t26_1 | gene=TGME49_243620 | organism=Toxoplasma_gondii_ME49 | gene_product=hypothetical protein | transcript_product=hypothetical protein | location=TGME49_chrVI:2755611-2759019(-) | protein_length=358 | sequence_SO=chromosome | SO=protein_coding_gene | is_pseudo=false	TGME49_243620-t26_1-p1	39 kDa	0	2	0	0	2	0
1404	| transcript=TGME49_220900-t26_1 | gene=TGME49_220900 | organism=Toxoplasma_gondii_ME49 | gene_product=hypothetical protein | transcript_product=hypothetical protein | location=TGME49_chrII:43132-45252(+) | protein_length=706 | sequence_SO=chromosome | SO=protein_coding_gene | is_pseudo=false	TGME49_220900-t26_1-p1	78 kDa	0	3	0	0	1	1
655.9	HLA class I histocompatibility antigen, B alpha chain OS=Homo sapiens OX=9606 GN=HLA-B PE=1 SV=1	A0A1W2PPR8_HUMAN (+1)	41 kDa	1	0	0	0	1	1
1417	MICOS complex subunit MIC19 OS=Homo sapiens OX=9606 GN=CHCHD3 PE=1 SV=2	C9JRZ6_HUMAN (+1)	27 kDa	1	0	0	1	2	0
1442.1	La-related protein 1 OS=Homo sapiens OX=9606 GN=LARP1 PE=1 SV=2	LARP1_HUMAN	124 kDa	0	3	0	1	0	0
1412	Casein kinase II subunit alpha' OS=Homo sapiens OX=9606 GN=CSNK2A2 PE=1 SV=1	CSK22_HUMAN	41 kDa	1	1	0	2	0	0
1423	DNA damage-binding protein 1 OS=Homo sapiens OX=9606 GN=DDB1 PE=1 SV=1	DDB1_HUMAN (+1)	127 kDa	0	2	0	0	1	2
1402	Protein O-mannosyl-transferase TMTC3 OS=Homo sapiens OX=9606 GN=TMTC3 PE=1 SV=2	TMTC3_HUMAN	104 kDa	1	0	0	0	2	2
1410	| transcript=TGME49_217050-t26_1 | gene=TGME49_217050 | organism=Toxoplasma_gondii_ME49 | gene_product=ADA2-A transcriptional co-activator SAGA component | transcript_product=ADA2-A transcriptional co-activator SAGA component | location=TGME49_chrXI:5701538-5709722(+) | protein_length=1203 | sequence_SO=chromosome | SO=protein_coding_gene | is_pseudo=false	TGME49_217050-t26_1-p1	126 kDa	0	1	3	0	1	0
1407	| transcript=TGME49_269200-t26_1 | gene=TGME49_269200 | organism=Toxoplasma_gondii_ME49 | gene_product=crooked neck family 1 protein isoform 2, putative | transcript_product=crooked neck family 1 protein isoform 2, putative | location=TGME49_chrVIII:5990168-5999994(-) | protein_length=686 | sequence_SO=chromosome | SO=protein_coding_gene | is_pseudo=false	TGME49_269200-t26_1-p1	82 kDa	0	3	2	0	0	1
1437	Eukaryotic translation initiation factor 4E OS=Homo sapiens OX=9606 GN=EIF4E PE=1 SV=1	D6RBW1_HUMAN (+1)	29 kDa	0	2	0	1	1	0
1414	Fumarate hydratase, mitochondrial OS=Homo sapiens OX=9606 GN=FH PE=1 SV=3	FUMH_HUMAN	55 kDa	0	1	0	0	2	2
1420	Transducin-like enhancer protein 3 OS=Homo sapiens OX=9606 GN=TLE3 PE=1 SV=1	H0YKT5_HUMAN	84 kDa	0	0	1	0	1	2
1406	| transcript=TGME49_248740-t26_1 | gene=TGME49_248740 | organism=Toxoplasma_gondii_ME49 | gene_product=hypothetical protein | transcript_product=hypothetical protein | location=TGME49_chrXII:4133995-4141267(-) | protein_length=1241 | sequence_SO=chromosome | SO=protein_coding_gene | is_pseudo=false	TGME49_248740-t26_1-p1	135 kDa	0	0	0	0	1	3
1429	Zinc finger protein 608 OS=Homo sapiens OX=9606 GN=ZNF608 PE=1 SV=4	ZN608_HUMAN	162 kDa	0	0	0	0	1	2
1413	Pinin OS=Homo sapiens OX=9606 GN=PNN PE=1 SV=5	PININ_HUMAN	82 kDa	2	0	0	3	0	0
1443.1	Fibronectin type-III domain-containing protein 3A OS=Homo sapiens OX=9606 GN=FNDC3A PE=1 SV=4	FND3A_HUMAN	132 kDa	2	3	0	0	0	0
1432	| transcript=TGME49_226030-t26_1 | gene=TGME49_226030 | organism=Toxoplasma_gondii_ME49 | gene_product=AGC kinase | transcript_product=AGC kinase | location=TGME49_chrX:1855171-1856914(+) | protein_length=343 | sequence_SO=chromosome | SO=protein_coding_gene | is_pseudo=false	TGME49_226030-t26_1-p1	39 kDa	0	2	2	0	0	0
1424	Ribonucleoprotein PTB-binding 1 OS=Homo sapiens OX=9606 GN=RAVER1 PE=1 SV=1	A0A087WZ13_HUMAN (+1)	78 kDa	0	0	0	0	2	2
1409	Glutathione peroxidase OS=Homo sapiens OX=9606 GN=GPX4 PE=1 SV=1	A0A087WT12_HUMAN	27 kDa	3	0	0	2	0	0
1416	Fibrillin-1 OS=Homo sapiens OX=9606 GN=FBN1 PE=1 SV=4	FBN1_HUMAN	312 kDa	2	0	0	2	0	0
1433	Soluble scavenger receptor cysteine-rich domain-containing protein SSC5D OS=Homo sapiens OX=9606 GN=SSC5D PE=1 SV=3	SRCRL_HUMAN	166 kDa	0	0	0	0	2	2
1399	FYVE, RhoGEF and PH domain-containing protein 4 OS=Homo sapiens OX=9606 GN=FGD4 PE=1 SV=1	B7Z493_HUMAN (+3)	95 kDa	0	0	0	4	0	0
1104.2	Nuclear factor 1 OS=Homo sapiens OX=9606 GN=NFIX PE=1 SV=1	B4DHW2_HUMAN (+2)	56 kDa	2	2	0	0	0	0
1398	BCL2L2-PABPN1 readthrough OS=Homo sapiens OX=9606 GN=BCL2L2-PABPN1 PE=4 SV=1	A0A7I2V383_HUMAN	41 kDa	3	0	0	0	0	0
1400	| transcript=TGME49_211690-t26_1 | gene=TGME49_211690 | organism=Toxoplasma_gondii_ME49 | gene_product=AAA family protein | transcript_product=AAA family protein | location=TGME49_chrIV:1602092-1622172(-) | protein_length=1538 | sequence_SO=chromosome | SO=protein_coding_gene | is_pseudo=false	TGME49_211690-t26_1-p1	167 kDa	0	3	0	0	0	0
351.3	Clathrin coat assembly protein AP180 OS=Homo sapiens OX=9606 GN=SNAP91 PE=1 SV=2	AP180_HUMAN (+1)	93 kDa	1	0	0	1	0	0
1440	Heterogeneous nuclear ribonucleoprotein H3 OS=Homo sapiens OX=9606 GN=HNRNPH3 PE=1 SV=2	HNRH3_HUMAN	37 kDa	0	2	0	0	0	0
1.28	Myosin-15 OS=Homo sapiens OX=9606 GN=MYH15 PE=1 SV=5	MYH15_HUMAN	225 kDa	0	0	0	1	0	0
784.2	Serine/arginine-rich-splicing factor 7 OS=Homo sapiens OX=9606 GN=SRSF7 PE=1 SV=1	F8WEA1_HUMAN	6 kDa	0	0	0	0	0	0
224.13	| transcript=TGME49_257340-t26_1 | gene=TGME49_257340 | organism=Toxoplasma_gondii_ME49 | gene_product=Ras family protein | transcript_product=Ras family protein | location=TGME49_chrVIIb:4119972-4124141(+) | protein_length=214 | sequence_SO=chromosome | SO=protein_coding_gene | is_pseudo=false	TGME49_257340-t26_1-p1	24 kDa	0	0	0	0	0	0
1102.2	Ras-related protein Rab-39A OS=Homo sapiens OX=9606 GN=RAB39A PE=1 SV=2	RB39A_HUMAN	25 kDa	0	0	0	0	0	0
1100.2	Septin-14 OS=Homo sapiens OX=9606 GN=SEPTIN14 PE=1 SV=2	SEP14_HUMAN	50 kDa	0	0	0	0	0	0
1319.2	Cytochrome-b5 reductase (Fragment) OS=Homo sapiens OX=9606 GN=CYB5R1 PE=1 SV=1	H7C0R7_HUMAN	25 kDa	0	0	0	0	0	0
1038.3	Septin OS=Homo sapiens OX=9606 GN=SEPTIN8 PE=1 SV=1	A0A087X142_HUMAN (+4)	49 kDa	0	0	0	0	0	0
224.14	Ras-related protein Rab-4A OS=Homo sapiens OX=9606 GN=RAB4A PE=1 SV=3	RAB4A_HUMAN	24 kDa	0	0	0	0	0	0
224.15	Ras-related protein Rab-37 OS=Homo sapiens OX=9606 GN=RAB37 PE=1 SV=1	A8MZI4_HUMAN (+2)	22 kDa	0	0	0	0	0	0
1464	Alkyldihydroxyacetonephosphate synthase, peroxisomal OS=Homo sapiens OX=9606 GN=AGPS PE=1 SV=1	ADAS_HUMAN	73 kDa	2	1	1	1	1	1
1467	Splicing factor 3B subunit 4 OS=Homo sapiens OX=9606 GN=SF3B4 PE=1 SV=1	SF3B4_HUMAN	44 kDa	2	1	0	1	2	1
1475	| transcript=TGME49_283510-t26_1 | gene=TGME49_283510 | organism=Toxoplasma_gondii_ME49 | gene_product=hypothetical protein | transcript_product=hypothetical protein | location=TGME49_chrV:3107086-3112326(+) | protein_length=315 | sequence_SO=chromosome | SO=protein_coding_gene | is_pseudo=false	TGME49_283510-t26_1-p1	35 kDa	0	1	1	1	1	2
1466	Monocarboxylate transporter 1 OS=Homo sapiens OX=9606 GN=SLC16A1 PE=1 SV=3	MOT1_HUMAN	54 kDa	1	0	1	1	2	2
1469	| transcript=TGME49_212250-t26_1 | gene=TGME49_212250 | organism=Toxoplasma_gondii_ME49 | gene_product=XPG N-terminal domain-containing protein | transcript_product=XPG N-terminal domain-containing protein | location=TGME49_chrX:3958323-3962416(+) | protein_length=767 | sequence_SO=chromosome | SO=protein_coding_gene | is_pseudo=false	TGME49_212250-t26_1-p1	87 kDa	0	1	1	0	2	2
1471	| transcript=TGME49_262050-t26_1 | gene=TGME49_262050 | organism=Toxoplasma_gondii_ME49 | gene_product=rhoptry kinase family protein ROP39 | transcript_product=rhoptry kinase family protein ROP39 | location=TGME49_chrVIIb:1407193-1408959(+) | protein_length=588 | sequence_SO=chromosome | SO=protein_coding_gene | is_pseudo=false	TGME49_262050-t26_1-p1	65 kDa	0	2	2	1	1	1
1478	Transmembrane protein 263 OS=Homo sapiens OX=9606 GN=TMEM263 PE=1 SV=1	TM263_HUMAN	12 kDa	1	2	0	1	1	1
1487.1	U1 small nuclear ribonucleoprotein A (Fragment) OS=Homo sapiens OX=9606 GN=SNRPA PE=1 SV=1	M0QZG7_HUMAN (+2)	20 kDa	1	1	0	2	1	0
1483	Charged multivesicular body protein 6 OS=Homo sapiens OX=9606 GN=CHMP6 PE=1 SV=3	CHMP6_HUMAN	23 kDa	0	1	0	1	2	2
1474	| transcript=TGME49_316340-t26_1 | gene=TGME49_316340 | organism=Toxoplasma_gondii_ME49 | gene_product=hypothetical protein | transcript_product=hypothetical protein | location=TGME49_chrXI:5247973-5249431(+) | protein_length=243 | sequence_SO=chromosome | SO=protein_coding_gene | is_pseudo=false	TGME49_316340-t26_1-p1	27 kDa	1	1	0	0	2	2
1482	Aminoacyl-tRNA hydrolase OS=Homo sapiens OX=9606 GN=PTRH2 PE=1 SV=1	J3KQ48_HUMAN (+1)	19 kDa	2	1	1	0	0	1
1476	Mitochondrial proton/calcium exchanger protein OS=Homo sapiens OX=9606 GN=LETM1 PE=1 SV=1	LETM1_HUMAN	83 kDa	2	1	1	1	0	0
1473	| transcript=TGME49_219280-t26_1 | gene=TGME49_219280 | organism=Toxoplasma_gondii_ME49 | gene_product=actin like protein ALP1 | transcript_product=actin like protein ALP1 | location=TGME49_chrXII:998301-1004576(-) | protein_length=414 | sequence_SO=chromosome | SO=protein_coding_gene | is_pseudo=false	TGME49_219280-t26_1-p1	46 kDa	2	1	0	0	2	2
1472	| transcript=TGME49_309560-t26_1 | gene=TGME49_309560 | organism=Toxoplasma_gondii_ME49 | gene_product=nmda receptor glutamate-binding chain | transcript_product=nmda receptor glutamate-binding chain | location=TGME49_chrXI:725854-727640(+) | protein_length=265 | sequence_SO=chromosome | SO=protein_coding_gene | is_pseudo=false	TGME49_309560-t26_1-p1	29 kDa	2	1	0	0	1	2
1446	Ribonucleases P/MRP protein subunit POP1 OS=Homo sapiens OX=9606 GN=POP1 PE=1 SV=2	POP1_HUMAN	115 kDa	3	1	1	2	0	0
1468	Alpha-globin transcription factor CP2 OS=Homo sapiens OX=9606 GN=TFCP2 PE=1 SV=2	TFCP2_HUMAN	57 kDa	2	1	0	2	1	0
1450	| transcript=TGME49_245490-t26_1 | gene=TGME49_245490 | organism=Toxoplasma_gondii_ME49 | gene_product=microneme protein MIC8 | transcript_product=microneme protein MIC8 | location=TGME49_chrXII:2306394-2308448(+) | protein_length=684 | sequence_SO=chromosome | SO=protein_coding_gene | is_pseudo=false	TGME49_245490-t26_1-p1	75 kDa	1	0	0	1	1	3
1459	Syntaxin-7 OS=Homo sapiens OX=9606 GN=STX7 PE=1 SV=4	STX7_HUMAN	30 kDa	1	1	0	0	2	1
1444	Immunoglobulin kappa constant (Fragment) OS=Homo sapiens OX=9606 GN=IGKC PE=1 SV=1	A0A5H1ZRQ3_HUMAN (+1)	12 kDa	0	1	1	0	1	3
1457	| transcript=TGME49_209890-t26_1 | gene=TGME49_209890 | organism=Toxoplasma_gondii_ME49 | gene_product=hypothetical protein | transcript_product=hypothetical protein | location=TGME49_chrIb:1535359-1537215(-) | protein_length=193 | sequence_SO=chromosome | SO=protein_coding_gene | is_pseudo=false	TGME49_209890-t26_1-p1	22 kDa	0	1	1	0	2	1
1470	| transcript=TGME49_244280-t26_1 | gene=TGME49_244280 | organism=Toxoplasma_gondii_ME49 | gene_product=hypothetical protein | transcript_product=hypothetical protein | location=TGME49_chrVI:3156401-3156790(+) | protein_length=129 | sequence_SO=chromosome | SO=protein_coding_gene | is_pseudo=false	TGME49_244280-t26_1-p1	14 kDa	0	2	1	0	1	1
1461	Tetraspanin OS=Homo sapiens OX=9606 GN=CD9 PE=1 SV=2	A0A087WU13_HUMAN (+6)	28 kDa	2	1	0	1	0	1
1488.1	Histone H2A OS=Homo sapiens OX=9606 GN=MACROH2A1 PE=1 SV=1	D6RCF2_HUMAN (+1)	18 kDa	1	0	0	0	2	1
1480	Eukaryotic translation initiation factor 3 subunit C OS=Homo sapiens OX=9606 GN=EIF3C PE=1 SV=1	EIF3C_HUMAN (+1)	105 kDa	0	1	0	3	1	1
1452	| transcript=TGME49_241240-t26_1 | gene=TGME49_241240 | organism=Toxoplasma_gondii_ME49 | gene_product=hypothetical protein | transcript_product=hypothetical protein | location=TGME49_chrVI:1687309-1691740(+) | protein_length=706 | sequence_SO=chromosome | SO=protein_coding_gene | is_pseudo=false	TGME49_241240-t26_1-p1	76 kDa	1	3	2	1	0	0
1462	FIP1-like 1 protein OS=Homo sapiens OX=9606 PE=3 SV=1	A0A0B4J203_HUMAN	95 kDa	2	1	1	1	0	0
1363.1	Tyrosine-protein kinase Yes OS=Homo sapiens OX=9606 GN=YES1 PE=1 SV=3	YES_HUMAN	61 kDa	1	0	0	2	1	1
1465	Luc7-like protein 3 OS=Homo sapiens OX=9606 GN=LUC7L3 PE=1 SV=2	LC7L3_HUMAN	51 kDa	1	0	0	0	2	2
1449	Pre-B-cell leukemia transcription factor-interacting protein 1 OS=Homo sapiens OX=9606 GN=PBXIP1 PE=1 SV=1	PBIP1_HUMAN	81 kDa	0	2	1	1	3	0
1481	| transcript=TGME49_247410-t26_1 | gene=TGME49_247410 | organism=Toxoplasma_gondii_ME49 | gene_product=hypothetical protein | transcript_product=hypothetical protein | location=TGME49_chrXII:3328495-3330336(-) | protein_length=126 | sequence_SO=chromosome | SO=protein_coding_gene | is_pseudo=false	TGME49_247410-t26_1-p1	14 kDa	0	1	0	0	1	2
1451	| transcript=TGME49_258240-t26_1 | gene=TGME49_258240 | organism=Toxoplasma_gondii_ME49 | gene_product=chromodomain helicase DNA binding protein CHD1/SWI2/SNF2 | transcript_product=chromodomain helicase DNA binding protein CHD1/SWI2/SNF2 | location=TGME49_chrVIIb:3469975-3488073(-) | protein_length=2492 | sequence_SO=chromosome | SO=protein_coding_gene | is_pseudo=false	TGME49_258240-t26_1-p1	271 kDa	0	2	0	0	2	3
1489.1	Ras GTPase-activating protein-binding protein 1 OS=Homo sapiens OX=9606 GN=G3BP1 PE=1 SV=1	G3BP1_HUMAN	52 kDa	1	3	1	0	0	0
1453	| transcript=TGME49_261780-t26_1 | gene=TGME49_261780 | organism=Toxoplasma_gondii_ME49 | gene_product=microneme protein MIC7 | transcript_product=microneme protein MIC7 | location=TGME49_chrVIIb:1530904-1535057(-) | protein_length=340 | sequence_SO=chromosome | SO=protein_coding_gene | is_pseudo=false	TGME49_261780-t26_1-p1	36 kDa	0	2	1	0	0	2
1455	| transcript=TGME49_298610-t26_1 | gene=TGME49_298610 | organism=Toxoplasma_gondii_ME49 | gene_product=GYF domain-containing protein | transcript_product=GYF domain-containing protein | location=TGME49_chrXI:6592150-6602834(+) | protein_length=2331 | sequence_SO=chromosome | SO=protein_coding_gene | is_pseudo=false	TGME49_298610-t26_1-p1	238 kDa	0	2	1	0	1	0
1477	Serine/threonine-protein kinase PRP4 homolog OS=Homo sapiens OX=9606 GN=PRPF4B PE=1 SV=3	PRP4B_HUMAN	117 kDa	2	0	0	1	0	1
1463	Drebrin-like protein OS=Homo sapiens OX=9606 GN=DBNL PE=1 SV=1	DBNL_HUMAN	48 kDa	2	0	0	1	0	0
1448	Fibulin-1 OS=Homo sapiens OX=9606 GN=FBLN1 PE=1 SV=4	FBLN1_HUMAN	77 kDa	3	0	0	3	0	1
1445	Calcium-transporting ATPase type 2C member 1 (Fragment) OS=Homo sapiens OX=9606 GN=ATP2C1 PE=1 SV=1	H0Y9V7_HUMAN	99 kDa	1	3	0	0	0	2
1460	| transcript=TGME49_228120-t26_1 | gene=TGME49_228120 | organism=Toxoplasma_gondii_ME49 | gene_product=hypothetical protein | transcript_product=hypothetical protein | location=TGME49_chrX:559808-576867(+) | protein_length=3945 | sequence_SO=chromosome | SO=protein_coding_gene | is_pseudo=false	TGME49_228120-t26_1-p1	418 kDa	0	1	0	0	2	0
1486	| transcript=TGME49_290850-t26_1 | gene=TGME49_290850 | organism=Toxoplasma_gondii_ME49 | gene_product=WD-40 repeat protein | transcript_product=WD-40 repeat protein | location=TGME49_chrIX:3886575-3893637(-) | protein_length=521 | sequence_SO=chromosome | SO=protein_coding_gene | is_pseudo=false	TGME49_290850-t26_1-p1	58 kDa	0	1	2	0	0	0
1479	Cytochrome c1, heme protein, mitochondrial OS=Homo sapiens OX=9606 GN=CYC1 PE=1 SV=3	CY1_HUMAN	35 kDa	0	0	0	0	2	0
1456	39S ribosomal protein L16, mitochondrial OS=Homo sapiens OX=9606 GN=MRPL16 PE=1 SV=1	RM16_HUMAN	28 kDa	0	2	0	0	1	0
1458	| transcript=TGME49_211460-t26_1 | gene=TGME49_211460 | organism=Toxoplasma_gondii_ME49 | gene_product=hypothetical protein | transcript_product=hypothetical protein | location=TGME49_chrIV:1697186-1700134(+) | protein_length=982 | sequence_SO=chromosome | SO=protein_coding_gene | is_pseudo=false	TGME49_211460-t26_1-p1	106 kDa	0	2	1	0	0	0
1485	Delta-sarcoglycan OS=Homo sapiens OX=9606 GN=SGCD PE=1 SV=2	SGCD_HUMAN	32 kDa	1	0	0	2	0	0
1484	CCR4-NOT transcription complex subunit 1 OS=Homo sapiens OX=9606 GN=CNOT1 PE=1 SV=2	CNOT1_HUMAN	267 kDa	1	2	0	0	0	0
1454	| transcript=TGME49_294250-t26_1 | gene=TGME49_294250 | organism=Toxoplasma_gondii_ME49 | gene_product=WD domain, G-beta repeat-containing protein | transcript_product=WD domain, G-beta repeat-containing protein | location=TGME49_chrIa:745336-753313(+) | protein_length=518 | sequence_SO=chromosome | SO=protein_coding_gene | is_pseudo=false	TGME49_294250-t26_1-p1	56 kDa	0	0	0	0	2	2
1447	| transcript=TGME49_266400-t26_1 | gene=TGME49_266400 | organism=Toxoplasma_gondii_ME49 | gene_product=hypothetical protein | transcript_product=hypothetical protein | location=TGME49_chrIX:1155997-1168118(+) | protein_length=960 | sequence_SO=chromosome | SO=protein_coding_gene | is_pseudo=false	TGME49_266400-t26_1-p1	105 kDa	0	4	2	0	0	0
612.2	| transcript=TGME49_263650-t26_1 | gene=TGME49_263650 | organism=Toxoplasma_gondii_ME49 | gene_product=pre-mRNA-processing protein 8, putative | transcript_product=pre-mRNA-processing protein 8, putative | location=TGME49_chrVIIb:411993-419629(+) | protein_length=1041 | sequence_SO=chromosome | SO=protein_coding_gene | is_pseudo=false	TGME49_263650-t26_1-p1	118 kDa	0	1	0	0	0	0
33.3	Ninein OS=Homo sapiens OX=9606 GN=NIN PE=1 SV=4	NIN_HUMAN	243 kDa	0	1	0	0	1	0
673.2	Heat shock protein 105 kDa OS=Homo sapiens OX=9606 GN=HSPH1 PE=1 SV=1	A0A0A0MSM0_HUMAN (+1)	89 kDa	0	0	0	0	0	0
243.3	Ral GTPase-activating protein subunit alpha-2 (Fragment) OS=Homo sapiens OX=9606 GN=RALGAPA2 PE=1 SV=1	H7C1F9_HUMAN (+1)	195 kDa	0	0	0	0	0	0
369.2	Coronin-6 OS=Homo sapiens OX=9606 GN=CORO6 PE=1 SV=2	CORO6_HUMAN (+2)	53 kDa	0	0	0	0	0	0
96.2	Dysferlin OS=Homo sapiens OX=9606 GN=DYSF PE=1 SV=1	DYSF_HUMAN	237 kDa	0	0	0	0	1	0
578.2	Protein LYRIC (Fragment) OS=Homo sapiens OX=9606 GN=MTDH PE=1 SV=1	H0YBJ8_HUMAN	21 kDa	0	0	0	0	0	0
74.15	Keratin, type II cytoskeletal 71 OS=Homo sapiens OX=9606 GN=KRT71 PE=1 SV=3	K2C71_HUMAN	57 kDa	0	0	0	0	0	0
1362.2	| transcript=TGME49_248250-t26_1 | gene=TGME49_248250 | organism=Toxoplasma_gondii_ME49 | gene_product=translation initiation factor IF-2, putative | transcript_product=translation initiation factor IF-2, putative | location=TGME49_chrXII:3762415-3764626(-) | protein_length=112 | sequence_SO=chromosome | SO=protein_coding_gene | is_pseudo=false	TGME49_248250-t26_1-p1	13 kDa	0	0	0	0	0	0
1104.3	CCAAT-box-binding transcription factor (Fragment) OS=Homo sapiens OX=9606 GN=NFIX PE=1 SV=1	K7ESG9_HUMAN	14 kDa	0	0	0	0	0	0
851.2	Prolyl 4-hydroxylase subunit alpha-2 (Fragment) OS=Homo sapiens OX=9606 GN=P4HA2 PE=1 SV=1	E7ERI1_HUMAN	21 kDa	0	0	0	0	0	0
1101.2	14-3-3 protein epsilon (Fragment) OS=Homo sapiens OX=9606 GN=YWHAE PE=1 SV=1	K7EIT4_HUMAN	13 kDa	0	0	0	0	0	0
897.2	Protein PRRC2C (Fragment) OS=Homo sapiens OX=9606 GN=PRRC2C PE=1 SV=1	A0A2R8Y7F4_HUMAN	97 kDa	0	0	0	0	0	0
1274.2	Inactive tyrosine-protein kinase 7 (Fragment) OS=Homo sapiens OX=9606 GN=PTK7 PE=1 SV=1	H0Y8F1_HUMAN	41 kDa	0	0	0	0	0	0
338.2	Endoplasmin (Fragment) OS=Homo sapiens OX=9606 GN=HSP90B1 PE=1 SV=1	H0YIV0_HUMAN	17 kDa	0	0	0	0	0	0
74.16	Keratin, type II cytoskeletal 73 OS=Homo sapiens OX=9606 GN=KRT73 PE=1 SV=1	K2C73_HUMAN	59 kDa	0	0	0	0	0	0
1508	| transcript=TGME49_215220-t26_1 | gene=TGME49_215220 | organism=Toxoplasma_gondii_ME49 | gene_product=hypothetical protein | transcript_product=hypothetical protein | location=TGME49_chrX:6825368-6827843(+) | protein_length=629 | sequence_SO=chromosome | SO=protein_coding_gene | is_pseudo=false	TGME49_215220-t26_1-p1	69 kDa	1	2	1	0	1	1
1504	| transcript=TGME49_209800-t26_1 | gene=TGME49_209800 | organism=Toxoplasma_gondii_ME49 | gene_product=formate/nitrite transporter protein | transcript_product=formate/nitrite transporter protein | location=TGME49_chrIb:1461176-1462414(+) | protein_length=412 | sequence_SO=chromosome | SO=protein_coding_gene | is_pseudo=false	TGME49_209800-t26_1-p1	44 kDa	1	0	1	0	1	2
1503	Procollagen-lysine,2-oxoglutarate 5-dioxygenase 2 OS=Homo sapiens OX=9606 GN=PLOD2 PE=1 SV=2	PLOD2_HUMAN	85 kDa	1	2	0	1	0	0
1501	Protein MGARP OS=Homo sapiens OX=9606 GN=MGARP PE=1 SV=1	HUMMR_HUMAN	25 kDa	0	2	1	0	1	1
1514	Small nuclear ribonucleoprotein E OS=Homo sapiens OX=9606 GN=SNRPE PE=1 SV=1	RUXE_HUMAN	11 kDa	1	2	0	0	1	1
1530	Coatomer subunit gamma-1 OS=Homo sapiens OX=9606 GN=COPG1 PE=1 SV=1	COPG1_HUMAN	98 kDa	1	1	0	2	2	0
1528	| transcript=TGME49_321400-t26_1 | gene=TGME49_321400 | organism=Toxoplasma_gondii_ME49 | gene_product=microsomal signal peptidase (spc12) domain-containing protein | transcript_product=microsomal signal peptidase (spc12) domain-containing protein | location=TGME49_chrIb:1840558-1840944(+) | protein_length=128 | sequence_SO=chromosome | SO=protein_coding_gene | is_pseudo=false	TGME49_321400-t26_1-p1	14 kDa	0	1	1	0	1	2
1535.1	HCG2043421, isoform CRA_c OS=Homo sapiens OX=9606 GN=RBPMS PE=1 SV=1	B4E3T4_HUMAN (+1)	25 kDa	1	2	2	1	0	0
1497	| transcript=TGME49_235170-t26_1 | gene=TGME49_235170 | organism=Toxoplasma_gondii_ME49 | gene_product=ATPase, AAA family protein | transcript_product=ATPase, AAA family protein | location=TGME49_chrX:4673415-4684613(+) | protein_length=1260 | sequence_SO=chromosome | SO=protein_coding_gene | is_pseudo=false	TGME49_235170-t26_1-p1	138 kDa	0	0	1	0	2	1
1529	Annexin A1 OS=Homo sapiens OX=9606 GN=ANXA1 PE=1 SV=2	ANXA1_HUMAN	39 kDa	2	1	0	2	0	0
1513	| transcript=TGME49_218600-t26_1 | gene=TGME49_218600 | organism=Toxoplasma_gondii_ME49 | gene_product=RNA recognition motif-containing protein | transcript_product=RNA recognition motif-containing protein | location=TGME49_chrXII:1376741-1383061(+) | protein_length=752 | sequence_SO=chromosome | SO=protein_coding_gene | is_pseudo=false	TGME49_218600-t26_1-p1	84 kDa	0	2	1	0	2	0
1518	Nuclear fragile X mental retardation-interacting protein 2 OS=Homo sapiens OX=9606 GN=NUFIP2 PE=1 SV=1	NUFP2_HUMAN	76 kDa	2	1	0	1	0	0
1527	Thioredoxin-related transmembrane protein 1 OS=Homo sapiens OX=9606 GN=TMX1 PE=1 SV=1	TMX1_HUMAN	32 kDa	1	2	1	0	0	0
1525	Cytochrome c oxidase assembly factor 3 homolog, mitochondrial OS=Homo sapiens OX=9606 GN=COA3 PE=1 SV=1	COA3_HUMAN	12 kDa	0	0	0	1	2	1
1498	Sorting nexin-9 OS=Homo sapiens OX=9606 GN=SNX9 PE=1 SV=1	SNX9_HUMAN	67 kDa	1	0	1	2	0	0
1492	| transcript=TGME49_258458-t26_1 | gene=TGME49_258458 | organism=Toxoplasma_gondii_ME49 | gene_product=hypothetical protein | transcript_product=hypothetical protein | location=TGME49_chrVIIb:3408820-3410289(-) | protein_length=260 | sequence_SO=chromosome | SO=protein_coding_gene | is_pseudo=false	TGME49_258458-t26_1-p1	29 kDa	3	1	1	0	0	0
1490	| transcript=TGME49_243460-t26_1 | gene=TGME49_243460 | organism=Toxoplasma_gondii_ME49 | gene_product=hypothetical protein | transcript_product=hypothetical protein | location=TGME49_chrVI:2646239-2653492(-) | protein_length=2011 | sequence_SO=chromosome | SO=protein_coding_gene | is_pseudo=false	TGME49_243460-t26_1-p1	210 kDa	0	3	1	0	1	0
1491	Wolframin OS=Homo sapiens OX=9606 GN=WFS1 PE=1 SV=1	A0A669KAX3_HUMAN (+1)	102 kDa	3	1	0	1	0	0
1516	Protein PRRC2A OS=Homo sapiens OX=9606 GN=PRRC2A PE=1 SV=3	PRC2A_HUMAN	229 kDa	2	0	0	1	0	0
1534	| transcript=TGME49_230430-t26_1 | gene=TGME49_230430 | organism=Toxoplasma_gondii_ME49 | gene_product=vesicle-associated membrane protein, putative | transcript_product=vesicle-associated membrane protein, putative | location=TGME49_chrVIII:779372-784052(+) | protein_length=221 | sequence_SO=chromosome | SO=protein_coding_gene | is_pseudo=false	TGME49_230430-t26_1-p1	25 kDa	1	0	1	0	0	2
1495	N-acetyl-D-glucosamine kinase OS=Homo sapiens OX=9606 GN=NAGK PE=1 SV=4	NAGK_HUMAN	37 kDa	2	2	0	1	0	0
1512	Apoptosis regulator BAX OS=Homo sapiens OX=9606 GN=BAX PE=1 SV=1	BAX_HUMAN	21 kDa	0	2	1	0	1	0
1522	Cytochrome c oxidase subunit 7A2, mitochondrial OS=Homo sapiens OX=9606 GN=COX7A2 PE=1 SV=1	CX7A2_HUMAN (+3)	9 kDa	0	0	0	0	1	2
1526	| transcript=TGME49_315220-t26_1 | gene=TGME49_315220 | organism=Toxoplasma_gondii_ME49 | gene_product=rhoptry protein ROP14 | transcript_product=rhoptry protein ROP14 | location=TGME49_chrXI:4582751-4590778(+) | protein_length=1061 | sequence_SO=chromosome | SO=protein_coding_gene | is_pseudo=false	TGME49_315220-t26_1-p1	122 kDa	0	0	1	0	1	2
1515	| transcript=TGME49_280750-t26_1 | gene=TGME49_280750 | organism=Toxoplasma_gondii_ME49 | gene_product=rudimentary enhancer, putative | transcript_product=rudimentary enhancer, putative | location=TGME49_chrVIIa:123372-125067(+) | protein_length=101 | sequence_SO=chromosome | SO=protein_coding_gene | is_pseudo=false	TGME49_280750-t26_1-p1	12 kDa	0	2	0	0	0	1
1493	| transcript=TGME49_319350-t26_1 | gene=TGME49_319350 | organism=Toxoplasma_gondii_ME49 | gene_product=SAG-related sequence SRS17B | transcript_product=SAG-related sequence SRS17B | location=TGME49_chrIV:1013666-1015280(+) | protein_length=379 | sequence_SO=chromosome | SO=protein_coding_gene | is_pseudo=false	TGME49_319350-t26_1-p1	39 kDa	1	0	0	0	3	1
1505	| transcript=TGME49_221510-t26_1 | gene=TGME49_221510 | organism=Toxoplasma_gondii_ME49 | gene_product=hypothetical protein | transcript_product=hypothetical protein | location=TGME49_chrII:405254-406852(+) | protein_length=159 | sequence_SO=chromosome | SO=protein_coding_gene | is_pseudo=false	TGME49_221510-t26_1-p1	18 kDa	0	0	0	0	2	2
1521	Plasminogen activator inhibitor 1 OS=Homo sapiens OX=9606 GN=SERPINE1 PE=1 SV=1	PAI1_HUMAN	45 kDa	0	2	1	0	0	0
1510	Solute carrier family 12 member 4 OS=Homo sapiens OX=9606 GN=SLC12A4 PE=1 SV=2	S12A4_HUMAN	121 kDa	2	0	1	0	0	0
1533	Periodic tryptophan protein 1 homolog OS=Homo sapiens OX=9606 GN=PWP1 PE=1 SV=1	B4DJV5_HUMAN	49 kDa	0	2	0	1	0	0
1531	Collagen alpha-1(VIII) chain OS=Homo sapiens OX=9606 GN=COL8A1 PE=1 SV=2	CO8A1_HUMAN	73 kDa	0	0	0	0	0	2
1509	Cyclin-G-associated kinase OS=Homo sapiens OX=9606 GN=GAK PE=1 SV=2	GAK_HUMAN	143 kDa	1	0	2	0	0	0
1520	Anthrax toxin receptor 1 OS=Homo sapiens OX=9606 GN=ANTXR1 PE=1 SV=2	ANTR1_HUMAN	63 kDa	2	0	0	1	0	0
1532	| transcript=TGME49_233870-t26_1 | gene=TGME49_233870 | organism=Toxoplasma_gondii_ME49 | gene_product=hypothetical protein | transcript_product=hypothetical protein | location=TGME49_chrVIII:2869643-2874613(-) | protein_length=1538 | sequence_SO=chromosome | SO=protein_coding_gene | is_pseudo=false	TGME49_233870-t26_1-p1	165 kDa	0	0	2	0	0	0
1537.1	WD repeat-containing protein 61 (Fragment) OS=Homo sapiens OX=9606 GN=WDR61 PE=1 SV=1	H0YN81_HUMAN (+1)	32 kDa	2	0	0	0	0	0
1511	| transcript=TGME49_246170-t26_1 | gene=TGME49_246170 | organism=Toxoplasma_gondii_ME49 | gene_product=ARID/BRIGHT DNA binding domain-containing protein | transcript_product=ARID/BRIGHT DNA binding domain-containing protein | location=TGME49_chrXII:2700462-2713741(+) | protein_length=2713 | sequence_SO=chromosome | SO=protein_coding_gene | is_pseudo=false	TGME49_246170-t26_1-p1	286 kDa	0	2	0	0	1	0
1523	| transcript=TGME49_275690-t26_1 | gene=TGME49_275690 | organism=Toxoplasma_gondii_ME49 | gene_product=ClpB, putative | transcript_product=ClpB, putative | location=TGME49_chrIII:268477-279998(+) | protein_length=1022 | sequence_SO=chromosome | SO=protein_coding_gene | is_pseudo=false	TGME49_275690-t26_1-p1	115 kDa	0	0	1	0	0	2
1499	Nucleolar transcription factor 1 OS=Homo sapiens OX=9606 GN=UBTF PE=1 SV=1	UBF1_HUMAN	89 kDa	2	0	0	2	0	0
1506	| transcript=TGME49_226590-t26_1 | gene=TGME49_226590 | organism=Toxoplasma_gondii_ME49 | gene_product=cytochrome C oxidase subunit IIa, putative | transcript_product=cytochrome C oxidase subunit IIa, putative | location=TGME49_chrX:1517465-1519871(+) | protein_length=299 | sequence_SO=chromosome | SO=protein_coding_gene | is_pseudo=false	TGME49_226590-t26_1-p1	35 kDa	0	0	0	0	1	2
1517	| transcript=TGME49_313670-t26_1 | gene=TGME49_313670 | organism=Toxoplasma_gondii_ME49 | gene_product=adaptin n terminal region domain-containing protein | transcript_product=adaptin n terminal region domain-containing protein | location=TGME49_chrXI:3592806-3599273(-) | protein_length=1010 | sequence_SO=chromosome | SO=protein_coding_gene | is_pseudo=false	TGME49_313670-t26_1-p1	107 kDa	0	2	0	0	0	0
1494	| transcript=TGME49_226430-t26_1 | gene=TGME49_226430 | organism=Toxoplasma_gondii_ME49 | gene_product=reticulon protein | transcript_product=reticulon protein | location=TGME49_chrX:1644756-1645346(-) | protein_length=196 | sequence_SO=chromosome | SO=protein_coding_gene | is_pseudo=false	TGME49_226430-t26_1-p1	22 kDa	0	2	0	0	0	0
1496	| transcript=TGME49_301270-t26_1 | gene=TGME49_301270 | organism=Toxoplasma_gondii_ME49 | gene_product=Tyrosine kinase-like (TKL) protein | transcript_product=Tyrosine kinase-like (TKL) protein | location=TGME49_chrIV:2355894-2371705(+) | protein_length=3569 | sequence_SO=chromosome | SO=protein_coding_gene | is_pseudo=false	TGME49_301270-t26_1-p1	386 kDa	3	0	0	0	0	0
1507	KRR1 small subunit processome component homolog OS=Homo sapiens OX=9606 GN=KRR1 PE=1 SV=4	KRR1_HUMAN	44 kDa	2	0	0	0	0	0
1502	Nicotinamide/nicotinic acid mononucleotide adenylyltransferase 1 OS=Homo sapiens OX=9606 GN=NMNAT1 PE=1 SV=1	NMNA1_HUMAN	32 kDa	0	2	1	0	0	0
643.4	Unconventional myosin-Vb OS=Homo sapiens OX=9606 GN=MYO5B PE=1 SV=3	MYO5B_HUMAN	214 kDa	3	0	0	1	0	0
1500	Nuclear factor NF-kappa-B p100 subunit OS=Homo sapiens OX=9606 GN=NFKB2 PE=1 SV=4	NFKB2_HUMAN	97 kDa	2	0	0	0	0	0
1524	U3 small nucleolar RNA-associated protein 14 homolog A OS=Homo sapiens OX=9606 GN=UTP14A PE=1 SV=1	UT14A_HUMAN	88 kDa	2	0	0	0	0	0
1519	RNA-binding protein FUS OS=Homo sapiens OX=9606 GN=FUS PE=1 SV=1	FUS_HUMAN (+1)	53 kDa	2	0	0	0	0	0
1443.2	Fibronectin type III domain containing 3A, isoform CRA_f OS=Homo sapiens OX=9606 GN=FNDC3A PE=1 SV=1	G5E9X3_HUMAN	75 kDa	0	1	0	0	0	0
212.3	Heterogeneous nuclear ribonucleoprotein A1 (Fragment) OS=Homo sapiens OX=9606 GN=HNRNPA1 PE=4 SV=1	A0A7I2V2F1_HUMAN (+4)	6 kDa	0	0	0	0	0	0
1211.2	Septin-9 OS=Homo sapiens OX=9606 GN=SEPTIN9 PE=1 SV=1	A0A6Q8PHC2_HUMAN	33 kDa	1	0	0	0	0	0
245.3	Set1/Ash2 histone methyltransferase complex subunit ASH2 (Fragment) OS=Homo sapiens OX=9606 GN=ASH2L PE=1 SV=1	H0YAQ0_HUMAN	10 kDa	0	0	0	0	1	0
527.4	Guanine nucleotide-binding protein G(i) subunit alpha-1 OS=Homo sapiens OX=9606 GN=GNAI1 PE=1 SV=1	A0A3B3IUA8_HUMAN	17 kDa	0	0	0	1	0	0
125.2	Actin-related protein 3C (Fragment) OS=Homo sapiens OX=9606 GN=ACTR3C PE=3 SV=1	H7C4J1_HUMAN	24 kDa	0	0	0	0	0	0
823.2	| transcript=TGME49_228210-t26_1 | gene=TGME49_228210 | organism=Toxoplasma_gondii_ME49 | gene_product=26S proteasome regulatory subunit | transcript_product=26S proteasome regulatory subunit | location=TGME49_chrX:486775-493321(-) | protein_length=398 | sequence_SO=chromosome | SO=protein_coding_gene | is_pseudo=false	TGME49_228210-t26_1-p1	44 kDa	1	0	0	0	0	0
762.3	Zinc finger protein 320 OS=Homo sapiens OX=9606 GN=ZNF320 PE=1 SV=1	ZN320_HUMAN	59 kDa	0	0	0	0	0	0
26.2	Unconventional myosin-Ig OS=Homo sapiens OX=9606 GN=MYO1G PE=1 SV=1	A0A3B3IU30_HUMAN (+1)	111 kDa	0	0	0	0	0	0
202.3	| transcript=TGME49_234360-t26_1 | gene=TGME49_234360 | organism=Toxoplasma_gondii_ME49 | gene_product=DNA topoisomerase I, putative | transcript_product=DNA topoisomerase I, putative | location=TGME49_chrX:4313246-4324560(+) | protein_length=890 | sequence_SO=chromosome | SO=protein_coding_gene | is_pseudo=false	TGME49_234360-t26_1-p1	100 kDa	0	0	0	0	0	0
783.4	Dihydropyrimidinase-related protein 3 OS=Homo sapiens OX=9606 GN=DPYSL3 PE=1 SV=1	DPYL3_HUMAN	62 kDa	0	0	0	0	0	0
[truncated: 230 more rows]
