# Supplementary material for: A combination of four Toxoplasma gondii nuclear-targeted effectors protects against interferon gamma-driven human host cell death
Source: mBio. 2024 Sep 18;15(10):e02124-24. doi: 10.1128/mbio.02124-24 (PMC11481881; doi:10.1128/mbio.02124-24)
Supplement: Table S6 — Primers used in this study. [file mbio.02124-24-s0006.xlsx]

## Sheet: Sheet1
Table S6 – Oligonucleotides used in this study.
OligoNT	Sequence (5’ – 3’)	Usage	Source
sgRNA_R	aacttgacatccccatttac	Universal reverse primer for mutating sgRNA protospacer sequence on pSAG1:CAS9-GFP, U6:sgUPRT	(Shen et al., 2014); IDT
sgGAR28 (3’) F	gtcagtttctggatctgtcag gttttagagctagaaatagc	Used with sgRNA_R for generating pSAG1:CAS9-GFP, U6:sgGRA28 (3’ UTR)	This study; IDT
TgGRA28-C' tagg-F	tcttcgagcgccgtctcgcggtagctccagttattccgaa gctagcaagggctcgggctc	Primer set used to generate TgGRA28 C-terminal tagging amplicon from pSL14-Linker-2xTy-LoxP-DHFR-LoxP-T7	This study; IDT
TgGRA28-C' tagg-L	cccacaaacgagtggtcgcacacgctgaccgaaacccatc atagggcgaattggagctcc		This study; IDT
sgGRA16 (3’) F	gtaacgcggagtagttgttgg gttttagagctagaaatagc	Used with sgRNA_R for generating pSAG1:CAS9-GFP, U6:sgGRA16 (3’ UTR)	This study; IDT
GRA16-C' tagg-F	ttttgactgttcacgcgcgaagcggaaaaatgatcagatg gctagcaagggctcgggctc	Primer set used to generate GRA16 C-terminal tagging amplicon from pSL14-Linker-2xTy-LoxP-DHFR-LoxP-T7	This study; IDT
GRA16-C' tagg-R	accacatctactgtcatgtggcgtgctactcactacccat atagggcgaattggagctcc		This study; IDT
sgGRA24-(3')-F	attggtactggcaaagccag gttttagagctagaaatagc	Used with sgRNA_R for generating pSAG1:CAS9-GFP, U6:sgGRA24 (3’UTR)	This study; IDT
GRA24-C' tagg-F	tccgccgctacgcatcgttaaaccacccactaagggtaat gctagcaagggctcgggctc	Primer set used to generate GRA24 C-terminal tagging amplicon from pSL14-Linker-2xTy-LoxP-DHFR-LoxP-T7	This study; IDT
GRA24-C' tagg-R	ccagcctaatcctggctatcatcatccacgccccgtcatt atagggcgaattggagctcc		This study; IDT
sg∆MYR1	gctacttcgcagtcccgacag gttttagagctagaaatagc	Used with sgRNA_R for generating pSAG1:CAS9-GFP, U6:sgMYR1	This study; IDT
∆MYR1-F	gacggatgaaagcgatttagggaatgcgttcgagcaacag gggtcgacggtatcgataag	MYR1 KO Primer set used to generate HXGPRT amplicon from pSL14-Linker-2xTy-LoxP-HX-LoxP-T7	This study; IDT
∆MYR1-R	aaagttgttcgggatttcccctggcacgttctcctgcttt cgctctagactgcagataac		This study; IDT
ΔMYR1 P1_F	ggaaatcgatttgcagacacg	Primer set used to detect 5’ integration of HX, into MYR1 locus WT =null; KO = 600 bp	This study; IDT
ΔMYR1 P3_R	gaacagcagcaagatcggat		This study; IDT
ΔMYR1 P4_F	gttgacaagtgttctggcag	Primer set used to detect 3’ integration of HX, into MYR1 locus WT =null; KO =480 bp	This study; IDT
ΔMYR1 P2_R	cgtgtgcgtagaatcaatgc		This study; IDT
ΔMYR1 P5_F	catcttgcttcgttgtctgcacg	Primer set used to detect MYR1 WT = 300 bp; KO = null	This study; IDT
ΔMYR1 P6_R	ggttgactatcaacacggactacc		This study; IDT
sg∆gra28	gcactacagcagcagccacaa gttttagagctagaaatagc	Used with sgRNA_R for generating pSAG1:CAS9-GFP, U6:sgGRA28	This study; IDT
∆gra28-F	cataattttgtgcccagtgagattgcgctgttttggttcg gggtcgacggtatcgataag	GRA28 KO Primer set used to generate HXGPRT amplicon from pSL14-Linker-2xTy-LoxP-HX-LoxP-T7	This study; IDT
∆gra28-R	ctgtcagtgggctagtgacggcggttgataccaccaatct cgctctagactgcagataac		This study; IDT
Δgra28 P1_F	ttgtgaaaggagctgtcgtc	Primer set used to detect 5’ integration of HX, into GRA28 locus WT =null; KO = 950 bp	This study; IDT
Δgra28 P3_R	gaacagcagcaagatcggat		This study; IDT
Δgra28 P4_F	gttgacaagtgttctggcag	Primer set used to detect 3’ integration of HX, into GRA28 locus WT =null; KO =1030 bp	This study; IDT
Δgra28 P2_R	ccgtccacatatagacacacatac		This study; IDT
Δgra28 P5_F	caaccggtggacgttctatttc	Primer set used to detect GRA28 WT = 478 bp; KO = null	This study; IDT
Δgra28 P6_R	ggagaaggtgtattgtcgtacg		This study; IDT
∆GRA28longflank-F	ggtacttccaatagctgtgacg	GRA28 KO Primer set used to generate HXGPRT amplicon with long 5' and 3' flanks from RH∆ku80∆gra28 genomic DNA	This study; IDT
∆GRA28longflank-R	ctgcttgcgtatcctgtcaac		This study; IDT
sg∆gra16	gttctgtagttcgcgtggtg gttttagagctagaaatagc	Used with sgRNA_R for generating pSAG1:CAS9-GFP, U6:sgGRA16	This study; IDT
∆gra16-F	actttggtgcctccatctttatacctgtgtgcgactgc ctcaaccaaagcaatcaacc	GRA16 KO Primer set used to generate CAT amplicon from pBS-SAG1-CAT	This study; IDT
∆gra16-R	gaggcgtgtcacctccttctggttagtcacatctgatcat gtaatctatgtatcctggcg		This study; IDT
Δgra16 P1_F	ggcagatccattgtcattgc	Primer set used to detect 5’ integration of CAT, into GRA16 locus WT =null; KO = 1100 bp	This study; IDT
Δgra16 P3_R	caacggtggtatatccagtg		This study; IDT
Δgra16 P4_F	caacagtactgcgatgagtg	Primer set used to detect 3’ integration of CAT, into GRA16 locus WT =null; KO =600 bp	This study; IDT
Δgra16 P2_R	cacatctactgtcatgtggc		This study; IDT
Δgra16 P5_F	tgacgaggagcaagaaacag	Primer set used to detect GRA16 WT = 411 bp; KO = null	This study; IDT
Δgra16 P6_R	ctaaatccagcgtgtccttc		This study; IDT
sg∆gra24	gactggtcttcttgagagacg gttttagagctagaaatagc	Used with sgRNA_R for generating pSAG1:CAS9-GFP, U6:sgGRA24	This study; IDT
∆gra24-F	ctgacagctgtttcgtgcacgtagcgtatttatacatcag cgcgtgttctaaccacaaac	GRA24 KO Primer set used to generate CAT amplicon from pBS-SAG1-CAT	This study; IDT
∆gra24-R	gcactttgaacacacattcgctgtccctaaaacaaacgtg gcttatcggttaaccggttc		This study; IDT
∆gra24-PHLEO-F	ctgacagctgtttcgtgcacgtagcgtatttatacatcag ggcatccactagtgctcttc	GRA24 KO Primer set used to generate PHLEO amplicon from Tet-on-TAP-PHLEO	This study; IDT
∆gra24-PHLEO-R	gcactttgaacacacattcgctgtccctaaaacaaacgtg gggaacaaaagctggagctc		This study; IDT
Δgra24 P1_F	gtccaattacgtgtccgtac	Primer set used to detect 5’ integration of CAT, into GRA24 locus WT =null; KO = 1120 bp	This study; IDT
Δgra24 P3_R	caacggtggtatatccagtg		This study; IDT
Δgra24 P4_F	caacagtactgcgatgagtg	Primer set used to detect 3’ integration of CAT, into GRA24 locus WT =null; KO =670 bp	This study; IDT
Δgra24 P2_R	ctccacaactcgtattggac		This study; IDT
Δgra24 P5_F	caggtgtaaccaggaaaacg	Primer set used to detect GRA24 WT = 450 bp; KO = null	This study; IDT
Δgra24 P6_R	ttccgtgagtgaggataagc		This study; IDT
Δgra24 P1_F	gtccaattacgtgtccgtac	Primer set used to detect 5’ integration of PHLEO, into GRA24 locus WT =null; KO = 350 bp	This study; IDT
Δgra24 PHLEO P3_R	caacggtggtatatccagtg		This study; IDT
Δgra24 PHLEO P4_F	caacagtactgcgatgagtg	Primer set used to detect 3’ integration of PHLEO, into GRA24 locus WT =null; KO =520 bp	This study; IDT
Δgra24 P2_R	ctccacaactcgtattggac		This study; IDT
Backbone_GRA28_complement_F	cctttctcgggttctgacacgatcttggaatagaaggaaactccatg	Primer set used to amplify vector backbone from pTgNSM-Ty-complement-CAT for building pGRA28-Ty-complement-CAT by Gibson assembly	This study; IDT
Backbone_GRA28_complement_R	ggatccactagttctactcga		This study; IDT
GRA28-Ty-comp-F	gtgtcagaacccgagaaagg	Primer set used to amplify GRA28-Ty including 5UTR from RH GRA28-Ty genomic DNA for building pGRA28-Ty-complement-CAT by Gibson assembly	This study; IDT
GRA28-Ty-comp-R	tcgagtagaactagtggatcc		This study; IDT
PHLEO-GRA16/GRA24-F	aacccatcaaccacctggag ggcatccactagtgctcttc	Primer set used to amplify PHLEO cassette from Tet-on-TAP-PHLEO for building pUPRT-5UTR-GRA16-Ty-3UTR-PHLEO and pUPRT-5UTR-GRA24-Ty-3UTR-PHLEO by Gibson assembly	This study; IDT
PHLEO-GRA16/GRA24-R	ggtaatctatgtatcctggcgctc gggaacaaaagctggagctc		This study; IDT
Backbone_comp-GRA16-U	ctcgctcacgtttcaaaatg gatcttggaatagaaggaaactccatgg	Primer set used to amplify vector backbone from pTgNSM-Ty-complement-PHLEO for building pGRA16-Ty-complement-PHLEO by Gibson assembly	This study; IDT
Backbone_comp-GRA16-L	agcggaaaaatgatcagatg caggctagcaagggctcg		This study; IDT
GRA16-Ty-comp-F	cattttgaaacgtgagcgag	Primer set used to amplify GRA16-Ty including 5UTR from RH GRA16-Ty genomic DNA for building pGRA16-Ty-complement-PHLEO by Gibson assembly	This study; IDT
GRA16-Ty-comp-R	catctgatcatttttccgcttc		This study; IDT
Backbone_comp-GRA24-U	cttgtgtgaacttttcggagac gatcttggaatagaaggaaactccatgg	Primer set used to amplify vector backbone from pTgNSM-Ty-complement-PHLEO for building pGRA24-Ty-complement-PHLEO by Gibson assembly	This study; IDT
Backbone_comp-GRA24-L	aaccacccactaagggtaat caggctagcaagggctcg		This study; IDT
GRA24-Ty-comp-F	gtctccgaaaagttcacacaag	Primer set used to amplify GRA24-Ty including 5UTR from RH GRA24-Ty genomic DNA for building pGRA24-Ty-complement-PHLEO by Gibson assembly	This study; IDT
GRA24-Ty-comp-R	attacccttagtgggtggtt		This study; IDT
Backbone_GRA28_F	agagcacagaacgtactttcatggtggcggtaccaagcttg	Primer set used to amplify vector backbone from pcDNA3 for building pGRA28-Ty expression vector by Gibson assembly	This study; IDT
Backbone_GRA28_R	gtagctccagttattccgaa gcttccaagggatccggttc		This study; IDT
GRA28-F	atgaaagtacgttctgtgctc	Primer set used to amplify GRA28 for building pcDNA3 GRA28-Ty expression vector by Gibson assembly	This study; IDT
GRA28-R	ttcggaataactggagctac		This study; IDT
Backbone_GRA16_F	cctgagtggtttcgatacatggtggcggtaccaagcttgg	Primer set used to amplify vector backbone from pcDNA3 for building pGRA16-Ty expression vector by Gibson assembly	This study; IDT
Backbone_GRA16_R	agcggaaaaatgatcagatggcttccaagggatccggttc		This study; IDT
GRA16-F	atgtatcgaaaccactcaggg	Primer set used to amplify GRA16 for building pcDNA3 GRA16-Ty expression vector by Gibson assembly	This study; IDT
GRA16-R	catctgatcatttttccgcttcg		This study; IDT
Backbone_GRA24_F	tatcgtgccatctggagcatggtggcggtaccaagcttgg	Primer set used to amplify vector backbone from pcDNA3 for building pGRA24-Ty expression vector by Gibson assembly	This study; IDT
Backbone_GRA24_R	aaccacccactaagggtaatgcttccaagggatccggttc		This study; IDT
GRA24-F	atgctccagatggcacgatatac	Primer set used to amplify GRA24 for building pcDNA3 GRA24-Ty expression vector by Gibson assembly	This study; IDT
GRA24-R	attacccttagtgggtggtt		This study; IDT
∆R1/R2_GRA24_F	aggccgcagacgcgattct	Primer set used to remove R1/R2 domains from pcDNA-GRA24-Ty expression vector by Q5 Site-Directed Mutagenesis.	This study; IDT
∆R1/R2_GRA24_R	gcttccaagggatccggttc		This study; IDT
UPRT_mCherry_amp_F	tgaacgcgtgtatcccgcttcatacgtacgtctgtctctg CTCACTATAGGGCGAATTGG	Primer set used to amplify pGRA1-mCherry cassete targeted to the UPRT locus from pGRA1-mCherry-SAG1-DHFR.	This study; IDT
UPRT_mCherry_amp_R	ctccaatctgttttagtgtaacaaagtggacagcagcctc gatttacagcctggcgaagc		This study; IDT
qPCR-IRF1hs-F	atgcccatcactcggatgc	Primer set used qPCR analysis of PKR mRNA levels	This study; IDT
qPCR-IRF1hs-R	ccctgctttgtatcggcctg		This study; IDT
qPCR-ICAM1Lhs-F	atgcccagacatctgtgtcc	Primer set used qPCR analysis of MLKL mRNA levels	This study; IDT
qPCR-ICAM1hs-R	ggggtctctatgcccaacaa		This study; IDT
qPCR-ACTBhs-F	accttctacaatgagctgcg	Primer set used qPCR analysis of HsACTB mRNA levels	This study; IDT
qPCR-ACTBhs-R	cctggatagcaacgtacatgg		This study; IDT
